# Supplementary material for: How a fungus shapes biotechnology: 100 years of Aspergillus niger research
Source: Fungal Biol Biotechnol. 2018 May 24;5:13. doi: 10.1186/s40694-018-0054-5 (PMC5966904; doi:10.1186/s40694-018-0054-5)
Supplement: Supplementary file 1 — Additional file 1: Table S1. Complete list of all studies retrieved from the PubMed database with 'Aspergillus niger' in the title from 1917–2017. [file 40694_2018_54_MOESM1_ESM.xlsx]

## Sheet: 1917-1936
How a fungus shapes biotechnology: 100 years of Aspergillus niger research
Timothy C. Cairns, Corrado Nai and Vera Meyer
UID	Authors	PubDate(Year)	PubDate(Month)	Title
16559501	Schopmeyer H, Fulmer EI	1931	Jul	The Production of Yeast-Growth Stimulants by the Molds: I. Aspergillus Niger, Trichoderma Lignorum, and Aspergillus Clavatus.
16653342	Horr WH	1936	Jan	UTILIZATION OF GALACTOSE BY ASPERGILLUS NIGER AND PENICILLIUM GLAUCUM.
16742867	Raistrick H, Clark AB	1919	Dec	On the Mechanism of Oxalic Acid Formation by Aspergillus niger: Report to the Medical Research Committee.
16744826	Suthers AJ, Walker TK	1932		The mechanism of the formation of organic acids by mould fungi: The action of Aspergillus niger on sodium hexosediphosphate in the presence of toluene.
16745356	Yuill JL	1934		The acids produced from sugar by a Penicillium parasitic upon Aspergillus niger.
19871735	Gustafson FG	1918	Nov	COMPARATIVE STUDIES ON RESPIRATION : II. THE EFFECT OF ANESTHETICS AND OTHER SUBSTANCES ON THE RESPIRATION OF ASPERGILLUS NIGER.
19871785	Gustafson FG	1919	Sep	COMPARATIVE STUDIES ON RESPIRATION : IX. THE EFFECTS OF ANTAGONISTIC SALTS ON THE RESPIRATION OF ASPERGILLUS NIGER.

## Sheet: 1937-1956
How a fungus shapes biotechnology: 100 years of Aspergillus niger research
Timothy C. Cairns, Corrado Nai and Vera Meyer
UID	Authors	PubDate(Year)	PubDate(Month)	Title
12977766	SCHUBERT E	1952	Jul	[Separation of the pectine glycosidases (PG) of aspergillus niger by selective inactivation and absorption].
12979231	RIBEREAU-GAYON J, PEYNAUD E, LAFON M	1952	Feb	[Action of an activator of alcoholic fermentation produced by Aspergillus niger on the balance of secondary products].
12992619	KITAVIN GS	1952	Jul-Aug	[Stimulation of respiration and biosynthesis of vitamin B2 in Aspergillus niger in the presence of action of toxic substances].
12999726	BOMSTEIN RA, JOHNSON MJ	1952	Sep	The mechanism of formation of citrate and oxalate by Aspergillus niger.
13031620	KRISHMAN PS, BAJAJ	1953	Jan	The polyphosphatases of Aspergillus niger. I. The nonidentity of metaphosphatase with apyrase and pyrophosphatase.
13035047	PONTECORVO G, ROPER JA, FORBES E	1953	Feb	Genetic recombination without sexual reproduction in Aspergillus niger.
13035048	YUILL JL	1953	Feb	Culture study of an unstable strain of Aspergillus niger.
13041191	KITOS PA, CAMPBELL JJ, TOMLINSON N	1953	May	Influence of temperature on the trace element requirements for citric acid production by Aspergillus niger.
13071647	MICHALSKA K	1953		[Effect of streptomycin on synthesis of citric acid by Aspergillus niger].
13081222	CULOT JP, MANIL P	1953	Apr	[Assimilation of organic phosphorus compounds by Aspergillus niger].
13081625	KITAVIN GS	1952	May-Jun	[Adaptive formation of catalase in the presence of action of hydrogen peroxide on Aspergillus niger].
13114874	KRISHNAN PS, BAJAJ V	1953	Nov	The polyphosphatases of Aspergillus niger. II. Metabolic role of the polyphosphatases.
13119388	IMSHENETSKII AA, PEROVA KZ	1953	Mar-Apr	[Amylolytic activity of plaited strains of Aspergillus niger].
13126843	SHU P, FUNK A, NEISH AC	1954	Jan	Mechanism of citric acid formation from glucose by Aspergillus niger.
13137990	JURKOWSKA H	1952		[Ability of adaptation of Aspergillus niger to copper].
13139739	CULOT P	1953	Nov	[Variations of the content of phosphorus in mycelium of Aspergillus niger].
13140232	CHUGHTAI ID, WALKER TK	1954	Mar	The mechanism of the formation of organic acids by mould fungi. VI. The influence of cyanide on Aspergillus niger.
13141955	JAGANNATHAN V, SINGH K	1953	Sep	Carbohydrate metabolism in citric acid fermentation. II. The glycolytic enzymes of Aspergillus niger.
13154404	YUILL JL, YUILL E	1954	Apr	Spiral development of mycelium in Aspergillus niger colonies.
13159345	BAJAJ V, DAMLE SP, KRISHNAN PS	1954	Jun	Phosphate metabolism of mold spores. I. Phosphate uptake by the spores of Aspergillus niger.
13160847	RAMAKRISHNAN CV, MARTIN SM	1954	Jul	The enzymatic synthesis of citric acid by cell-free extracts of Aspergillus niger.
13161058	LEOPOLD J	1953	Apr	[Simple and rapid method of purification of cultures of Aspergillus niger infested with Penicillium].
13161200	RAVEUX MR	1954	Mar	[Effect of relative concentrations of phosphorus and of magnesium in the medium on the metabolism of Aspergillus niger].
13171040	LITYNSKI T, JURKOWSKA H	1953		[Glauconite as a source of potassium for Aspergillus niger].
13174578	CLELAND WW, JOHNSON MJ	1954	Jun	Tracer experiments on the mechanism of citric acid formation by Aspergillus niger.
13185283	RAMAKRISHNAN CV, MARTIN SM	1954	Jul	Inhibition of the condensing enzyme of Aspergillus niger by magnesium.
13187559	FARR WK	1954	Feb	Structure and composition of the walls of the conidiophores of Aspergillus niger and A. carbonarius.
13189441	WETTER C	1954		[The effect of agar and polyvinylalcohol on the growth of Aspergillus niger].
13198948	JAGANNATHAN V, SINGH K	1954	Sep	Metal activation of Aspergillus niger aldolase.
13203064	BROTSKAIA SZ	1954	Mar-Apr	[Proteolytic activity of pliable variation of Aspergillus niger].
13210457	TOSHKOV A	1954	Mar-Apr	[Variation and selection of strains of Aspergillus niger for production of citric acid by means of fermentation; preliminary communication].
13229281	KRISHNAN PS, BAJAJ V, DAMLE SP	1954	Nov	Some observations on the growth of Aspergillus niger from spore inoculum.
13239291	BROUWERS L	1955	Jun	[Application of the Aspergillus niger technic to the determination of phosphorus in soil].
13239639	NEILSON NE	1955	May	The aconitase of Aspergillus niger.
13270140	MARTIN SM	1955	Oct	Effect of ferrocyanide on growth and acid production of Aspergillus niger.
13284032	KOROTKOVA GI	1955	Oct	[Effect of chicken egg albumin on Aspergillus niger &amp; on Penicillium glaucum].
13284994	BERTRAND D, DE WOLF A	1955	Dec	[Importance of manganese as a trace element in citric acid cycle in Aspergillus niger].
13303230	GORBACH G, KOCH OG	1955		[Proteolytic activity of Aspergillus niger and the effects of trace elements on it. I. Aspergillus niger proteinase].
13303231	GORBACH G, KOCH OG	1955		[Proteolytic activity of Aspergillus niger and the effects of trace elements on it. II. The effect of zinc, manganese and iron].
13306709	NEILSON NE	1956	Mar	The presence of aconitase and aconitic hydrase in Aspergillus niger.
13312080	FATEEV AI	1955		[Presence of amylase in drops of exudates formed in colonies of Aspergillus niger and Aspergillus oryzae].
13315254	JAGANNATHAN V, SINGH K, DAMODARAN M	1956	May	Carbohydrate metabolism in citric acid fermentation. 4. Purification and properties of aldolase from Aspergillus niger.
13317854	DAMODARAN M, JAGANNATHAN V, SINGH K	1955	Dec	Carbohydrate metabolism in citric acid fermentation. III. The variation in glycolytic enzyme content of Aspergillus niger during citric acid fermentation.
13318447	KOSTRZENSKI W, PAKLERSKA H	1955	Dec	[Antagonistic action of mycetes on Mycobacterium tuberculosis. III. Investigations of the filtrate of Aspergillus niger van Tieghem].
13319627	JAMES LV, RUBBO SD, GARDNER JF	1956	Apr	Isolation of high acid-yielding mutants of Aspergillus niger by a paper culture selection technique.
13319628	GARDNER JF, JAMES LV, RUBBO SD	1956	Apr	Production of citric acid by mutants of Aspergillus niger.
13321531	FATEEV AI	1956	Jan-Feb	[Effect of prolonged cultivation of Aspergillus niger AH-5 on liquid mineral medium with starch].
13328050	SPRINGER R, GERNET C	1956	Jan	[Influence of ethyl alcohol on the production of organic acids by Aspergillus niger. I].
13331503	BRUBACHER G, BODUR H, BERNHARD K	1956	May	[Biochemistry of oxalic acid. I. Fate and half-life time in rats; degradation by Aspergillus niger].
13331918	CLELAND WW, JOHNSON MJ	1956	Jun	Studies on the formation of oxalic acid by Aspergillus niger.
13355398	DAMLE SP, KRISHNAN PS	1956	Jul	Phosphate compounds occurring in spore washings of Aspergillus niger.
13356123	BERTRAND D, DE WOLF A	1956	Sep	[First studies on the oligodynamic role of copper in Aspergillus niger].
13359449	HIGGINS ES, RICHERT DA, WESTERFELD WW	1956	Jul	Tungstate antagonism of molybdate in Aspergillus niger.
13363820	BYRDE RJ, HARRIS JF, WOODCOCK D	1956	Sep	Fungal detoxication, the metabolism of -(2-naphthyloxy)-n-alkylcarboxylic acids by Aspergillus niger.
13369171	KITAVIN GS	1956	May-Jun	[Effect of chlorates on Aspergillus niger in various states of nitrogen supply].
13373797	DAMODARAN M, JAGANNATHAN V, RANGACHARI PN	1956	Nov	Carbohydrate metabolism in citric acid fermentation. 5. Purification and properties of Zwischenferment from Aspergillus niger.
13382186	SCHMIDT-LORENZ W	1956		[Studies of the anaerobic carbohydrate metabolism of Aspergillus niger van Tieghem].
13394243	JURKOWSKA H, LITYNSKI T, PIENIAK D	1956		[Effect of fluorine on Aspergillus niger].
13395445	FRIEDRICH H	1956		[Splitting of phenolic substances by Aspergillus niger].
13397025	BERTRAND D, DE WOLF A	1956	Dec	[Value of iron as a trace element in the utilization of citric acid by Aspergillus niger].
14352033	MARTIN SM	1954	Aug	The succinoxidase system in Aspergillus niger.
14352441	BERTRAND D	1954	Dec	[Gallium as an indispensable oligo-element for Aspergillus niger].
14362622	RAMAKRISHNAN CV, STEEL R, LENTZ CP	1955	Mar	Mechanism of citric acid formation and accumulation in Aspergillus niger.
14379525	BERTRAND D, DEWOLF A	1955	Apr	[Possibility of cadmium replacing zinc as trace element for Aspergillus niger].
14380200	RAMAKRISHNAN CV	1954	Nov	The tricarboxylic acid cycle in Aspergillus niger.
14390024	MARTIN SM, STEEL R	1955	Jun	Effect of phosphate on production of organic acids by Aspergillus niger.
14391985	GRIGOROV I	1954		[Activation of enzymatic activity of Aspergillus niger by certain micro-elements].
14393599	ZHURAVSKII GI	1955	May-Jun	[Deep method of production of citric acid with the aid of Aspergillus niger].
14775655	NICHOLAS DJ, FIELDING AH	1950	Aug	Use of Aspergillus niger as a test organism for determining molybdenum available in soils to crop plants.
14785700	GERRETSEN FC	1950	Oct	[Microbiologic determination of different elements with the help of Aspergillus niger].
14791334	CHUGHTAI MI, PEARCE AA, WALKER TK	1950	Aug	The mechanism of the formation of organic acids by mould fungi; the formation of acetic and pyruvic acids in Aspergillus niger growing in glucose media.
14800420	PAN SC, ANDREASEN AA, KOLACHOV P	1951	Jan	The role of yeast in the secondary conversion of corn mashes converted by submerged cultures of Aspergillus niger.
14800438	SHIPE WF Jr	1951	Jan	A study of the relative specificity of lipases produced by Penicillium roqueforti and Aspergillus niger.
14806119	SELIBER GL, GOLOVKINA NA	1951	Jan-Feb	[Formation of soluble organic acids in decomposition of fat of Aspergillus niger].
14820965	KITAVIN GS	1951	Mar-Apr	[Activity of glucosooxidase and catalase in the effect of mercuricchloride on Aspergillus niger].
14824072	TOMLINSON N, CAMPBELL JJ, TRUSSELL PC	1951	Jan	The influence of zinc, iron, copper, and manganese on the production of citric acid by Aspergillus niger. II. Evidence for the essential nature of copper and manganese.
14847675	MARTIN SM, WILSON PW	1951	Jun	Uptake of C14O2 by Aspergillus niger in the formation of citric acid.
14848065	YUILL JL	1951	Jun	Fermentations with mixed strains of Aspergillus niger.
14851639	HELMREICH E	1951	Jun	[Experimental studies of a substance from Aspergillus niger which depresses the blood sugar and is effective in oral administration].
14873901	CHESTERS CG, ROLINSON GN	1951	Aug	Zinc in the metabolism of a strain of Aspergillus niger.
14875054	ROLINSON GN	1951	Aug	Zinc requirements of Aspergillus niger.
14882107	LEVIN GG	1951	Sep-Oct	[Dynamics of vitamin B2 in fungus Aspergillus niger in relation to its development].
14903962	KLUYVER AJ, VAN ZIJP JC	1951		The production of homogentisic acid out of phenylacetic acid by Aspergillus niger.
14906184	IMSHENETSKII A, PEROVA K	1951	Dec	[Production of amylase by plicated rases of Aspergillus niger].
14906338	DAMODARAN M, RANGACHARI PN	1951	Aug	Carbohydrate metabolism in citric acid fermentation. I. The influence of inhibitors of glycolysis and respiration on citric acid formation by Aspergillus niger.
14910633	WALKER TK, HALL AN, HOPTON JW	1951	Dec	Chromatographic detection of pyruvic, dimethylpyruvic and alpha-ketoglutaric acids in cultures of Aspergillus niger on various substrates.
14915555	RAMACHANDRAN K, WALKER TK	1952	Jan	The formation of pyruvic and dimethylpyruvic acids by Aspergillus niger.
14934732	DREWS B, SPECHT H, ROTHENBACH E	1952	Mar	[The amylolytic activity of Aspergillus niger grown by submersion in different kinds of distillers washes].
14941092	SCHUBERT E	1952	May	Differentiation of the polygalacturonases of Aspergillus niger.
14941111	HALLIWELL G	1952	Jun	Chromatographic detection of acids in cultures of Aspergillus niger on various substrates.
15421349	ROSSI CA, JACOLI GG	1950	Mar-Apr	[Action of 2-methyl-6 amino-5-chloromethyl-pyrimidine-hydrochloride and of 4-methyl-5-oxyethyl-thiazole on the thiamine synthesis of Aspergillus niger].
15421950	TRUSSELL PC	1950	Feb	The influence of zinc, iron, copper, and manganese on the production of citric acid by Aspergillus niger.
16561343	Shu P, Johnson MJ	1947	Aug	Effect of the Composition of the Sporulation Medium on Citric Acid Production by Aspergillus niger in Submerged Culture.
16561525	Erb NM, Wisthoff RT, Jacobs WL	1948	Jun	Factors Affecting the Production of Amylase by Aspergillus niger, Strain NRRL337, When Grown in Submerged Culture.
16653750	Steinberg RA	1942	Jan	INFLUENCE OF CARBON DIOXIDE ON RESPONSE OF ASPERGILLUS NIGER TO TRACE ELEMENTS.
16654010	Steinberg RA	1945	Oct	A DIBASAL (MINIMUM SALT, MAXIMUM YIELD) SOLUTION FOR ASPERGILLUS NIGER; ACIDITY AND MAGNESIUM OPTIMUM.
16654295	Diller VM, Tytell AG, Tytell AA, Kersten H	1950	Apr	A SOFT X-RAY MUTANT OF ASPERGILLUS NIGER VAN TIEGHEM.
16654371	Todd GW, Levitt J	1951	Apr	BOUND WATER IN ASPERGILLUS NIGER.
16746415	Johnson EM, Knight EC, Walker TK	1937	Jun	The mechanism of the formation of organic acids by mould fungi: The action of Aspergillus niger on glucose in the presence of sodium iodoacetate.
16747808	Mann T	1944		Studies on the metabolism of mould fungi: 2. Isolation of pyrophosphate and metaphosphate from Aspergillus niger.
18102860	BONNER JT	1948	Nov-Dec	A study of the temperature and humidity requirements of Aspergillus niger.
18888160	YUILL JL	1948	Oct	Production of i-erythritol by Aspergillus niger.
18904468	ARMITAGE FD, VERDCOURT B	1948	Feb	The effect of sodium pentachlorphenate on the morphology of Aspergillus niger.
19873127	Zahl PA, Koller LR, Haskins CP	1939	Jul	THE EFFECTS OF ULTRAVIOLET RADIATION ON SPORES OF THE FUNGUS ASPERGILLUS NIGER.
20260766	SIIU P, JOHNSON MJ	1947	Aug	Effect of the composition of the sporulation medium on citric acid production by Aspergillus niger in submerged culture.
20274708	KRASILNIKOV NA, KORENIAKO AI	1945		[Antibacterial peculiarities of Aspergillus niger].
20280145	STEINBERG RA	1946	Mar	Specificity of potassium and magnesium for growth of Aspergillus niger.
20344611	DILLER VM, TYTELL AA, KERSTEN H	1947	Aug	Biochemical studies of a soft X-ray mutant of Aspergillus niger van Tiegham.
20998033	PERLMAN D, DORRELL WW, JOHNSON MJ	1946	Sep	Effect of metallic ions on the production of citric acid by Aspergillus niger.
21028378	HARTELIUS V, ROHOLT K	1946		Effect of marfanil on Streptobacterium plantarum, Saccharomyces cerevisiae and Aspergillus niger.
21028380	HARTELIUS V	1946		Antivitamin effect of sulfanilamide on Aspergillus niger.
24542094	AZAROWICZ EN, HUGHES JE, PERKINS CL	1952	Oct	Antibiotics in plants of Southern California active against Mycobacterium tuberculosis 607 and Aspergillus niger.

## Sheet: 1957-1976
How a fungus shapes biotechnology: 100 years of Aspergillus niger research
Timothy C. Cairns, Corrado Nai and Vera Meyer
UID	Authors	PubDate(Year)	PubDate(Month)	Title
358	Allam AM, Hassan MM, Elzainy TA	1975	Dec	Formation and cleavage of 2-keto-3-deoxygluconate by 2-keto-3-deoxygluconate aldolase of Aspergillus niger.
1722	Salamanova LS, Zhdanova AA	1975	Mar-Apr	[Effect of pH on the enzymic activity of the fungi Trichothecium roseum and Aspergillus niger hydrolyzing nonstarch polysaccharides].
1743	Prepelitsa ED, Razumovsky PN, Kintya PK	1975	Nov-Dec	[Conditions for splitting protodioscine--the main glycoside from Tribulus terrestris L. by the enzymatic preparation from Aspergillus niger BKMt-33].
2310	HeinrichovÃ¡ K, RexovÃ¡-BenkovÃ¡ L	1976	Feb	Purification and characterization of an extracellular exo-D-galacturonanase of Aspergillus niger.
3926	Abdel-Fattah AF, Sallam LA, El-Refai AH, Zeinel-Abdin A	1975		Formation and some factors influencing the activity of progesterone hydroxylases by Aspergillus niger.
5858	Chmiel A	1975		Kinetic studies on citric acid production by Aspergillus niger. II. The two-stage process.
7101	Gupta JK, Heding LG, Jorgensen OB	1976		Effect of sugars, hydrogen ion concentration and ammonium nitrate on the formation of citric acid by Aspergillus niger.
9197	Jolley ME, Gray CJ	1976	Jul	Tryptophanyl and carboxylic acid residues in the active centre of glucoamylase I from Aspergillus niger.
10273	Kishore G, Sugumaran M, Vaidyanathan CS	1976	Oct	Metabolism of DL-(+/-)-phenylalanine by Aspergillus niger.
12156	Chang WJ, Horiuchi S, Takahashi K, Yamasaki M, Yamada Y	1976	Nov	The structure and function of acid proteases. VI. Effects of acid protease-specific inhibitors on the acid proteases from Aspergillus niger var. macrosporus.
13036	Kishore G, Vaidyanathan CS	1976	Sep	Purification and properties of D-amino acid oxidas of Aspergillus niger.
62499	Hamissa FA, El Samie ME	1976		Effect of acetic and trans-aconitic acids on citric acid production by Aspergillus niger.
65114	Ilczuk Z	1976		The synthesis of pectinases by mutant of Aspergillus niger 36 in beet pulp medium.
95654	Johnson TF, Reisman RE, Arbesman CE	1975	Dec	Late onset asthma due to inhalation of Aspergillus niger.
164432	Shetty AS, Gaertner FH	1975	Apr	Kynureninase-Type enzymes of Penicillum roqueforti, Aspergillus niger, Rhizopus stolonifer, and Pseudomonas fluorescens: further evidence for distinct kynureninase and hydroxykynureninase activities.
173713	Bardalaye PC, Nordin JH	1976	Feb	Galactosaminogalactan from cell walls of Aspergillus niger.
179820	Lenz H, Wunderwald P, Eggerer H	1976	May	Partial purification and some properties of oxalacetase from Aspergillus niger.
183882	Wold WS, Suzuki I	1976	Aug	Regulation by zinc and adenosine 3',5'-cyclic monophosphate of growth and citric acid accumulation in Aspergillus niger.
236777	Reddy CC, Vaidyanathan CS	1975	Mar	Purification, properties and induction of a specific benzoate-4-hydroxylase from Aspergillus niger (UBC 814).
238601	Freedberg IM, Levin Y, Kay CM, McCubbin WD, Katchalski-Katzir E	1975	Jun	Purification and characterization of Aspergillus niger exo-1,4-glucosidase.
240704	Thatcher DR, Cain RB	1975	Aug	Metabolism of aromatic compounds by fungi. Kinetic properties and mechanism of 3-carboxy-cis,cis-muconate cyclase from Aspergillus niger.
821776	Ramaswamy V, Bheemeswar B	1976		Repressible alkaline phosphatase in Aspergillus niger.
823865	Griffin GJ, Garren KH	1976	Jul	Colonization of rye green manure and peanut fruit debris by Aspergillus falvus and Aspergillus niger group in field soils.
947831	Banik AK	1976		Mineral Nutrition of Aspergillus niger for citric acid production.
963622	Wold WS, Suzuki I	1976	Aug	The citric acid fermentation by Aspergillus niger: regulation by zinc of growth and acidogenesis.
977555	Horie S, Watanabe T, Nakamura S	1976	Sep	Isolation, properties, and crystallization of an iron-chlorin protein from Aspergillus niger.
983723	Hannan MA, Sarwar MG, Baten A, Chaudhury N	1976	Jul-Aug	Stepwise mutational improvement of Aspergillus niger for citric acid productivity in cane molasses.
991352	Suzuki T, Takeda M	1976	Sep	Microbial metabolism of N-methylcarbamate insecticide. I. Metabolism of 0-sec-butylphenyl n-methylcarbamate by Aspergillus niger van Tieghem.
991354	Suzuki T, Takeda M	1976	Sep	Microbial metabolism of n-methylcarbamate insecticide. III. Time course in metabolism of o-sec-butylphenyl n-methylcarbamate by Aspergillus niger and species differences among soil fungi.
1001787	Byrne PF, Brennan PJ	1976		Isolation and characterization of inositol-containing glycosphingolipids from Aspergillus niger.
1009121	Cooke RD, Ferber CE, Kanagasabapathy L	1976	Dec	Purification and characterisation of polygalacturonases from a commercial Aspergillus niger preparation.
1013315	Golubtsova VM, Shcherbakova EIa, Smirnov VA, Runkovskaia LIa	1976	Mar-Apr	[Stimulation of conidial sprouting by Aspergillus niger--a citric acid producer under the influence of mutagenic factors].
1015151	Parthasarathy N, Bose SM	1976		Glycoprotein nature of tannase in Aspergillus niger.
1021433	Abraham TK, Chaudhur KL	1976	Dec	Light stimulated 'shunt-metabolism' succinate-alpha-ketoglutarate-isocitrate cycle and accumulation of citric acid in Aspergillus niger.
1024559	Tuttobello L	1976	Sep	[Changes in pectolytic activity with Aspergillus niger incubated at various temperatures].
1037047	Allam AM, Khalil NA, Dabbous MK	1976		Purification of Aspergillus niger alpha-amylase.
1060508	Gercovich FG, Richman SP, Rodriguez V, Luna M, McCredie KB, Bodey GP	1975	Dec	Successful control of systemic Aspergillus niger infections in two patients with acute leukemia.
1129232	Malama AA, Smirnova LA	1975	Jan-Feb	[Effect of cyclic compounds on pigment formation in Aspergillus niger cultures].
1151341	Nga BH, Teo SP, Lim G	1975	Jun	The occurrence in nature of a diploid strain of Aspergillus niger.
1156092	MÃ¼ller HM	1975	Apr	Oxalate accumulation from citrate by Aspergillus niger. I. Biosynthesis of oxalate from its ultimate precursor.
1156100	MÃ¼ller HM, Frosch S	1975	Jun	Oxalate accumulation from citrate by Aspergillus niger. II. Involvement of the tricarboxylic acid cyclase.
1156263	Wobeser G, Saunders JR	1975	Apr-Jun	Pulmonary oxalosis in association with Aspergillus niger infection in a Great Horned owl (Bubo virginianus).
1156383	Brennan PJ, Roe J	1975	Apr	The occurrence of a phosphorylated glycosphingolipid in Aspergillus niger.
1174546	Suzuki H, Ogura Y, Yamada H, Arima K	1975	Sep	Studies on sulfhydryl groups of Aspergillus niger amine oxidase.
1189473	LemiÃ¨re GL, Alderweireldt FC	1975		Reduction of cycloalkanones by Aspergillus niger.
1189995	Chmiel A	1975		Kinetic studies on citric acid production by Aspergillus niger. I. Phases of mycelium growth and product formation.
1199978	Kurrein F, Green GH, Rowles SL	1975	Oct	Localized deposition of calcium oxalate around a pulmonary Aspergillus niger fungus ball.
1200633	Hang YD, Splittstoesser DF, Woodams EE	1975	Nov	Utilization of brewery spent grain liquor by Aspergillus niger.
1208377	Protsenko ZI, Kharyanov EN	1975	Mar-Apr	[The effect of iron concentration on pectin decomposition by Aspergillus niger and Aspergillus awamori].
1211936	Ray AC, Eakin RE	1975	Dec	Studies on the biosynthesis of aspergillin by Aspergillus niger.
1213991	Tsuge H, Natsuaki O, Ohashi K	1975	Oct	Purification, properties, and molecular features of glucose oxidase from Aspergillus niger.
1218875	Venkataramu K, Manjunath P, Rao MR	1975	Jun	Glucoamylases of Aspergillus niger NRRL 330.
1239764	Rachinsky VV, Davydova EG, Gradova NB, Tretyakova VP, Shkarin BI, Volkova LV	1975	Nov-Dec	[Zinc consumption from the nutrient medium of Trichosporon capitatum and Aspergillus niger].
1242551	Elzainy TA, Hassan MM, Allam AM	1975		Fate of pyruvate, formed nonphosphorolytically from gluconate by extracts of Aspergillus niger.
1252460	Toraya T, Fujimura M, Ikeda SI, Fukui S, Yamada H	1976	Feb	Affinity chromatography of amine oxidase from Aspergillus niger.
1262650	Anderegg RJ, Biemann K, BÃ¼chi G, Cushman M	1976	May	Malformin C, a new metabolite of Aspergillus niger.
1268233	Iio K, Yamasaki M	1976	May	Specificity of acid proteinase A from Aspergillus niger var. macrosporus towards B-chain of performic acid oxidized bovine insulin.
1268326	Verhoff FH, Spradlin JE	1976	Mar	Mass and energy balance analysis of metabolic pathways applied to citric acid production by Aspergillus niger.
1273284	Kuzin AM, Nikitina AN, Iurov SS, Primak VN	1976	Jan-Feb	[Stimulating effect of chronic low-power gamma radiation on the growth and development of Aspergillus niger].
4136246	Ng AM, Lloyd GI, Smith JE	1974	May	Esterase activity of Aspergillus niger in continuous culture.
4152154	Kumar RP, Rao PV, Vaidyanathan CS	1973	Sep	m-Hydroxybenzoate 4-hydroxylase from Aspergillus niger: purification and properties.
4154915	Reddy CC, Vaidyanathan CS	1974	Mar	Isolation and cofactor requirements of benzoic acid-4-hydroxylase from Aspergillus niger.
4157730	Parmentier F, Van Sumere CF	1964	Sep	Chlorogenase, a chlorogenic acid splitting enzyme from Aspergillus niger.
4158106	Van Sumere CF, Van Cappellen E	1965	Mar	Purification and properties of carboxymethyl cellulase from Aspergillus niger.
4159117	Ilczuk Z	1965		Studies on citric acid synthesis. 3. The synthesis of vitamins B by strains of Aspergillus niger of different acid production activity.
4162961	Paldrok H	1965		Report on a case of subcutaneous dissemination of Aspergillus niger, type awamori.
4178171	Ilczuk Z	1968		Genetics of citric acid producinig strains of Aspergillus niger. I. Citric acid synthesis by morphological mutants induced iwth UV.
4196296	Jerebzoff S, Jerebzoff-Quintin S	1973	Feb	[In vivo metabolism of 3-3'-4-5 isoleucine-C 14 in Aspergillus niger Van Tieghem].
4196402	Laborey F, Lavollay J	1973	Jan	[Nature of antagonisms responsible for Mg++, Cd++ and Zn++ interaction in the growth of Aspergillus niger].
4221006	Bhattacharyya PK, Dhavalikar RS	1965	Jun	Microbiological transformations of terpenes. V. Origin of 2-nonene, 2,3-dicarboxylic acid anhydride in the fermentation of terpenoid hydrocarbons by Aspergillus niger.
4225076	Tholey G, Wurtz B	1966		[Demonstration of a cytochrome c-peroxidase activity in Aspergillus niger].
4225710	Patil KC, Ramakrishnan CV	1966	Jun	Studies on nutritional requirement, chemical composition &amp; enzyme make-up of Aspergillus niger cultivated in medium containing d-tartaric acid as the sole carbon source.
4225712	Patil KC, Ramakrishnan CV	1966	Jun	Comparison of chemical changes &amp; enzyme make-up of wild strain, &amp; citrate &amp; tartrate adapted strains of Aspergillus niger.
4234315	Tholey G, Wurtz B	1967		[Research on glucose oxidase in Aspergillus niger. II. Demonstration of the induction of that enzyme; conditions of its biosynthesis].
4236647	Tholey G, Wurtz B	1968		[Research on the glucose oxidase of aspergillus niger. IV. Role of various amino acids in the induction of this enzyme].
4243422	Tewari KK, Sharma OK, Krishnan PS	1964	Sep	Mechanism of action of the enzyme inhibitor from the spores of Aspergillus niger.
4243515	Leelavathi DE, Sarma DS, Rajalakshmi S, Sarma PS	1964	Jun	pH dependent nicotinamide toxicity in Aspergillus niger.
4263885	Smith JE, Ng WS	1972	Nov	Fluorometric determination of glycolytic intermediates and adenylates during sequential changes in replacement culture of Aspergillus niger.
4284023	Helferich B, Siepmann R	1964		[On some glycosidases from Aspergillus niger and oryzae].
4292772	Watson K, Smith JE	1967	Aug	Oxidative phosphorylation and respiratory control in mitochondria from Aspergillus niger.
4294221	Watson K, Smith HE	1967	Apr	Rotenone and amytal insensitive coupled oxidation of NADH by mitochondria from Aspergillus niger.
4296592	Demina AS, Iakovleva VI, Kretovich VL	1966	Mar	[Malate dehydrogenase of Aspergillus niger].
4297627	Nakamura S, Fujiki S	1968	Jan	Comparative studies on the glucose oxidases of Aspergillus niger and penicillium amagasakiense.
4299160	Desai BM, Modi VV, Shah VK	1967	Mar	Induction of sorbitol dehydrogenase by sorbitol in Aspergillus niger.
4299571	Nakamura S, Ogura Y	1968	Mar	Action mechanism of glucose oxidase of Aspergillus niger.
4300397	Watson K, Smith JE	1968	Aug	Chemical and oxidative properties of coupled mitochondria from Aspergillus niger.
4302298	Watson K, Smith JE	1968	Nov	Respiratory components of Aspergillus niger mitochondria.
4303003	Higgins ES, Friend WH	1968	Dec	Comparative mitochondrial function in two strains of Aspergillus niger.
4312215	Yamada H, Adachi O, Yamano T	1969		Electron paramagnetic resonance spectra of amine oxidase from Aspergillus niger.
4317668	Desai BM, Modi VV, Shah VK	1969		Studies on polyol metabolism in Aspergillus niger. 3. Purification and properties of sorbitol dehydrogenase.
4337610	Laine RA, Griffin PF, Sweeley CC, Brennan PJ	1972	Jun	Monoglucosyloxyoctadecenoic acid--a glycolipid from Aspergillus niger.
4340387	Horisberger M, Lewis BA, Smith F	1972	Jul	Structure of a (1 leads to 3)- -D-glucan (pseudonigeran) of Aspergillus niger NNRL 326 cell wall.
4342549	Cain RB	1972	Apr	The identity of shikimate dehydrogenase and quinate dehydrogenase in Aspergillus niger.
4347513	Wold WS, Suzuki I	1973	Jan	Cyclic AMP and citric acid accumulation by Aspergillus niger.
4357432	Wold WS, Suzuki I	1973	Dec	Promotion of conidia aggregation in Aspergillus niger by cyclic AMP and 5'-GMP.
4359144	LÃ©toublon RC, Comte J, Got R	1973	Dec	[Transfer of mannose from GDP mannose to lipid acceptors in Aspergillus niger].
4365536	Ng AM, Smith JE, McIntosh AF	1974	Apr	Influence of dilution rate on enzyme synthesis in Aspergillus niger in continuous culture.
4373154	Wold WS, Suzuki I	1974	Nov	Demonstration in Aspergillus niger of adenyl cyclase, a cyclic adenosine 3',5'-monophosphate-binding protein, and studies on intracellular and extracellular phosphodiesterases.
4383671	Tholey G, Wurtz B	1967	Jul	[Studies on glucose oxidase of Aspergillus niger. 3. Mechanism of inhibitory action of NH4+ ion on the induction of this enzyme].
4388753	Wagner H, Fiegert E	1969	Mar	[Sphingolipids and glycolipids of fungi and higher plants. 3. Isolation of a cerebroside from Aspergillus niger].
4389022	Sreeleela NS, SubbaRao PV, Premkumar R, Vaidyanathan CS	1969	May	A new anthranilic acid hydroxylase from Aspergillus niger. Purification and properties.
4390252	Premkumar R, Rao PV, Sreeleela NS, Vaidyanathan CS	1969	Aug	m-Hydroxybenzoic acid 4-hydroxylase from Aspergillus niger.
4391330	Baliga BS, Bhatnagar GM, Jagannathan V	1964	Jun	Nicotinamide adenine dinucleotide phosphate-specific glycerol dehydrogenase of Aspergillus niger.
4392397	Jamaluddin M, Rao PV, Vaidyanathan CS	1970	Mar	Involvement of the protocatechuate pathway in the metabolism of mandelic acid by Aspergillus niger.
4393660	Lakshminarayana K, Modi VV, Shah VK	1969		Studies on gluconate metabolism in Aspergillus niger. 3. Purification and properties of phosphogluconate dehydrogenase.
4414756	Segal E, Eylan E, Bentovim T, Stein R, Romano A	1974	Jul	Mycotic keratoconjunctivitis due to Aspergillus Niger.
4419065	Letoublon R, Got R	1974	Sep	[Role of a lipid intermediate in the transfer of mannose to endogenous glycoprotein acceptors in Aspergillus niger].
4419550	Ilezuk Z	1974		The effect of medium reaction and sodium and potassium salts on the synthesis of pectinases by the mutants of Aspergillus niger.
4423165	Curtis RW, Stevenson WR, Tuite J	1974	Sep	Malformin in Aspergillus niger-infected onion bulbs (Allium cepa).
4423773	Jerebzoff S, Jerebzoff-Quintin S, Lambert E	1974		Aspergillus niger: characteristics of endogenous medium and low frequency rhythms.
4433832	Hardcastle JE, Mavichakana N	1974	May	Uptake of mercuric chloride and methylmercury chloride from liquid media by Aspergillus niger and Penicillium notatum.
4433864	El Zorgani GA, Omer ME	1974	Aug	Metabolism of Endolsulfan isomers by Aspergillus niger.
4435659	Margaris NS, Mitrakos K, Markou S	1974		Carbon sources for Aspergillus niger growth under different shaking programmes.
4448182	Thatcher DR, Cain RB	1974	Oct	Metabolism of aromatic compounds by fungi. 1. Purification and physical properties of 3-carboxy-cis-cis-muconate cyclase from Aspergillus niger.
4448183	Thatcher DR, Cain RB	1974	Oct	Metabolism of aromatic compounds by fungi. 2. Subunit structure of the 3-carboxy-cis-cis-muconate cyclase of Aspergillus niger.
4457552	Fujita Y, Oishi K, Aida K	1974	Dec	A novel hemagglutinin produced by Aspergillus niger.
4479333	Fiedler HJ, Mai H, Seyfarth W	1974		[The suitability of covalent PN-compounds as a nutrient for Aspergillus niger (author's transl)].
4480485	Mukherjee SK, Majumdar SK	1974		Effects of minerals on the production of pectinases by Aspergillus niger.
4480511	Fiedler HJ, Mai H, Seyfarth W	1974		[The nutritional effect of new ionogen and non-ionogen P/N compounds on Aspergillus niger (author's transl)].
4553548	Lhoas P	1972	Mar	Mating pairs of Saccharomyces cerevisiae infected with double stranded RNA viruses from Aspergillus niger.
4553549	Border DJ	1972	Mar	Electron microscopy of cells of Saccharomyces cerevisiae infected with double stranded RNA viruses from Aspergillus niger and Penicillium stoloniferum.
4560034	Shimada K, Matsumoto U, Nagase Y	1972	May	[Studies on labeling and application to microanalysis of biotin related compounds. V. Isotope dilution analysis of d-dethiobiotin incorporated and d-biotin produced by Aspergillus niger].
4560486	Anderson JG, Smith JE	1972	Mar	The effects of elevated temperatures on spore swelling and germination in Aspergillus niger.
4568708	Damato PJ	1973	Jan	[Therapy with tolnaftate in otomycosis due to Aspergillus niger].
4616905	Mukherjee SK, Majumdar SK	1974	May	Effect of various organic compounds on the synthesis of pectinases by Aspergillus niger JU.
4623992	Talburt DE, Johnson GT	1972	May-Jun	Some metabolic effects of rare-earth cations on Aspergillus niger cells.
4632396	Kumar RP, Streeleela NS, Rao PV, Vaidyanathan CS	1973	Mar	Anthranilate hydroxylase from Aspergillus niger: evidence for the participation of iron in the double hydroxylation reaction.
4643747	AÄ­tkhozhin MA, Azimuratova RZh, Kim TN, Darkanbaev TB	1972	Nov-Dec	[Isolation and characterization of rapidly labelled fractions of cytoplasmic RNA of Aspergillus niger].
4650606	Sakano Y, Higuchi M, Kobayashi T	1972	Nov	Pullulan 4-glucanohydrolase from Aspergillus niger.
4655440	Young JD, Nimmo IA	1972	Nov	The oxidation of glutathione by a preparation of glucose oxidase from Aspergillus niger.
4658188	Hannan MA	1972	Sep	Variants of Aspergillus niger induced by gamma rays.
4678114	Abdel-Fattah AF, Mabrouk SS	1972		On the clotting of milk by rennet-like enzyme of Aspergillus niger.
4678975	Bhatia IS, Sharma HK, Bajaj KL	1972		A study of the inhibitory effects of polyphenols on endo-polygalacturonase from Aspergillus niger.
4678976	MÃ¼ller G, FÃ¶rster I, Hickisch B	1972		[Determination of parameters on soil biological activities. II. Removal of nutrients by oats and Aspergillus niger].
4684073	Ng AM, Smith JE, McIntosh AF	1973		Conidiation of Aspergillus niger in continuous culture.
4692895	Das A	1973	Mar	Analysis of induced mutants in Aspergillus niger.
4698214	Elzainy TA, Hassan MM, Allam AM	1973	Apr	New pathway for nonphosphorylated degradation of gluconate by Aspergillus niger.
4700138	Romano A, Segal E, Ben-Tovim T	1973		Aspergillus niger keratoconjunctivitis.
4709621	Takenishi S, Tsujisaka Y, Fukumoto J	1973	Feb	Studies on hemicellulases. IV. Purification and properties of the -xylosidase produced by Aspergillus niger van Tieghem.
4723723	Ilczuk Z	1973		Synthesis of pectolytic enzymes by UV-induced mutants of Aspergillus niger.
4736458	Bosmann HB	1973	Feb	Protein catabolism. II. Identification of neutral and acidic proteolytic enzymes in Aspergillus niger.
4748366	Stagg CM, Feather MS	1973	Aug	The characterization of a chitin-associated D-glucan from the cell walls of Aspergillus niger.
4770784	RexovÃ¡-BenkovÃ¡ L	1973	Nov	The size of the substrate-binding site of an Aspergillus niger extracellular endopolygalacturonase.
4782378	Das A	1973	Mar	Role of nitrous acid in improved production of calcium gluconate by Aspergillus niger.
4788155	Allam AM, Elzainy TA, Khalil NA	1973	Oct-Dec	Studies on the formation of alpha-amylase by Aspergillus niger.
4788563	Protsenko ZI, Khar'ianov EN	1973	Jul-Aug	[The effect of Aspergillus niger and Aspergillus awamori enzyme preparations on the process of pectinolysis and end-product yield].
4788569	Golubtsova VM, Schcherbakova VA, Smirnov VA	1973	Jul-Aug	[Selection of an Aspergillus niger producer of citric acid under the influence of gamma-rays and the characteristics of the active variants].
4791358	Priputina LS	1973	May-Jun	[Toxic substances in a pectolytic preparation of Aspergillus niger].
4792941	Ramanarayanan M, Vaidyanathan CS	1973	Dec	Mandelate oxidase of Aspergillus niger. I. Properties of particulate D(-)-mandelate oxidase.
4796095	Wierzbicki LE, Kosikowski FV	1973	Nov	Kinetics of lactose hydrolysis in acid whey by beta-galactosidase from Aspergillus niger.
4796163	Ichishima E, Yamane A, Nitta T, Kinoshita M, Nikkuni S	1973	Sep	Production of a new type of acid carboxypeptidase of molds of the Aspergillus niger group.
4802513	NovÃ¡k M, Fencl Z	1973		Kinetic analysis of the relationship between batch and continuous cultivation of Aspergillus niger.
4820730	Chang LT, Terry C, Tuveson RW	1974	Jan-Feb	The influence of heterokaryotic conidia on the selective recovery of somatic diploid in aspergillus niger.
4826466	Kishore G, Sugumaran M, Vaidyanathan CS	1974	Feb	p-Hydroxymandelic acid--a key intermediate in the metabolism of DL (plus or minus)-phenylalanine by Aspergillus niger.
4850103	Shcherbakova EIa, Karadzhova ZS, Ermakova VP	1974		[Variability of Aspergillus niger, the producer of citric acid, under the influence of the separate and combined actions of nitrosomethylurea and ultraviolet rays].
4906062	Sleytr U, Adam H, Klaushofer H	1969		[The ultra stucture of conidia in Aspergillus niger, V. Tiegh., visualised using the freeze etching technic].
4956477	Lefebvre G, LeclÃ¨re M, Gay R	1966	Apr	[On the production of glycoxylic acid by Aspergillus niger].
4956843	Choudhary AQ, Pirt SJ	1965	Oct	Metal-complexing agents as metal buffers in media for the growth of Aspergillus niger.
4959280	Choudhary AQ, Pirt SJ	1966	Apr	The influence of metal-complexing agents on citric acid production by Aspergillus niger.
4960793	Mill PJ	1966	Jun	The pectic enzymes of Aspergillus niger. A second exopolygalacturonase.
4965033	Laborey F, Lavollay J	1967	Jun	[On the toxicity exercised by Zn++ and Cd++ in the growth of Aspergillus niger, the antagonism of these ions and Mg++-Zn++-Cd++ interaction].
4969634	Kagan ZS, Doronina TV	1967	Nov-Dec	[Kinetic studies of transaminations of keto-analogues of valine and isoleucine in Aspergillus niger].
4991354	Rabache M, Laborey F, Neumann J, Lavollay J	1970	Aug	[Isolation and determination of the structure of a phenylpolyenic pigment of Aspergillus niger mycelium: methyl ester of dimethyl-2,12 phenyl-13 ol-3 tridecahexene-2, 4, 6, 8, 10, 12-oic acid].
4995638	Nguyen-Dang T, Mayer M, Janot MM	1971	Apr	[Hydroxylation of progesterone by an acellular extract of Aspergillus niger].
5012761	Swaminathan N, Matta KL, Donoso LA, Bahl OP	1972	Mar	Glycosidases of Aspergillus niger. 3. Purification and characterization of 1,2- -mannosidase.
5012762	Matta KL, Bahl OP	1972	Mar	Glycosidases of Aspergillus niger. IV. Purification and characterization of -mannosidase.
5015345	ZieliÅ„ska K, Kaczkowski J	1972		Extracellular acid protease produced by Aspergillus niger As-VII.
5018275	RexovÃ¡-BenkovÃ¡ L, TibenskÃ½ V	1972	Apr	Selective purification of Aspergillus niger endopolygalacturonase by affinity chromatography on cross-linked pectic acid.
5053590	Gladoch M	1972	May	[Effect of plant extracts on the growth of Aspergillus niger van Tieghem].
5053756	O'Malley JJ, Weaver JL	1972	Sep	Subunit structure of glucose oxidase from Aspergillus niger.
5053881	Barton LL, Georgi CE, Lineback DR	1972	Sep	Effect of maltose on glucoamylase formation by Aspergillus niger.
5054203	Yamada H, Suzuki H, Ogura Y	1972		Amine oxidases from microorganisms: stoichiometry of the reaction catalyzed by amine oxidase of Aspergillus niger.
5069254	Das A, Nandi P	1972		Specific effects of mutagens on Aspergillus niger producing citric acid.
5073731	Barr RM, Hemming FW	1972	Mar	Polyprenols of Aspergillus niger. Their characterization, biosynthesis and subcellular distribution.
5073732	Barr RM, Hemming FW	1972	Mar	Polyprenol phosphate as an acceptor of mannose from guanosine diphosphate mannose in Aspergillus niger.
5076648	Cain RB	1972	Apr	Metabolism of shikimate and quinate by Aspergillus niger and its regulation.
5081123	Gunasekaran M, Hess WM, Weber DJ	1972	Oct	The fatty acid composition of conidia of Aspergillus niger V. Tiegh.
5084521	Golubtsova VM, Shcherbakova EIa, Smirnov VA	1972	Jul-Aug	[Effect of gamma-radiation on variability of Aspergillus niger producing citric acid].
5091938	Suzuki H, Ogura Y, Yamada H	1971	Jun	Stoichiometry of the reaction by amine oxidase from Aspergillus niger.
5111964	Ray GR, DeNardo GL, King GH	1971	Oct	Localization of strontium 85 in soft tissue infected by Aspergillus niger.
5117111	Skirko BK, KleÄ­menova NV, Vissarionova VIa, Narodetskaia RV, Nesterin MF	1971	Jun	[Hygienic characteristics of a pectolytic enzyme preparation from the fungus Aspergillus niger strain EU-119].
5128175	Barker SA, Gray CJ, Jolley ME	1971	Nov	Photooxidation of glucoamylase I from Aspergillus niger.
5140180	Rogers MJ, Brandt KG	1971	Dec	Interaction of D-glucal with Aspergillus niger glucose oxidase.
5140181	Rogers MJ, Brandt KG	1971	Dec	Interaction of halide ions with Aspergillus niger glucose oxidase.
5140182	Rogers MJ, Brandt KG	1971	Dec	Multiple inhibition analysis of Aspergillus niger glucose oxidase by D-glucal and halide ions.
5146836	Anderson JG, Smith JE	1971	Dec	The production of conidiophores and conidia by newly germinated conidia of Aspergillus niger (microcycle conidiation).
5151200	Pazur JH, Knull HR, Cepure A	1971	Nov	Glycoenzymes: structure and properties of the two forms of glucoamylase from Aspergillus niger.
5172865	Ilczuk Z	1971		[Genetics of citric acid producing strains of Aspergillus niger. 3. Citric acid synthesis by forced heterokaryons between auxotrophic mutants of A. niger].
5172895	Ilczuk Z	1971		[Genetics of citric acid producing strains of Aspergillus niger. 4. Citric acid synthesis by heterozygous diploids of A. niger].
5234586	Hug G, Schubert WK	1967	Oct	Lysosomes in type II glycogenosis. Changes during administration of extract from Aspergillus niger.
5263778	SÃ¡nchez-MarroquÃ­n A, Vierna L, Meza G	1969	Oct-Dec	[Aspergillus niger mutations in the production of citric acid].
5294324	Tsukahara T, Yamada M	1965	Mar	Cytological structure of Aspergillus niger by electron microscopy.
5298079	Tsukahara T, Yamada M, Itagaki T	1966	Jul	Micromorphology of conidiospores of Aspergillus niger by electron microscopy.
5344736	Agnihotri VP	1969	Aug	Some nutritional and environmental factors affecting growth and production of sclerotia by a strain of Aspergillus niger.
5357840	Das A, Nandi P	1969	Nov	A new strain of Aspergillus niger producing citric acid.
5360904	KlÃ¤rner PE, Schulz GV, Stuhrmann HB	1969	Jul	[Structural changes during reversible denaturation of glucose oxidase from Aspergillus niger].
5361499	Das A, Nandi P	1969	Oct	Improved production of citric acid from Aspergillus niger by mutagenic treatment.
5362013	Eisenwiener HG, Schulz GV	1969	Nov	[Mechanism of action of glucose oxidases from Aspergillus niger and Penicillium notatum].
5363441	Lundquist I, Lindstrand K, Rerup C	1969	Feb	Separation and characterization of a glycogenolytic enzyme from a glucose oxidase preparation obtained from Aspergillus niger.
5364772	Caesar F, Jansson K, Mutschler E	1969	Nov	[Nigragillin, a new alkaloid from the Aspergillus niger group. 1. Isolation and structure clarification of nigragillin and a dioxopiperazine].
5365360	Mitchell AD, Taylor IE	1969	Nov	Cell-wall proteins of Aspergillus niger and Chaetomium globosum.
5365366	Galbraith JC, Smith JE	1969	Nov	Sporulation of Aspergillus niger in submerged liquid culture.
5371001	Galbraith JC, Smith JE	1969	Oct	Changes in activity of certain enzymes of the tricarboxylic acid cycle and the glyoxylate cycle during the initiation of conidiation of Aspergillus niger.
5384563	Desai BM, Modi VV, Shah VK	1969		Studies on polyol metabolism in Aspergillus niger. II. Comparative studies on the enzyme make-up of the adapted strain and parent strain.
5384566	Desai BM, Modi VV, Shah VK	1969		Studies on polyol metabolism in Aspergillus niger. I. Nutritional requirements of a strain of Aspergillus niger cultivated on sorbitol as sole source of carbon.
5384635	Lakshminarayana K, Modi VV, Shah VK	1969		Studies on gluconate metabolism in Aspergillus niger. I. Nutritional requirements of Aspergillus niger cultivated in gluconate medium.
5384636	Lakshminarayana K, Modi VV, Shah VK	1969		Studies on gluconate metabolism in Aspergillus niger. II. Comparative studies on the enzyme make-up of the adapted and parent strains of Aspergillus niger.
5389720	Lineback DR, Russell IJ, Rasmussen C	1969	Nov	Two forms of the glucoamylase of Aspergillus niger.
5395575	Osman HG, Abdel-Fattah AF, Abdel-Samie M, Mabrouk SS	1969	Nov	Production of a milk-clotting enzyme preparation by Aspergillus niger and the effect of various factors on its activity.
5395576	Osman HG, Abdel-Fattah AF, Mabrouk SS	1969	Nov	Purification and some properties of milk-clotting enzyme from Aspergillus niger.
5395919	SeichertovÃ¡ O, Leopold H	1969		[Activation of Aspergillus niger strains. I. Formation of mutants by repeated irradiation with UV light].
5395920	SeichertovÃ¡ O, Leopold H	1969		[Activation of Aspergillus niger strains. II. Use of parasexual hybridization].
5398020	Bhatia VN, Mohapatra LN	1969	Nov	Experimental aspergillosis in mice. 1. Pathogenic potential of Aspergillus fumigatus, Aspergillus flavus and Aspergillus niger.
5400477	Pashev I, Kibarska T, P'rchev N	1969		[Study of the biochemical activity of anastomose strains of Aspergillus niger under the effects of x-rays].
5411488	MusÃ­lkovÃ¡ M, Fencl Z	1970		Isolation of auxotrophic mutants of Aspergillus niger by ethylmethane sulphonate treatment.
5411757	Lewis HL, Darnall DW	1970	Jan	Fatty acid toxicity and methyl ketone production in Aspergillus niger.
5420621	Sallam L, el-Refai AM, el-Kady I	1970	Apr	Transformation of progesterone by Aspergillus niger 100 and Rhizopus nigricans REF, 129.
5424238	Skirko BK, Nesterin MF, Vissarionova VIa	1970	Feb	[The biological activity of fluorescent substances isolated from the fungus Aspergillus niger].
5441377	Minamikawa T, Jayasankar NP, Bohm BA, Taylor IE, Towers GH	1970	Mar	An inducible hydrolase from Aspergillus niger, acting on carbon-carbon bonds, for phlorrhizin and other C-acylated phenols.
5446340	Lee YC, Wacek V	1970	May	Galactosidases from Aspergillus niger.
5449646	Haluk JP, Metche M	1970	Jul	[Microbiological transformation of quercetin by Aspergillus niger Van Tieghem].
5451471	Biernacik I, Gawkowska-Turyczyn M	1970		[Treatment of ear mycosis due to Aspergillus niger].
5452669	Kaji A, Tagawa K	1970	Jun	Purification, crystallization and amino acid composition of alpha-L-arabinofuranosidase from Aspergillus niger.
5453895	Leopold H, Valter Z	1970		[Improvement of the quality of conidia of Aspergillus niger strains during citric acid fermentation].
5460888	Bahl OP	1970	Jan	Glycosidases of aspergillus niger. II. Purification and general properties of 1,2-alpha-L-fucosidase.
5470709	Tsukahara T	1970	Aug	Electron microscopy of conidiospore formation in Aspergillus niger.
5473595	Bezjak V, Arya OP	1970	May	Otomycosis due to Aspergillus niger.
5475238	Bhatia VN, Mohapatra LN	1970	Feb	Experimental aspergillosis in mice. II. Enhanced susceptibility of the cortisone treated mice to infection with Aspergillus fumigatus, Aspergillus flavus und Aspergillus niger.
5488989	Prasad I	1970		Genetic analysis of the coloured mutants of Aspergillus niger.
5492439	SÃ¡nchez-MarroquÃ­n A, CarreÃ±o R, Ledezma M	1970	Dec	Effect of trace elements on citric acid fermentation by Aspergillus niger.
5495469	Lahoz R, Miralles M	1970	Aug	Influence of the level of the carbon source on the autolysis of Aspergillus niger.
5500347	Thatcher DR, Cain RB	1970	Dec	Metabolism of aromatic compounds by fungi: conversion of beta-carboxymuconolactone into 3-oxoadipate in Aspergillus niger.
5513400	Shcherbakova EIa, Rumba AA, Lanskaia LN	1970	Nov-Dec	[Stability of properties in mutants of Aspergillus niger, preserved by different methods].
5515105	Lloyd GI, Morris EO, Smith JE	1970	Oct	A study of the esterases and their function in Candida lipolytica, Aspergillus niger and a yeast-like fungus.
5515108	Lewis HL	1970	Oct	Caproic acid metabolism and the production of 2-pentanone and gluconic acid by Aspergillus niger.
5526124	Pashev I, Kibarska T	1970		[Enzyme activity of Aspergillus niger mutants obtained by roentgen irradiation].
5541502	Letoublon R, Richard M, Louisot P, Got R	1971	Jan	[Study on the enzyme transfer of D-(14C) mannose from GDP-(14C) mannose, on an endogenous acceptor found in the microsomes of Aspergillus niger].
5563863	Rao PV, Sreeleela NS, Premakumar R, Vaidyanathan CS	1971	Jul	Regulation of the pathway for the degradation of anthranilate in Aspergillus niger.
5564280	ZieliÅ„ska K, Kaczkowski J	1971		Biosynthesis of acid protease in Aspergillus niger As-VII.
5579217	Claeyssens M, Loontiens FG, Kersters-Hilderson H, De Bruyne CK	1971	Mar	Partial purification and properties of an aspergillus niger beta-D-xylosidase.
5599805	Kuznetsov AA, Stepanenko BN	1967	May	[Endopolyglycosidase from Aspergillus niger hydrolysing glucomannans from eremuruses].
5624130	Shimada K	1967	Apr	[Attempt to label biotin with sulfur-35 by Aspergillus niger].
5633286	MÃ¼ller HM	1967		[Acid metabolism in Aspergillus niger. VI. Interpretation of the relationship between C-N ratio in the end substrate and the accumulation of oxalic acid].
5640230	Sulochana CB, Lakshmanan M	1968	Feb	Aspergillus niger technique for the bioassay of manganese.
5656066	Rao S, Sreeleela NS, Premkumar R, Vaidyanathan CS	1968	Apr	Anthranilic acid hydroxylase from Aspergillus niger.
5661613	Rawat AK	1968	Mar	Some observations on the aspergillin of Aspergillus niger.
5672585	MusÃ­lkovÃ¡ M, Fencl Z	1968		Some factors affecting the formation of protoplasts in Aspergillus niger.
5677992	Galbriath J, Smith JE	1968	Aug	Induction of asexual sporulation in Aspergillus niger in submerged liquid culture.
5679663	Tsukahara T	1968	Jun	Electron microscopy of swelling and germinating conidiospores of Aspergillus niger.
5679971	Li HC, McCormick DB, Wright LD	1968	Aug	Metabolism of dethiobiotin in Aspergillus niger.
5694155	Malivi TA, Webb HM, Dixon CD, Boone JA	1968	Feb	Systemic aspergillosis caused by Aspergillus niger after open-heart surgery.
5704127	Bahadur K, Malviya AN	1968	Dec	Biosynthesis of citric acid. The influence of hydrogens ion concentration on the microbial production of citric acid by various Aspergillus niger strains.
5706423	Liebs P	1968		[On the localization of saccharose uptake in submerged mycelium of Aspergillus niger].
5713602	Lhoas P	1968	Dec	Growth rate and haploidization of Aspergillus niger on medium containing p-fluorophenylalanine.
5713661	Prasad I	1968		Estimation of nuclear ratio and its influence on the rate of growth of Aspergillus niger heterocaryon.
5719993	Maganova NB	1968	Sep-Oct	[The effect on the animal organism of enzymatic preparations isolated from cultures of the pectolytic strain of the mold fungus Aspergillus niger].
5724894	Agnihotri VP	1968	Nov	Effects of nitrogenous compounds on sclerotium formation in Aspergillus niger.
5726894	Li HC, McCormick DB, Wright LD	1968	Dec	Conversion of dethiobiotin to biotin in Aspergillus niger.
5729956	Emiliani E, Riera B	1968	Oct	Enzymatic oxalate decarboxylation in Aspergillus niger. II. Hydrogen peroxide formation and other characteristics of the oxalate decarboxylase.
5732050	Dvornikova TP, Suvorov NN, Skriabin GK	1968	Jan-Feb	[Hydroxylation in the 5th position of indolyl-3-acetic acid by a submerged culture of Aspergillus niger].
5732065	Dvornikova TP, Skriabin GK, Suvorov NN	1968	Mar-Apr	[Transformation of tryptamine by Aspergillus niger].
5734041	Balatti A, Morisi G, Gualandi G	1968		[Studies on aeration. V. Aeration conditions in fermentations of Aspergillus niger in 3000 liters fermentors].
5734419	Zlochevskaia IV, Rabotnova IL	1968	Jul-Aug	[Toxicity of lead for Aspergillus niger].
5735970	Moldabaeva RK	1968	Sep-Oct	[Effect of nitrogen and phosphorus sources on biosynthesis of pectolytic enzymes by Aspergillus niger].
5735976	Zlchevskaia IV	1968	Sep-Oct	[Toxic effect of a lead complex with DL-cysteine on Aspergillus niger].
5747910	Tishchenko NN	1968	May	[The accumulation of free amino acids in the fungus Aspergillus niger].
5755006	KalÃ¡c J, RexovÃ¡ L	1968	Nov	Enzymatic degradation of linseed mucilage. I. Isolation and characterization of extracellular enzyme produced by Aspergillus niger.
5761200	Meinhof W	1968	Oct	[Cytochemical demonstration of hydrolases and enzymes of carbohydrate metabolism in facultatively pathogenic molds (Aspergillus niger, Aspergillus fumigatus, Scopulariopsis brevicaulis and Verticillium cinnabarinum)].
5763404	Kaji A, Talawa K, Ichimi T	1969	Jan	Properties of purified alpha-L-arabinofuranosidase from Aspergillus niger.
5764732	Sen K, Nandi P, Mishra AK	1969	Feb	Transformation of nutritionally deficient mutants of Aspergillus niger.
5772469	Bahl OP, Agrawal KM	1969	Jun	Glycosidases of Aspergillus niger. I. Purification and characterization of alpha- and beta-galactosidases and beta-N-acetylglucosaminidase.
5776241	Koller A, Neukom H	1969	Feb	[Research on the degradation mechanism of a purified polygalacturonase from Aspergillus niger].
5778179	Takagi T, Arai M, Monoda Y, Isemura T, Yamada K	1969	Mar	Comparison of acid-stable and acid-unstable alpha-amylases of Aspergillus niger by optical rotatory dispersion studies.
5779881	Krupka LR, Racle FA, Marderosian AD	1969	Feb	Salicylate degradation by Aspergillus niger: influence of glucose.
5787735	MusÃ­lkovÃ¡ M, Fencl Z, SeichertovÃ¡ O	1969		Release of Aspergillus niger Protoplasts by Penicillium purpurogenum enzymes.
5795783	Feir HA, Suzuki I	1969	Jul	Pyruvate carboxylase of Aspergillus niger: kinetic study of a biotin-containing carboxylase.
5799247	Prasad I	1969	Apr	Partial complementation in Aspergillus niger heterocaryon.
5804881	Adachi O, Yamada H	1969	Apr	Circular dichroism of amine oxidase from Aspergillus niger.
5822397	Pazur JH, Simpson DL, Knull HR	1969	Aug	Biosynthesis of glucohydrolase I, a glycoenzyme from Aspergillus niger.
5861996	Pazur JH, Kleppe K, Cepure A	1965	Aug	A glycoprotein structure for glucose oxidase from Aspergillus niger.
5862404	Johnston IR	1965	Sep	The composition of the cell wall of Aspergillus niger.
5862405	Johnston IR	1965	Sep	The partial acid hydrolysis of a highly dextrorotatory fragment of the cell wall of Aspergillus niger. Isolation of the alpha-(1-3)-linked dextrin series.
5862417	Clarke AE, Stone BA	1965	Sep	beta-glucan hydrolases from Aspergillus niger. Isolation of a beta-(1-4)-glucan hydrolase and some properties of the beta-(1-3)-glucan-hydrolase components.
5862418	Clarke AE, Stone BA	1965	Sep	Properties of a beta-(1-4)-glucan hydrolase from Aspergillus niger.
5866035	Bram B, Solomons GL	1965	Nov	Production of the enzyme naringinase by Aspergillus niger.
5873329	Demina AS, Iakovleva VI, Kretovich VL	1965	Sep-Oct	[Malate dehydrogenase and glyoxylate reductase of Aspergillus niger].
5884705	Franke W, MÃ¶chel L, Heye K	1965	Aug	[On the knowledge of the so-called glucose oxidase. 8. Effect of a variation of C and N sources on the induced enzyme formation by Aspergillus niger].
5887708	Kasatkina ID, Zheltova EG	1965	May-Jun	[On the methods of selecting mutants of Aspergillus niger with altered capacity to synthetize organic acids].
5898369	Schade W	1965	Feb	[Investigations on the effect of amino acids on the formation of citric acid by Aspergillus niger. 1. Action of several organic nitrogen sources on the mycelium activity of Aspergillus niger in surface culture].
5912078	Bomar M	1966		Inhibitory effect of the vapours of antifungal compounds on Aspergillus niger.
5912592	Smith JE, Shennan JL	1966	Feb	The effect of substituted phenoxyacetic and phenoxybutyric acids on the growth and respiration of Aspergillus niger.
5913131	Swoboda BE, Massey V	1966	Jul	On the reaction of the glucose oxidase from Aspergillus niger with bisulfite.
5928209	Tepper JP, McCormick DB, Wright LD	1966	Dec	Direct evidence for the conversion of dethiobiotin to biotin in Aspergillus niger.
5929166	McKeen WE, Mitchell N, Jarvie W, Smith R	1966	Apr	Electromicroscopy studies of conidial walls of Sphaerotheca macularis, Penicillium levitum, and Aspergillus niger.
5938931	Kleppe K	1966	Jan	The effect of hydrogen peroxide on glucose oxidase from Aspergillus niger.
5943939	Yukioka M, Winnick T	1966	Jun	Synthesis of malformin by an enzyme preparation from Aspergillus niger.
5948687	Faulkner JK, Woodcock D	1966		Fungal detoxication. 8. Metabolism of substituted 4-phenoxybutyric acids by Aspergillus niger.
5957897	Mostafa MS	1966	Dec	Aspergillus niger infection of the eye.
5958594	MusÃ­lkovÃ¡ M, Fencl Z	1966		Formation of protoplasts in Aspergillus niger.
5959123	Reiss J	1966		[Studies on the cytochemical determination of glucose oxidase (E.C. 1.1.3.4) in Aspergillus niger].
5963030	Yukioka M, Winnick T	1966	Jun	Biosynthesis of malformin in washed cells of Aspergillus niger.
5964957	Mill PJ	1966	Jun	The pectic enzymes of Aspergillus niger. A mercury-activated exopolygalacturonase.
5965361	La Nauze JM	1966	Jul	Aconitase and isocitric dehydrogenases of Aspergillus niger in relation to citric acid production.
5966515	Henderson TR, Lamonds MR	1966	Jul	Effects of D2O on citric acid and pyruvate carboxylase formation by Aspergillus niger.
5972643	Horitsu H, Clark DS	1966	Oct	Effect of ferrocyanide on growth and citric acid production by Aspergillus niger.
5982534	Ohama H, Tomonaga G, Yanagita T	1966	Dec	Proteinase formation in relation to physiological activities of growing mycelia of Aspergillus niger.
5985352	MÃ¼ller HM	1966	Feb	[Studies of acid metabolism of Aspergillus niger. II. The effect of C-N ratio in the original medium on the fluconic, citric and oxalic acid accumulation at controlled pH value and medium temperature (30 degrees C)].
5989268	Bruchmann EE	1966	May	[On theeffect of hydrogen peroxide on citric acid accumulation in Aspergillus niger].
5989423	MÃ¼ller HM	1966	May	[Studies on the metabolism of acids in Aspergillus niger. IV. On the participation of autolysis in the accumulation of xalic acid].
5989526	MÃ¼ller HM	1966	Mar	[Studies on the metabolism of acids in Aspergillus niger. 3. Effect of the C/N ratio in the starting culture medium on the accumulation of gluconic-, citric-, and oxalic acid under controlled pH and extreme temperatures (43 and 10 deree C)].
5992183	MÃ¼ller HM	1966	Oct	[Studies on the metabolism of acids in Aspergillus niger. V. On the participation of the catabolism of gluconic and citric acid in the accumulation of oxalic acid].
6002774	Demina AS, Iakoleva VI, Kretovich VL	1966	Sep-Oct	[Aspergillus niger alanine dehydrogenase].
6002783	ImshenetskiÄ­ AA, Kuziurina LA	1966	Sep-Oct	[Aspergillus niger variability provoked by combined effect of ethylenimine and UV-irradiation].
6003006	Zlochevskaia IV, Rabotnova IL	1966	Nov-Dec	[Toxicity of lead to Aspergillus niger].
6005321	Higgins ES, Chambers WG	1966	Apr	Effects of glucose oxidase inhibition on carbohydrate metabolism in Aspergillus niger.
6013721	Bahadur K, Malviya AN	1966		Biosynthesis of citric acid. 3. Dynamic role of metal ions in the production of citric acid by Aspergillus niger.
6030353	Bodmann O	1967	Jan	[Sedimentation and diffusion coefficients from the transport of enzymatic activities. Application of the method of determination to the glucose oxidases from Penicillium notatum (notatin) and Aspergillus niger (nigerin)].
6052487	Tung KK, Nordin JH	1967	Aug	Evidence for a buried location of nigeran in the cell wall of Aspergillus niger.
6053292	Leopold J, SeichertovÃ¡ O	1967		The parasitism of the mould Penicillium purpurogenum on Aspergillus niger. I. Isolation of cell walls from the mycelium of Aspergillus niger grown by the surface method.
6053293	Leopold J, SeichertovÃ¡ O	1967		The parasitism of the mould Penicillium purpurogenum on Aspergillus niger. II. The course of the lysis and some properties of the crude preparation of the enzymolytic system.
6056766	Leopold J, SeichertovÃ¡ O	1967		The parasitism of the mould Penicillium purpurogenum on Aspergillus niger. 3. The determination of the part of some enzymes of Penicillium purpurogenum in the mycelium lysis of the mould Aspergillus niger.
6056767	SeichertovÃ¡ O, Leopold J	1967		The parasitism of the mould Penicillium purpurogenum on Aspergillus niger. IV. The limitation of parasitic action.
6057252	Krupka LR, Racle FA, Der Marderosian A	1967	Nov	Degradation of salicylate by Aspergillus niger.
6064579	Rao PV, Moore K, Towers GH	1967	Sep	The conversion of tryptophan to 2,3-dihydroxybenzoic acid and catechol by Aspergillus niger.
6066253	Rao PV, Moore K, Towers GH	1967	Nov	O-pyrocatechiuc acid carboxy-lyase from Aspergillus niger.
6073032	Jefferson WE Jr	1967	Nov	The isolation and characterization of asperenone, a new phenylpolyene from Aspergillus niger.
6073033	Jefferson WE Jr	1967	Nov	Steroids and other factors influenceing the accumulation of asperenone and fermentation acids by Aspergillus niger in replacement cultures.
6075182	Lhoas P	1967	Aug	Genetic analysis by means of the parasexual cycle in Aspergillus niger.
11946911	Sugumaran M, Ramanarayanan M, Vaidyanathan CS	1973	Jan	Involvement of protocatechuic acid in the metabolism of phenylacetic acid by Aspergillus niger.
13387746	SARMA PS, SASTRY KS	1957	Jan	Glucuronic acid, a precursor of ascorbic acid in Aspergillus niger.
13412118	KRISHNAN PS, DAMLE SP, BAJAJ V	1957	Mar	Studies on the role of metaphosphate in molds. II. The formation of soluble and insoluble metaphosphates in Aspergillus niger.
13424146	WIX G, WEISZ E, BODANSZKY M	1957		[Conversion of progesterone to 11-epicorticosterone with the help of Aspergillus niger].
13425572	GORBACH G, TERRANOVA T, TERRANOVA J	1957		[Effect of trace elements on the growth and saccharase formation by Aspergillus niger. I. Effect of zinc and iron alone and in the presence of the trace elements copper and manganese].
13425573	GORBACH G, TERRANOVA T, TERRANOVA J	1957		[Effect of trace elements on the growth and saccharase formation by Aspergillus niger. II. Effect of copper and manganese alone and in the presence of the trace elements zinc and iron].
13426084	BYRDE RJ, WOODCOCK D	1957	Apr	Fungal detoxication. II. The metabolism of some phenoxy-n-alkylcarboxylic acids by Aspergillus niger.
13427221	BERTRAND D, DE WOLF A	1957	Mar	[Gluconic acid, normal intermediary metabolite in Aspergillus niger].
13430740	FENCL Z, LEOPOLD J	1957	May	Mechanism of inhibition of acetic acid of the germination of spore of Aspergillus niger.
13435800	YANAGITA T	1957		Biochemical aspects on the germination of conidiospores of Aspergillus niger.
13445731	HAUGE JG	1957	Jul	Formic acid oxidation in Aspergillus niger.
13445795	BELOZERSKII AN, KULAEV IS	1957	Jan-Feb	[Polyphosphates and their significance in the development of Aspergillus niger].
13447275	BERTRAND D, DE WOLF A	1957	Jun	[Pathway of gluconic acid transformation during fermentation in Aspergillus niger].
13460761	VAN SUMERE CF, SHU P	1957	Jul	Mechanism of biosynthesis of mycelial glucosan from pentoses by Aspergillus niger.
13464862	SIJPESTEIJN AK, JANSSEN MJ, DEKHUYZEN HM	1957	Sep	Effect of copper and chelating agents on growth inhibition of Aspergillus niger by 8-hydroxyquinoline and pyridine-N-oxide-2-thiol.
13473190	BERTRAND D, DE WOLF A	1957	Sep	[Necessity of zinc, as oligoelement, for the glucose-6-phosphate dehydrogenase and 6-phosphate gluconic dehydrogenase of Aspergillus niger].
13479515	KULAEV IS, BELOZERSKII AN	1957	May-Jun	[P32 in the study of physiological role of polyphosphates in the process of development of Aspergillus niger].
13524203	RAMAKRISHNAN CV	1958	Mar	Amino acid composition of different lipase preparations from Aspergillus niger.
13534405	HRUSCHKA H	1958		[Studies on sulfur turnover in Aspergillus niger].
13535583	BARKER SA, BOURNE EJ, STACEY M, WARD RB	1958	May	Some paper-chromatographic studies with Aspergillus niger '152' transfructosylase.
13547482	BERTRAND D, DE WOLF A	1958	Apr	[Uselessness of zinc in the synthesis of invertase by Aspergillus niger].
13547493	BERTRAND D, WOLF A	1958	Apr	[Zinc, indispensable dynamic oligoelement for synthesis of phosphofructokinase and phosphoglyceraldehyde dehydrogenase of Aspergillus niger].
13551956	TIKHOMIROVA AS	1958	Mar-Apr	[Concentration of starch in culture medium and formation of amylase by Aspergillus niger].
13561184	McDONOUGH MW, MARTIN SM	1958	Aug	The hexosemonophosphate pathway in Aspergillus niger.
13574132	TAUFEL K, RUTTLOFF H	1958	Aug	[Intermediary metabolism of Aspergillus niger].
13580236	CURTIS RW	1958	Sep	Root curvatures induced by culture filtrates of Aspergillus niger.
13585669	BERTRAND D, DE WOLF A	1958	Sep	[Zinc, specific coenzyme of aldolase of Aspergillus niger].
13589721	LEPESHKINA VA, ROSTIMESHIN VA	1958	Jul-Aug	[Biochemical inversion of peat juice with the use of Aspergillus niger].
13601928	HIGGINS ES	1958	Nov	Inhibition of Aspergillus niger growth by m-dinitrobenzene and its reversal by amino acids.
13609579	MORET V, LORINI M	1958	Sep	[The biochemistry of citric acid metabolism in Aspergillus niger].
13613337	RAMAKRISHNAN CV	1958	Dec	Separation of the condensing enzyme of Aspergillus niger from acetyl coenzyme A deacylase and citridesmolase and the effect of magnesium ion on the purified fraction.
13619607	RAINA PN, CHOKSHI HR, RAMAKRISHNAN CV	1958	Nov	Biosynthesis of organic acids during fermentation of Aspergillus niger in MYG medium.
13629390	SIMPSON FJ	1959	Feb	Microbial pentosanases. III. Some factors affecting the production of pentosanases by Aspergillus niger and Trichoderma viride.
13637897	HANNAN PJ	1959	Mar	Location of an esterase in Aspergillus niger.
13643759	KUZIURINA LA	1959	Jan-Feb	[Resistance of conidia of Aspergillus nidulans and Aspergillus niger to ultraviolet rays].
13652946	LORINI M, MORET V	1959	Mar	[Biochemistry of citric fermentation of a strain of Aspergillus niger. III. Oxalacetic decarboxylase activity].
13657028	TURNER EM	1959	Apr	Inhibition of growth and respiration of Ophiobolus graminis var. avenae and Aspergillus niger by cystine.
13661970	BEHAL FJ, EAKIN RE	1959	Jun	Metabolic changes accompanying the inhibition of spore formation in Aspergillus niger.
13662308	BYRDE RJ, DOWNING DF, WOODCOCK D	1959	Jun	Fungal detoxication. 4. Metabolism of 2-methoxynaphthalene by Aspergillus niger.
13671380	SINGH K	1959	Aug	Purification and properties of phosphoglucose isomerase from Aspergillus niger.
13672997	PAZUR JH, ANDO T	1959	Aug	The action of an amyloglucosidase of Aspergillus niger on starch and malto-oligosaccharides.
13686996	BARINOVA SA	1960	Sep-Oct	[Hydroxylamine and oximes as a source of nitrogen for Aspergillus niger].
13690837	CARLSON S	1960		[The effect of low alternating current on the biosynthesis of gluconic acid by Aspergillus niger in submerged culture].
13694757	COLLINS JF, KORNBERG HL	1960	Dec	The metabolism of C2 compounds in micro-organisms. 4. Synthesis of cell materials from acetate by Aspergillus niger.
13701393	FRANKE W, JILGE G, EICHHORN G	1961		[On the enzymatic decomposition of C2-acids by microorganisms. I. On glyoxylate transaminase from mold fungi, especially Aspergillus niger].
13701394	FRANKE W, JILGE G, EICHHORN G	1961		[On the enzymatic decomposition of C2-acids by microorganisms. III. On glyoxylate reductase from Aspergillus niger].
13701395	FRANKE W, JILGE G	1961		[On the enzymatic decomposition of C2-acids by microorganisms. II. On an enzyme condensing glyoxylic acid with alpha-ketoglutaric acid from Aspergillus niger].
13711278	HANNAN PJ	1961	Mar	Electrophoretic properties of spores of Aspergillus niger.
13714189	HIGGINS ES	1960	Dec	Metabolic effects of m-dinitrobenzene in Aspergillus niger.
13714190	HIGGINS ES	1961	Jun	Nitroaryl reductase of Aspergillus niger.
13729205	NISHI A	1961	Jan	Role of polyphosphate and phospholipid in germinating spores of Aspergillus niger.
13751641	KASATKINA ID	1961	May-Jun	[Effect of some amino acids on the growth of a mutant Aspergillus niger T1 and the synthesis of acids].
13754359	KRISHNA MURTI CR, STONE BA	1961	Apr	Fractionation of the beta-glucosidases from Aspergillus niger.
13761804	LHOAS P	1961	May	Mitotic haploidization by treatment of Aspergillus niger diploids with para-fluorophenylalanine.
13762579	LIPPITSCH M	1961		[Investigations of tannase in Aspergillus niger].
13770689	MILL PJ, TUTTOBELLO R	1961	Apr	The pectic enzymes of Aspergillus niger. 2. Endopolygalacturonase.
13773520	MUELLER HM	1960		[On the effect of high temperature on oxalic acid accumulation by Aspergillus niger van Tiegh].
13778815	TUTTOBELLO R, MILL PJ	1961	Apr	The pectic enzymes of Aspergillus niger. 1. The production of active mixtures of pectic enzymes.
13779650	VAKIL JR, RAO MR, BHATTACHARYYA PK	1961		Effect of CO2 on the germination of conidiospores of Aspergillus niger.
13789749	JEFFERSON WE Jr, SISCO G	1961	Jul	The influence of exogenous steroids on the growth of Aspergillus niger and Torula ***lis.
13790766	JOSHI AP, RAMAKRISHNAN CV	1960	Sep	Mechanism of formation and accumulation of citric acid in Aspergillus niger. III. Citric acid formation and oxalacetic carboxylase in a citric acid producing strain of Aspergillus niger.
13798280	BEHAL FJ	1960	May	Hydroxypyruvic acid formation in Aspergillus niger.
13800045	BERTRAND D, de WOLF	1959	Nov	[On the necessity of zinc trace element for the synthesis of tryptophan, in Aspergillus niger and its possible replacement by cadmium].
13800046	BERTRAND D, de WOLF	1960	Apr	[On the need for zinc, as an oligoelement, for the synthesis of tyrosine by Aspergillus niger].
13800353	BHATNAGAR GM, KRISHNAN PS	1960		Enzymatic studies on the spores of Aspergillus niger.
13800354	BHATNAGAR GM, KRISHNAN PS	1960		Enzymatic studies on the spores of Aspergillus niger. Part II. Phosphatases.
13835738	SUNG HY	1960	Jan-Feb	[Phosphorus metabolism in the T-1 variant of Aspergillus niger obtained under the influence of ultraviolet rays. I. Culture and biochemical variations of the original and experimentally-obtained strains].
13841738	VERBINA NM	1960	May-Jun	[On the respiration of a mutant of Aspergillus niger obtained under the influence of ultraviolet rays].
13842069	VIATKIN VV	1959		[Effect of magnesium salts on the enzymatic activity of deep cultures of Aspergillus niger].
13845530	WIX G, NATONEK M, KOVACS M	1959		[On the effect of ultraviolet irradiation on the steroid-oxidation capacity of Aspergillus niger].
13845991	WORONICK CL, JOHNSON MJ	1960	Jan	Carbon dioxide fixation by cell-free extracts of Aspergillus niger.
13847409	ZHURAVSKII GI	1959		[On the physiological nature of the synthesis of citric acid by Aspergillus niger Mich].
13848466	IMSHENETSKII AA, SOLNTSEVA LI, KURANOVA NF	1960	Mar-Apr	[Experimental variability of Aspergillus niger. II. Formation of citric acid by variants of Asp. niger obtained under the influence of ultraviolet rays].
13852778	IMSHENETSKII AA, SOLNTSEVA LI, KURANOVA NF	1960	Mar-Apr	[The experimental variability of Aspergillus niger. I. Morphological characteristic of variants keceived as a result of the action of ultraviolet rays].
13859413	ADIGA PR, SASTRY KS, VENKATASUBRAMANYAM V, SARM PS	1961	Dec	Interrelationships in trace-element metabolism in Aspergillus niger.
13866570	BEHAL FJ, HAMILTON RD	1962	Mar	Hydroxypyruvic acid metabolism in Aspergillus niger. I. Isolation and properties of hydroxypyruvic acid reductase.
13868497	BERTRAND D, de WOLF	1962	Jun	[Influence of iron and manganese as trace elements on the synthesis of aconitase in the Aspergillus niger].
13870143	BLOOM SJ, JOHNSON MJ	1962	Sep	The pyruvate carboxylase of Aspergillus niger.
13872605	BRAUN R, FROMAGEOT P	1962	Aug	[Deamination of taurine by Aspergillus niger].
13873834	BRUCHMANN EE	1961		[Enzymatic studies on fungi fermentation. II. Some inhibitors of aconitase and their significance for citric acid accumulation by Aspergillus niger in submerge culture].
13879678	CLARK DS	1962	Feb	Submerged citric acid fermentation of ferrocyanide-treated beet molasses: morphology of pellets of Aspergillus niger.
13898113	GESER G	1962		[Studies on Aspergillus niger van Tiegh, on zinc uptake and activity changes of some enzymes in zinc deficiency].
13901370	GREBESHOVA RN	1962	May-Jun	[Content of phosphorus compounds in the mycelia of an Aspergillus niger mutant obtained under the influence of ultraviolet rays].
13906411	HENDERSON TR, DINNING JS	1962	May	Alteration of sporulation in Aspergillus niger by heat and deuterium oxide.
13918906	TAEUFEL K, BEHNKE U	1962		[An observation on the effect of gibberellic acid on citric acid formation by fermenting Aspergillus niger].
13920464	TEWARI KK, KRISHNAN PS	1961	Sep	Studies on the role of 'metaphosphate' in molds. III. A report of experiments on the attempted coupling of metaphosphates and polyphosphates with hexokinase and glycerokinase in Aspergillus niger.
13930396	LI LH, KING KW	1963	Jul	Fractionation of beta-glucosidases and related extracellular enzymes from Aspergillus niger.
13936632	MUNK V, PASKOVA J, HANUS J	1963	Jul	Glucose oxidase of Aspergillus niger. I. Factors influencing glucose oxidase activity in submerged cultivation of Aspergillus niger on synthetic medium.
13941678	PASKOVA J, MUNK V	1963	Jul	Glucose oxidase of Aspergillus niger. II. Production of glucose oxidase by mixed cultures of different strains of Aspergillus niger.
13956309	ILCZUK Z	1962		[Studies on the synthesis of citric acid. I. Investigations on citric acid production by different strains of Aspergillus niger].
13976993	SHCHERBAKOVA EIa	1963	Jan-Feb	[The variability of Aspergillus niger as influenced by ultraviolet rays].
13977797	SIVARAMA SASTRY K, ADIGA PR, PADMANABAN G, SARMA PS	1962	Nov	The effect of some organic acids on metal toxicities in Aspergillus niger.
13988362	SHAH VK, RAMAKRISHNAN CV	1963	May	Studies on acid metabolism in Aspergillus niger. I. Nutritional requirements of Aspergillus niger cultivated in citric acid.
13990630	RAMAN TS, SHANMUGASUNDARAM ER	1962	Dec	Metabolism of some aromatic acids by Aspergillus niger.
13990631	RAMAN TS, SHANMUGASUNDARAM ER	1963	Apr	The effects of two quaternary ammonium compounds on citric acid and sterol synthesis in Aspergillus niger.
13994390	TRUMPY BH, MILLIS NF	1963	Mar	Nutritional requirements of an Aspergillus niger mutant for citric acid production.
14008947	YANAGITA T	1961	Sep	[Filamentous fungi, especially the development of Aspergillus niger].
14011071	ADIGA PR, SIVARAMA SASTRY K, SARMA PS	1962	Nov	The influence of iron and magnesium on the uptake of heavy metals in metal toxicities in Aspergillus niger.
14029372	JOHNSTON IR	1963	Feb	The determination of galalctosamine in the presence of glucosamine. Application to Aspergillus niger cell walls.
14032284	KHANNA R, TEWARI KK	1963		Phosphoglucomutase activity in Aspergillus niger.
14032851	KING KW, SMIBERT RM	1963	Jul	Distinctive properties of beta-glucosidases and related enzymes derived from a commercial Aspergillus niger cellulase.
14038959	SARMA DS, RAJALAKSHMI S, SARMA PS	1961	Oct	Pyridine nucleotide biosynthesis in Aspergillus niger.
14054149	FRANKE W, EICHORN G, MOECHEL L, BERTRAM I	1963	Jul	[CONTRIBUTION TO THE KNOWLEDGE OF SO-CALLED GLUCOSE OXIDASES. V. ON THE PHYSIOLOGY AND ENZYMOLOGY OF GLUCONIA ACID FERMENTATION BY ASPERGILLUS NIGER].
14061352	SHAH VK, RAMAKRISHNAN CV	1963	Jun	STUDIES ON ACID METABOLISM IN ASPERGILLUS NIGER. II. METABOLIC CHANGES DURING CITRIC ACID UTILIZATION BY ASPERGILLUS NIGER.
14061353	SHAH VK, RAMAKRISHNAN CV	1963	Jun	STUDIES ON ACID METABOLISM IN ASPERGILLUS NIGER. III. ISOCITRATE LYASE IN ASPERGILLUS NIGER.
14061354	SHAH VK, RAMAKRISHNAN CV	1963	Jun	STUDIES ON ACID METABOLISM IN ASPERGILLUS NIGER. VI. ACETYLCOA KINASE IN ASPERGILLUS NIGER.
14061728	PHILIP ET, HALL AN, WALKER TK	1963	Aug	SOME EFFECTS OF SODIUM N-BUTYRATE ON THE BEHAVIOR OF ASPERGILLUS NIGER GROWING IN A GLUCOSE MEDIUM.
14065159	PASKOVA J, MUNK V	1963		GLUCOSE OXIDASE OF ASPERGILLUS NIGER. III. FORMATION OF HETEROKARYOTIC MYCELIUM IN ASPERGILLUS NIGER.
14074536	IMSHENETSKII AA, SOLNTSEVA LI, KURANOVA NF	1963	Jul-Aug	[ON THE EFFECT OF EXTERNAL FACTORS ON ASPERGILLUS NIGER MUTANTS].
14092431	SHARMA OK, KRISHNAN PS	1963	Oct	LOCALIZATION OF CATALASE IN THE SPORES OF ASPERGILLUS NIGER.
14099857	NORTON TB, DASLER W	1963	Dec	INHIBITION OF GERMINATION OF ASPERGILLUS NIGER CONIDIA BY BETAAMINOPROPIONITRILE AND ITS REVERSAL BY CERTAIN ALDOSES.
14110006	BOCKS SM, SMITH JR, NORMAN RO	1964	Jan	HYDROXYLATION OF PHENOXYACETIC ACID AND ANISOLE BY ASPERGILLUS NIGER (VAN TIEGH).
14113871	LEOPOLD J, VALTR Z	1964	Jan	USE OF PREFORMED ASPERGILLUS NIGER MYCELIUM FOR DETERMINING THE PRESENCE OF SUBSTANCES STIMULATING CITRIC ACID FERMENTATION.
14119904	FRANKE W	1963	Dec	[ON THE PHYSIOLOGY AND ENZYMOLOGY OF GLUCONIC ACID FERMENTATION BY ASPERGILLUS NIGER].
14137793	KASATKINA ID, ZHELTOVA ET	1963	Nov-Dec	[CYSTINE REDUCTASE ACTIVITY IN ASPERGILLUS NIGER].
14150171	SHCHERBAKOVA EIa	1964	Jan-Feb	[CHARACTERISTICS OF THE BIOCHEMICAL ACTIVITIES OF ASPERGILLUS NIGER VARIANTS OBTAINED BY THE ACTION OF ULTRAVIOLET RAYS].
14163882	MOYER RC, STORCK R	1964	Feb	PROPERTIES OF RIBOSOMES AND RNA FROM ASPERGILLUS NIGER.
14184062	SOROKIN P	1964		BIOSYNTHESIS OF CITRIC ACID BY MEANS OF ASPERGILLUS NIGER.
14188176	PAZUR JH, KLEPPE K	1964	Apr	THE OXIDATION OF GLUCOSE AND RELATED COMPOUNDS BY GLUCOSE OXIDASE FROM ASPERGILLUS NIGER.
14203861	BAUM F, WARDSACK C	1964		[ON THE EFFECT OF SOME PLASTICS, PVC STABILIZERS AND SOFTENING AGENTS AND SOME ANTIOXIDANTS ON THE GROWTH OF ASPERGILLUS NIGER].
14204015	BARINOVA SA	1964	Mar-Apr	[C-14 INCORPORATION INTO THE MYCELIUM OF ASPERGILLUS NIGER CULTIVATED IN GLUCOSE WITH NA2C-1403].
14204073	FAULKNER JK, WOODCOCK D	1964	Aug	METABOLISM OF 2,4-DICHLOROPHENOXYACETIC ACID ('2,4-D') BY ASPERGILLUS NIGER VAN TIEGH.
14206061	IMSHENETSKII AA, SHCHERBAKOVA EIa	1964	Mar-Apr	[ON THE CORRELATION BETWEEN MORPHOLOGICAL AND PHYSIOLOGICAL CHANGES IN ASPERGILLUS NIGER MUTANTS].
14207284	CLIFFORD DR, WOODCOCK D	1964	Aug	METABOLISM OF PHENOXYACETIC ACID BY ASPERGILLUS NIGER VAN TIEGH.
14215979	SMILEY KL, CADMUS MC, HENSLEY DE, LAGODA AA	1964	Sep	HIGH-POTENCY AMYLOGLUCOSIDASE-PRODUCING MOLD OF THE ASPERGILLUS NIGER GROUP.
14236631	EMILIANI E, BEKES P	1964	Jun	ENZYMATIC OXALATE DECARBOXYLATION IN ASPERGILLUS NIGER.
14237036	BARINOVA SA	1964	May-Jun	[ON 'ACTIVE' CO2 FORMATION IN ASPERGILLUS NIGER CULTURES].
14237043	VERBINA NM	1964	May-Jun	[INCREASED ACCUMULATION OF METACHROMATIN IN THE MYCELIA OF SOME ASPERGILLUS NIGER MUTANTS OBTAINED BY ULTRAVIOLET IRRADIATION].
14238134	ZHURAVSKII GI	1964	Jul-Aug	[ON CITRIC ACID DECOMPOSITION IN ASPERGILLUS NIGER CULTURES].
14267231	FAULKNER JK, WOODCOCK D	1965	Feb	FUNGAL DETOXICATION. VII. METABOLISM OF 2,4-DICHLOROPHENOXYACETIC AND 4-CHLORO-2-METHYLPHENOXYACETIC ACIDS BY ASPERGILLUS NIGER.
14267386	VERBINA NA	1964	Sep-Oct	[THE PHYSIOLOGICAL ACTIVITY AND METACHROMATIN CONTENT OF MYCELIA OF THE ASPERGILLUS NIGER T-1 MUTANT].
14296561	BAUM F	1964		[PHYSIOLOGICAL AND BIOCHEMICAL STUDIES ON THE DEGRADATION OF SALICYLIC ACID BY ASPERGILLUS NIGER. 1. THE DEGRADATION OF SALICYLIC ACID AND THE EFFECT OF SALICYLIC ACID ON CITRIC ACID FERMENTATION].
14296567	BAUM F	1964		[PHYSIOLOGICAL AND BIOCHEMICAL STUDIES ON THE DEGRADATION OF SALICYLIC ACID BY ASPERGILLUS NIGER. 2. STUDIES ON THE DEGRADATION PATHWAY OF SALICYLIC ACID].
14296568	HEYER J, SCHWARTZ W	1964		[EFFECT OF HEXACYANOFERRATE ON CITRIC ACID FERMENTATION BY ASPERGILLUS NIGER IN MOLASSES MEDIUM].
14296686	FRANKE W, MOECHEL L, GUMMICH E	1965	Apr	[ON DATA ON SO-CALLED GLUCOSE OXIDASE. VII. EFFECT OF QUANTITATIVE VARIATIONS OF A BASIC MEDIUM ON INDUCED GLUCOSE OXIDASE FORMATION BY ASPERGILLUS NIGER].
14299649	SWOBODA BE, MASSEY V	1965	May	PURIFICATION AND PROPERTIES OF THE GLUCOSE OXIDASE FROM ASPERGILLUS NIGER.
14306557	SHARMA OK, KRISHNAN PS	1964	Aug	ON CATALASE ACTIVITY IN SPORES OF ASPERGILLUS NIGER.
14310167	FRANKE W, MOECHEL L, RALL C	1964	Jul	[ON INFORMATION ON SO-CALLED GLUCOSE OXIDASE. VI. ON THE CONDITIONS OF INDUCED GLUCOSE OXIDASE FORMATION BY ASPERGILLUS NIGER].
14311059	KRETOVICH VL, DEMINA AS, IAKOVLEVA VI	1964	Dec	[ON GLUTAMATE DEHYDROGENASE AND ALANINE DEHYDROGENASE IN ASPERGILLUS NIGER].
14338866	ILCZUK Z	1965		STUDIES ON CITRIC ACID SYNTHESIS. II. THE AMINO ACID COMPOSITION OF CULTURES OF ASPERGILLUS NIGER OF VARYING ACID PRODUCTION ABILITY.
14407954	JOSHI AP, RAMAKRISHNAN CV	1959	Sep	Mechanism of formation and accumulation of citric acid in Aspergillus niger. Part I. Citric acid formation and oxaloacetic hydrolase in a citric acid producing strain of Aspergillus niger.
14412698	KUMAR TEWARI K, KRISHNAN PS	1960	Jul	Studies on hexokinase of the mycelium of Aspergillus niger. Part I. Effect of trace elements.
14412699	KUMAR TEWARI K, KRISHNAN PS	1960	Jul	Studies on hexokinase of the mycelium of Aspergillus niger. Part II. Effect of dialysis on the hexokinase activity.
14435921	RAJAGOPALAN KV, RADHAKRISHNAMURTHY R, SARMA PS	1959	Aug	Effect of sulphanilamide on citric acid production by Aspergillus niger.
14436009	RAMAKRISHNAN CV, RAINA PN, PATEL NT, JOSHI AP	1959	Sep	Mechanism of formation and accumulation of citric acid in Aspergillus niger. Part II. Citric acid formation and acetyl coenzyme A deacylase in a citric acid producing strain of Aspergillus niger.
14461026	KUZIURINA LA	1961	Sep-Oct	[Production of Aspergillus niger 6/5 mutants. Effect of a single ultraviolet irradiation].
14484711	PAZUR JH, KLEPPE K	1962	Apr	The hydrolysis of alpha-D-glucosides by amyloglucosidase from Aspergillus niger.
14490082	RAMAN N, SIVARAMA SASTRY K, SARMA PS	1962	Jan	The influence of sulfur compounds on molybdenum toxicity in Aspergillus niger.
14497250	SARMA DS, RAJALAKSHMI S, SARMA PS	1962	Mar	Metabolism of nicotinic acid and nicotinamide in Aspergillus niger.
16349665		1966	May	Production of the Enzyme Naringinase by Aspergillus niger.
16349835	De FranÃ§a FP, Rosemberg JA, De Jesus AM	1969	Jan	Retting of Flax by Aspergillus niger.
16655070	Curtis RW	1958	Jan	Curvatures and Malformations in Bean Plants Caused by Culture Filtrate of Aspergillus niger.
16658358	Fisher ML, Anderson AJ, Albersheim P	1973	Mar	Host-Pathogen Interactions: VI. A Single Plant Protein Efficiently Inhibits Endopolygalacturonases Secreted by Colletotrichum Lindemuthianum and Aspergillus Niger.

## Sheet: 1977-1996
How a fungus shapes biotechnology: 100 years of Aspergillus niger research
Timothy C. Cairns, Corrado Nai and Vera Meyer
UID	Authors	PubDate(Year)	PubDate(Month)	Title
13843	Shimada Y, Shinmyo A, Enatsu T	1977	Feb	Purification and properties of one component of acid phosphatase produced by Aspergillus niger.
14112	Adya S, Elbein AD	1977	Feb	Glycoprotein enzymes secreted by Aspergillus niger: purification and properties of alpha-glaactosidase.
15659	Rodionova NA, Gorbacheva IV, BuÄ­vid VA	1977	Apr	[Fractionation and purification of endo-1,4-beta-xylanases and exo-1,4-beta-xylosidases of Aspergillus niger].
16416	MÃ¼ller HM	1977		[Gluconic acid forming enzymes in Aspergillus niger (author's transl)].
19015	Hurst PL, Nielsen J, Sullivan PA, Shepherd MG	1977	Jul	Purification and properties of a cellulase from Aspergillus niger.
19078	Gorbacheva IV, Rodionova NA	1977	Sep	Studies on xylan degrading enzymes. I. Purification and characterization of endo-1,4-beta-xylanase from Aspergillus niger str. 14.
23759	Hurst PL, Sullivan PA, Shepherd MG	1977	Dec	Chemical modification of cellulase from Aspergillus niger.
24473	RexovÃ¡-BenkovÃ¡ L, MrackovÃ¡ M	1978	Mar	Active groups of extracellular endo-D-galacturonanase of aspergillus niger derived from pH effect on kinetic data.
26456	Ruocco JJ, Barton LL	1978	May	Energy-driven uptake of humic acids by Aspergillus niger.
33149	Rudick MJ	1979	Jan	Mannosyl transfer by membranes of Aspergillus niger: mannosylation of endogenous acceptors and partial analysis of the products.
33856	Mattey M, Bowes I	1978		Citrate regulation of NADP+-specific isocitrate dehydrogenase of Aspergillus niger [proceedings].
38219	Copper PL, Power DM, Richards JT, Davies JV	1978	Nov	Interaction of radical anion probes with glucoamylase I from Aspergillus niger.
76423	SkowroÅ„ski T	1978		Some properties of partially purified phytase from Aspergillus niger.
107681	Abdel-Fattah AF, Badawi MA	1978		Effect of some agents on the activity of cell-free progesterone 11 alpha-hydroxylase and 11 beta-hydroxylase from Aspergillus niger 12Y.
114317	Thibault JF	1978	Dec	[Type of interactions between agarose and Aspergillus niger endopolygalacturonases].
116848	Widmer F, Leuba JL	1979	Oct	beta-Galactosidase from Aspergillus niger. Separation and characterization of three multiple forms.
119143	Golubtsova VM, Shcherbakova EIa, Runkovskaia LIa, Ermakova VP	1979	Nov-Dec	[Change in ratio between citric and oxalic acid in Aspergillus niger upon exposure to mutagenic factors].
121319	OrtuÃ±o A, HernansÃ¡ez A, Noguera J, Morales V, Armero T	1977	-1978	[Solubilization effect of phosphorus by Aspergillus niger and Pseudomonas fluorescens].
121622	Foda MS	1979	Oct-Dec	Characterization of a rennin-like enzyme produced in submerged cultures of Aspergillus niger.
196935	Letoublon R, Got R	1977	Aug	[Effect of low molecular weight basic proteins on mannose transport in Aspergillus niger microsomes].
208724	Kuwhara M, Fujii T	1978	May	Purification and some properties of NAD-degrading purine nucleosidase from Aspergillus niger.
212432	Schneider JE, Kennedy EP	1978	Nov	A novel phosphodiesterase from Aspergillus niger and its application to the study of membrane-derived oligosaccharides and other glycerol-containing biopolymers.
213700	Liakh SP, Lysenko SV	1978	Sep-Oct	[Paramagnetic properties of the conidial pigments of Aspergillus niger and Penicillium notatum fungi isolated from the mesosphere].
214394	Kumar AA, Vaidyanathan CS, Rao NA	1978	Feb	Mechanism of aromatic hydroxylation : the kinetic mechanism &amp; the involvement of superoxide anions in the reaction catalyzed by m-hydroxybenzoate-4-hydroxylase from Aspergillus niger (UBC-814).
232600	Szczodrak J	1979		[Characterization of mitochondria of Aspergillus niger from mycelium growing in surface and submerged culture conditions (author's transl)].
284549	Sallam L, Naim N, Zeinel-Abdin Badr A, El-Refai A	1977	Jul-Sep	Bioconversion of progesterone with cell preparations with Aspergillus niger 171.
317662	Abdel-Fattah AF, Badawi MA	1977	-1978	Salting in progesterone hydroxylases from Aspergillus niger 12 Y.
356888	Hinsch B, Kula MR	1978	Aug	Influence of viscosity of enzymatic reactions studied with glucoamylase of Aspergillus niger.
374412	Dill K, Allerhand A	1979	Jun	Studies of the carbohydrate residues of glycoproteins by natural abundance carbon 13 nuclear magnetic resonance spectroscopy. Glucoamylase from Aspergillus niger.
375093	Staib F, Tompak B, Thiel D, Blisse A	1978	Dec	Aspergillus fumigatus and Aspergillus niger in two potted ornamental plants, cactus (Epiphyllum truncatum) and clivia (Clivia miniata). Biological and epidemiological aspects.
380468	Rudick MJ, Fitzgerald ZE, Rudick VL	1979	Apr	Intra- and extracellular forms of alpha-glucosidase from Aspergillus niger.
391392	Taceva J, Vyskocil J, NÄ•mecek R, Macek M	1979	Aug	[Changes in rabbit lungs after exposure to grain and hay dust and in intravenous injections of Aspergillus niger and Candida albicans (author's transl)].
396451	Thomas KR, Davis B, Mills J	1979		The effect of beta-glucuronidase and chitinase on the cell wall of Aspergillus niger and Aspergillus fumigatus.
400533	Foda MS	1979	-1980	Characterization of rennin-like enzyme produced in submerged cultures of Aspergillus niger.
406753	Elwan SH, Radwan SS, Assad AA	1977		Relation of lipids to the action of streptomycin on Bacillus subtilis and Escherichia coli and griseofulvin and fungizone on Aspergillus niger.
412468	Sakai S	1977	Nov	Degradation of the plant flavonoid phellamurin by Aspergillus niger.
437045	Glinsukon T, Romruen K, Visutasunthorn C	1979	Apr	Preliminary report on toxigenic fungal isolates of Aspergillus niger in market foods and foodstuffs.
440116	Parry RJ, Kunitani MG	1979		Synthesis and use of specifically tritiated dethiobiotin in the study of biotin biosynthesis by Aspergillus niger.
455113	John M, Schmidt B, Schmidt J	1979	Feb	Purification and some properties of five endo-1,4-beta-D-xylanases and a beta-D-xylosidase produced by a strain of Aspergillus niger.
467276	Staib F, Steffen J, Krumhaar D, Kapetanakis G, Minck C, Grosse G	1979	Aug	[Localised aspergillosis and oxalosis of the lung caused by aspergillus niger: soil of ornamental plants as a reservoir of aspergilli (case report) (author's transl)].
474499	Panke TW, McManus AT, Spebar MJ	1979	Aug	Infection of a burn wound by Aspergillus niger. Gross appearance simulating ecthyma gangrenosa.
507840	Long SD, Rudick MJ	1979	Nov	Glycosylation of nascent polypeptide chains in Aspergillus niger.
521793	Das A	1979	Sep	Mutagenic effects of saccharin on Aspergillus niger.
535919	Subramanian V, Sugumaran M, Vaidyanathan CS	1979	Jun	Immobilization of anthranilate hydroxylase from Aspergillus niger.
543776	Kubicek CP, Hampel W, RÃ¶hr M	1979	Oct	Manganese deficiency leads to elevated amino acid pools in citric acid accumulating Aspergillus niger.
544666	Ghosal S, Biswas K, Chakrabarti DK	1979	Nov-Dec	Toxic naphtho-gamma-pyrones from Aspergillus niger.
547816	Pourrat H, Regerat F, Lamaison JL, Pourrat A	1979		[Purification of main saponin from tuber of ficaire (Ficaria ranunculoides Moench) by a strain of Aspergillus niger (author's transl)].
548462	Subramanian V, Sugumaran M, Vaidyanathan CS	1979	Dec	Anthranilate hydroxylase, an iron enzyme, from Aspergillus niger.
548699	OrtuÃ±o A, Noguera J, HernansÃ¡ez A, Armero T	1977	-1978	[Phosphoric metabolism of Aspergillus niger in calcareous and saline soils].
562476	Mert HH, Dizbay M	1977	Sep	The effect of osmotic pressure and salinity of the medium on the growth and sporulation of Aspergillus niger and Paecilomyces lilacinum species.
574817	Yoshitake S, Yamada Y, Ishikawa E, Masseyeff R	1979	Nov	Conjugation of glucose oxidase from Aspergillus niger and rabbit antibodies using N-hydroxysuccinimide ester of N-(4-carboxycyclohexylmethyl)-maleimide.
600107	Shcherbakova EIa, Rezvaia MN	1977	Nov-Dec	[Formation of diploids by Aspergillus niger and their biosynthesis of citric acid].
623772	Bouquelet S, Spik G, Montreuil J	1978	Feb	Properties of a beta-D-mannosidase from Aspergillus niger.
629761	Hurst PL, Sullivan PA, Shepherd MG	1978	Feb	Substrate specificity and mode of action of a cellulase from Aspergillus niger.
648974	MusÃ­lkovÃ¡ M, Fencl Z, UjcovÃ¡ E, Seichert L	1978		Variability of Aspergillus niger after treatment with N-emthyl-N'-nitro-N-nitrosoguanidine.
651694	Shcherbakova EIa, Rezvaia MN, L'vova EB, Movchan IuR	1978	Jan-Feb	[Cell morphology, nucleus distribution and DNA content in haploid and diploid Aspergillus niger strains].
657011	Mandal SB, Sen PC, Chakrabarti P, Sen K	1978	May	Effect of respiratory deficiency and temperature on the mitochondrial lipid metabolism of Aspergillus niger.
657014	Das A, Roy P	1978	May	Improved production of citric acid by a diploid strain of Aspergillus niger.
696043	Leopold H, UlÅ­ J	1978		[A solid culture medium, inducing intensive production of conidia in moulds of the species Aspergillus niger (author's transl)].
700523	Das A, Ilczuk Z	1978		Spontaneous segregation of a heterozygous diploid of Aspergillus niger.
715208	Golubtsova VM, Shcherbakova EIa, Smirnov VA	1978	Sep-Oct	[Lethal action of gamma rays on the conidia of Aspergillus niger, a producer of citric acid].
728844	Gruft H, Ruck R, Traynor J	1978	Sep	Properties of a unique catalase isolated from Aspergillus niger.
728915	Schwabe K, Grossmann A, Fehrmann B, Tschiersch B	1978	Dec	Inhibition of alpha-L-arabinofuranosidase (Aspergillus niger) and non-inhibition of alpha-L-arabinopyranosidase (almond emulsin and barley) by L-arabinono-1,4-lactone.
733822	Chaudhuri RK, Zymalkowski F, Wiedemann B, Ghosal S	1978		Quantitative structure activity correlation of anti-Aspergillus niger activity of 4-substituted benzophenones.
753252	Tuttobello L	1978	Sep	[Effect of temperature on production of pectic enzymes with Aspergillus niger in fermentators].
845158	Elbein AD, Adya S, Lee YC	1977	Mar	Purification and properties of a beta-mannosidase from Aspergillus niger.
849793	Hackett JA, Brennan PJ	1977	Mar	The isolation and biosynthesis of the ceramide-phosphoinositol of Aspergillus niger.
856795	Bardalaye PC, Nordin JH	1977	Apr	Chemical structure of the galactomannan from the cell wall of Aspergillus niger.
858380	Eswaran S, Nga BH	1977	Mar	A turbidimetric method for the screening of amylase-producing mutants of Aspergillus niger.
866301	Koshcheenko KA, Baklashova TG, KozlovskiÄ­ AG, Arinbasarov MU, Skriabin GK	1977	Mar-Apr	[Hydroxylation of indolyl-3-acetic acid by the fungus aspergillus niger IBFM-F-12].
869543	Kobbe B, Cushman M, Wogan GN, Demain AL	1977	Apr	Production and antibacterial activity of malforming C, a toxic metabolite of Aspergillus niger.
872519	Phelan JJ, Stevens FM, McNicholl B, Fottrell PF, McCarthy CF	1977	Jul	Coeliac disease: the abolition of gliadin toxicity by enzymes from Aspergillus niger.
889848	Gorbacheva IV, Rodionova NA	1977	Sep	Studies on xylan-degrading enzymes. II. Action pattern of endo-1,4-beta-xylanase from Aspergillus niger str. 14 on xylan and xylooligosaccharides.
909470	Shcherbakova EIa, ermakova VP	1977	Jul-Aug	[Formation of prototrophic colonies during crossing of deficient mutants of Aspergillus niger].
914782	Bobbitt TF, Nordin JH, Roux M, Revol JF, Marchessault RH	1977	Nov	Distribution and conformation of crystalline nigeran in hyphal walls of Aspergillus niger and Aspergillus awamori.
1284848	Kujawski M, ZyÅ‚a K	1992		Relationship between citric acid production and accumulation of phytate-degrading enzymes in Aspergillus niger mycelia.
1288413	Gokhale DV, Patil SG, Bastawde KB	1992	Oct	Protection of Aspergillus niger cellulases by urea during growth on glucose or glycerol supplemented media.
1288415	Hoh YK, Tan TK, Yeoh HH	1992	Oct	Protoplast fusion of beta-glucosidase-producing Aspergillus niger strains.
1296926	Nguyen TK, MartÃ­nkovÃ¡ L, Seichert L, Machek F	1992		Citric acid production by Aspergillus niger using media containing low concentrations of glucose or corn starch.
1316345	Jongbloed AW, Mroz Z, Kemme PA	1992	Apr	The effect of supplementary Aspergillus niger phytase in diets for pigs on concentration and apparent digestibility of dry matter, total phosphorus, and phytic acid in different sections of the alimentary tract.
1320186	den Herder IF, Rosell AM, van Zuilen CM, Punt PJ, van den Hondel CA	1992	Jun	Cloning and expression of a member of the Aspergillus niger gene family encoding alpha-galactosidase.
1336999	Takayanagi T, Kushida K, Idonuma K, Ajisaka K	1992	Oct	Novel N-linked oligo-mannose type oligosaccharides containing an alpha-D-galactofuranosyl linkage found in alpha-D-galactosidase from Aspergillus niger.
1366900	Archer DB, Jeenes DJ, MacKenzie DA, Brightwell G, Lambert N, Lowe G, Radford SE, Dobson CM	1990	Aug	Hen egg white lysozyme expressed in, and secreted from, Aspergillus niger is correctly processed and folded.
1366974	Mohr G, Esser K	1990	Oct	Improved transformation frequency and heterologous promoter recognition in Aspergillus niger.
1368193	Kumar V, Ramakrishnan S, Teeri TT, Knowles JK, Hartley BS	1992	Jan	Saccharomyces cerevisiae cells secreting an Aspergillus niger beta-galactosidase grow on whey permeate.
1368628	Kizawa H, Shinoyama H, Yasui T	1991	Mar	The synthesis of new xylosyloligosaccharides by transxylosylation with Aspergillus niger beta-xylosidase.
1368849	Kimura A, Takata M, Sakai O, Matsui H, Takai N, Takayanagi T, Nishimura I, Uozumi T, Chiba S	1992	Aug	Complete amino acid sequence of crystalline alpha-glucosidase from Aspergillus niger.
1369314	Kaneko R, Kusakabe I, Ida E, Murakami K	1991	Jan	Substrate specificity of alpha-galactosidase from Aspergillus niger 5-16.
1385977	Weidner U, Nehls U, Schneider R, Fecke W, Leif H, Schmiede A, Friedrich T, Zensen R, Schulte U, Ohnishi T	1992	Jul	Molecular genetic studies of complex I in Neurospora crassa, Aspergillus niger and Escherichia coli.
1412104	Yamaguchi M, Nishiya H, Mano K, Kunii O, Miyashita H	1992	Jul	Chronic necrotising pulmonary aspergillosis caused by Aspergillus niger in a mildly immunocompromised host.
1425671	Watanabe T, Sato T, Yoshioka S, Koshijima T, Kuwahara M	1992	Oct	Purification and properties of Aspergillus niger beta-glucosidase.
1425682	Olsen K, Svensson B, Christensen U	1992	Oct	Stopped-flow fluorescence and steady-state kinetic studies of ligand-binding reactions of glucoamylase from Aspergillus niger.
1441773	Demerdash M, Attia RM	1992	Oct	Thermal deactivation kinetics of CM-cellulase from a local isolate of Aspergillus niger (RD-2231).
1452022	Roberts IN, Jeenes DJ, MacKenzie DA, Wilkinson AP, Sumner IG, Archer DB	1992	Dec	Heterologous gene expression in Aspergillus niger: a glucoamylase-porcine pancreatic prophospholipase A2 fusion protein is secreted and processed to yield mature enzyme.
1459118	Raab B	1992	Sep-Oct	Characterization of endopolygalacturonase (EC 3.2.1.15) from Aspergillus niger as glycoprotein by electrophoretic methods and lectin affino-blotting.
1495474	Kusters-van Someren M, Flipphi M, de Graaff L, van den Broeck H, Kester H, Hinnen A, Visser J	1992	Jul	Characterization of the Aspergillus niger pelB gene: structure and regulation of expression.
1497330	Swart K, Debets AJ, Kobus G, Bos CJ	1992	May	Arginine and proline genes of Aspergillus niger.
1499029	Svensson B, Sierks MR	1992	Apr	Roles of the aromatic side chains in the binding of substrates, inhibitors, and cyclomalto-oligosaccharides to the glucoamylase from Aspergillus niger probed by perturbation difference spectroscopy, chemical modification, and mutagenesis.
1501585	Benedetto N, Sabatini P, Galdiero E, Romano Carratelli C	1992	Jul	Cytotoxic activity and IL-1 production in mice infected with Aspergillus niger.
1504500	Tiwari V, Chauhan RK	1992	Apr	Hematological and biochemical changes in rats administered with Aspergillus niger infested diet.
1508158	Mattern IE, van Noort JM, van den Berg P, Archer DB, Roberts IN, van den Hondel CA	1992	Aug	Isolation and characterization of mutants of Aspergillus niger deficient in extracellular proteases.
1511691	Bussink HJ, Buxton FP, Fraaye BA, de Graaff LH, Visser J	1992	Aug	The polygalacturonases of Aspergillus niger are encoded by a family of diverged genes.
1516093	Cottaz S, Driguez H, Svensson B	1992	Apr	Synthesis of 6'-S-alpha-D-glucopyranosyl-6'-thiomaltose (6(2)-thiopanose) and its effect on the enzymic activity of glucoamylases from Aspergillus niger.
1530635	Hornbogen T, Pieper R, Hoffmann K, Kleinkauf H, Zocher R	1992	Sep	Two new cyclophilins from Fusarium sambucinum and Aspergillus niger: resistance of cyclophilin/cyclosporin A complexes against proteolysis.
1541168	Kimmerling EA, Fedrick JA, Tenholder MF	1992	Mar	Invasive Aspergillus niger with fatal pulmonary oxalosis in chronic obstructive pulmonary disease.
1541396	Unkles SE, Campbell EI, Punt PJ, Hawker KL, Contreras R, Hawkins AR, Van den Hondel CA, Kinghorn JR	1992	Feb	The Aspergillus niger niaD gene encoding nitrate reductase: upstream nucleotide and amino acid sequence comparisons.
1543816	Corazza GR, Benati G, Sorge M, Strocchi A, Calza G, Gasbarrini G	1992	Feb	beta-Galactosidase from Aspergillus niger in adult lactose malabsorption: a double-blind crossover study.
1547850	Singh A	1992	Mar	Lipid accumulation by a cellulolytic strain of Aspergillus niger.
1596026	Ghio AJ, Peterseim DS, Roggli VL, Piantadosi CA	1992	Jun	Pulmonary oxalate deposition associated with Aspergillus niger infection. An oxidant hypothesis of toxicity.
1605648	Kikuchi K, Kawamura-Konishi Y, Suzuki H	1992	Jul	The reaction of Aspergillus niger catalase with methyl hydroperoxide.
1611667	de Graaff L, van den Broeck H, Visser J	1992	Jul	Isolation and characterization of the Aspergillus niger pyruvate kinase gene.
1624125	MÃ©rit X, Frot-Coutaz J, Got R, LÃ©toublon R	1992	May	Aspergillus niger G proteins: subcellular localization.
1637154	Dal Degan F, Ribadeau-Dumas B, Breddam K	1992	Jul	Purification and characterization of two serine carboxypeptidases from Aspergillus niger and their use in C-terminal sequencing of proteins and peptide synthesis.
1639895	BrÃ­zovÃ¡ K, KrÃ¡lovÃ¡ B, DemnerovÃ¡ K, Vins I	1992	Feb	Isolation and characterization of alpha-glucosidase from Aspergillus niger.
1644309	O'Connell MJ, Kelly JM	1992	Aug	Cis-acting control elements 5' to aldA, the aldehyde dehydrogenase-encoding gene of Aspergillus niger.
1654806	Versaw WK, Bevins MA, Markwell J	1991	May	Purification and properties of a 4-nitrophenylphosphatase from Aspergillus niger.
1726621	Fiedurek J	1991		Glucose oxidase synthesis by Aspergillus niger GIV-10 on starch.
1726623	Zakowska Z, Gabara B	1991		Changes in development and ultrastructure of Aspergillus niger mycelium in the presence of toxic substances from molasses in citric acid fermentation medium.
1726624	Zakowska Z, Gabara B	1991		Changes in development and ultrastructure of Aspergillus niger mycelium, strain with increased tolerance to toxic substances from beet molasses.
1731082	Tanokura M, Matsuzaki H, Iwata S, Nakagawa A, Hamaya T, Takizawa T, Takahashi K	1992	Jan	Crystallization and preliminary X-ray investigation of proteinase A, a non-pepsin-type acid proteinase from Aspergillus niger var. macrosporus.
1739731	Fraser DM, Zakeeruddin SM, GrÃ¤tzel M	1992	Jan	Mediation of glycosylated and partially-deglycosylated glucose oxidase of Aspergillus niger by a ferrocene-derivatised detergent.
1766284	ArÃ©valo M, Solera J, RodrÃ­guez F, Vizcaya M, Vercher R, MartÃ­nez-Moratalla J	1991	Nov	[Chronic necrotizing pulmonary aspergillosis caused by Aspergillus niger].
1768532	Sigurskjold BW, Duus B, Bock K	1991	Nov	Hydrolysis of substrate analogues catalysed by beta-D-glucosidase from Aspergillus niger. Part II: Deoxy and deoxyhalo derivatives of cellobiose.
1772443	Takegawa K, Kondo A, Iwamoto H, Fujiwara K, Hosokawa Y, Kato I, Hiromi K, Iwahara S	1991	Sep	Novel oligomannose-type sugar chains derived from glucose oxidase of Aspergillus niger.
1777859	Jaklitsch WM, Kubicek CP, Scrutton MC	1991	Nov	Intracellular location of enzymes involved in citrate production by Aspergillus niger.
1783197	Berka RM, Kodama KH, Rey MW, Wilson LJ, Ward M	1991	Aug	The development of Aspergillus niger var. awamori as a host for the expression and secretion of heterologous gene products.
1787790	Ruttkowski E, Khanh NQ, Wientjes FJ, Gottschalk M	1991	Jun	Characterization of a polygalacturonase gene of Aspergillus niger RH5344.
1790247	Roshchina VV, Aleksandrova IF	1991		[An enzyme from the fungus Aspergillus niger that hydrolyzes choline ethers].
1807200	van Verseveld HW, Metwally M, el Sayed M, Osman M, Schrickx JM, Stouthamer AH	1991	Oct-Nov	Determination of the maximum product yield from glucoamylase-producing Aspergillus niger grown in the recycling fermentor.
1812707	Takahashi K, Tanokura M, Inoue H, Kojima M, Muto Y, Yamasaki M, Makabe O, Kimura T, Takizawa T, Hamaya T	1991		Structure and function of a pepstatin-insensitive acid proteinase from Aspergillus niger var. Macrosporus.
1814275	vd Veen P, Flipphi MJ, Voragen AG, Visser J	1991		Induction, purification and characterisation of arabinases produced by Aspergillus niger.
1868576	Boschloo JG, Moonen E, van Gorcom RF, Hermes HF, Bos CJ	1991	Apr	Genetic analysis of Aspergillus niger mutants defective in benzoate-4-hydroxylase function.
1878999	Bussink HJ, Buxton FP, Visser J	1991	Jun	Expression and sequence comparison of the Aspergillus niger and Aspergillus tubigensis genes encoding polygalacturonase II.
1918059	Takahashi K, Inoue H, Sakai K, Kohama T, Kitahara S, Takishima K, Tanji M, Athauda SB, Takahashi T, Akanuma H	1991	Oct	The primary structure of Aspergillus niger acid proteinase A.
1918060	Inoue H, Kimura T, Makabe O, Takahashi K	1991	Oct	The gene and deduced protein sequences of the zymogen of Aspergillus niger acid proteinase A.
1929363	Helmi S, Khalil AI, Tahoun MK, Khairy AH	1991	Spring	Induction of mutation in Aspergillus niger for conversion of cellulose into glucose.
1930834	Brady RL, Brzozowski AM, Derewenda ZS, Dodson EJ, Dodson GG	1991	Aug	Solution of the structure of Aspergillus niger acid alpha-amylase by combined molecular replacement and multiple isomorphous replacement methods.
1932088	Kalisz HM, Hecht HJ, Schomburg D, Schmid RD	1991	Oct	Effects of carbohydrate depletion on the structure, stability and activity of glucose oxidase from Aspergillus niger.
1934134	Kusters-van Someren MA, Harmsen JA, Kester HC, Visser J	1991	Sep	Structure of the Aspergillus niger pelA gene and its expression in Aspergillus niger and Aspergillus nidulans.
1934135	Bussink HJ, Brouwer KB, de Graaff LH, Kester HC, Visser J	1991	Sep	Identification and characterization of a second polygalacturonase gene of Aspergillus niger.
1937044	Khanh NQ, Ruttkowski E, Leidinger K, Albrecht H, Gottschalk M	1991	Sep	Characterization and expression of a genomic pectin methyl esterase-encoding gene in Aspergillus niger.
1952926	Gokhale DV, Patil SG, Bastawde KB	1991	Jul	Optimization of cellulase production by Aspergillus niger NCIM 1207.
1955876	WÃ¶sten HA, Moukha SM, Sietsma JH, Wessels JG	1991	Aug	Localization of growth and secretion of proteins in Aspergillus niger.
1965849	Smirnov VF, Leont'eva AN, Zakharova EA	1990	Nov-Dec	[The action of different biocides on the phosphatase activity of Aspergillus niger].
1975770	Mazumder C, Basu J, Kundu M, Chakrabarti P	1990	Jun	Changes in membrane lipids and amino acid transport in a nystatin-resistant Aspergillus niger.
2005864	SÃ nchez-FernÃ ndez R, Unkles SE, Campbell EI, Macro JA, CerdÃ -Olmedo E, Kinghorn JR	1991	Feb	Transformation of the filamentous fungus Gibberella fujikuroi using the Aspergillus niger niaD gene encoding nitrate reductase.
2013289	Sanner C, Macheroux P, RÃ¼terjans H, MÃ¼ller F, Bacher A	1991	Mar	15N- and 13C-NMR investigations of glucose oxidase from Aspergillus niger.
2059009	Metwally M, el Sayed M, Osman M, Hanegraaf PP, Stouthamer AH, van Verseveld HW	1991	Jan	Bioenergetic consequences of glucoamylase production in carbon-limited chemostat cultures of Aspergillus niger.
2068872	Singh A, Abidi AB, Agrawal AK, Darmwal NS	1991		Single cell protein production by Aspergillus niger and its evaluation.
2076553	Whittington H, Kerry-Williams S, Bidgood K, Dodsworth N, Peberdy J, Dobson M, Hinchliffe E, Ballance DJ	1990	Dec	Expression of the Aspergillus niger glucose oxidase gene in A. niger, A. nidulans and Saccharomyces cerevisiae.
2076554	Fowler T, Berka RM, Ward M	1990	Dec	Regulation of the glaA gene of Aspergillus niger.
2078868	Swart K, van de Vondervoort PJ, Witteveen CF, Visser J	1990	Dec	Genetic localization of a series of genes affecting glucose oxidase levels in Aspergillus niger.
2085565	Sridhar R, Thornley-Brown D, Kant KS	1990		Peritonitis due to Aspergillus niger: diagnostic importance of peritoneal eosinophilia.
2089377	Markovic O, JÃ¶rnvall H	1990	Dec	Tomato and Aspergillus niger pectinesterases. Correlation of differences in existing reports: large species variations.
2106901	Pazur JH, Liu BL, Miskiel FJ	1990	Feb	Comparison of the properties of glucoamylases from Rhizopus niveus and Aspergillus niger.
2108020	Svensson B, Clarke AJ, Svendsen I, MÃ¸ller H	1990	Feb	Identification of carboxylic acid residues in glucoamylase G2 from Aspergillus niger that participate in catalysis and substrate binding.
2112106	Smith TL, Gaskell J, Berka RM, Yang M, Henner DJ, Cullen D	1990	Apr	The promoter of the glucoamylase-encoding gene of Aspergillus niger functions in Ustilago maydis.
2119316	Belshaw NJ, Williamson G	1990	Sep	Production and purification of a granular-starch-binding domain of glucoamylase 1 from Aspergillus niger.
2124794	Shantha T, Rati ER, Shankar TN	1990	Aug	Behaviour of Aspergillus flavus in presence of Aspergillus niger during biosynthesis of aflatoxin B.
2128057	Mattey M, Allan A	1990	Oct	Glycogen accumulation in Aspergillus niger.
2156568	Kubicek-Pranz EM, Mozelt M, Rohr M, Kubicek CP	1990	Mar	Changes in the concentration of fructose 2,6-bisphosphate in Aspergillus niger during stimulation of acidogenesis by elevated sucrose concentration.
2185361	Louthrenoo W, Park YS, Philippe L, Schumacher HR Jr	1990	Mar	Localized peripheral calcium oxalate crystal deposition caused by Aspergillus niger infection.
2191775	Hehre EJ, Matsui H, Brewer CF	1990	Apr	Hydrolysis of beta-D-glucopyranosyl fluoride to alpha-D-glucose catalyzed by Aspergillus niger alpha-D-glucosidase.
2199351	PelechovÃ¡ J, PetrovÃ¡ L, UjcovÃ¡ E, MartÃ­nkovÃ¡ L	1990		Selection of a hyperproducing strain of Aspergillus niger for biosynthesis of citric acid on unusual carbon substrates.
2216916	Korzeniowska-KoseÅ‚a M, Halweg H, Bestry I, PodsiadÅ‚o B, KrakÃ³wka P	1990	Jun	[Pulmonary aspergilloma caused by Aspergillus niger].
2225145	Harmsen JA, Kusters-van Someren MA, Visser J	1990	Aug	Cloning and expression of a second Aspergillus niger pectin lyase gene (pelA): indications of a pectin lyase gene family in A. niger.
2226842	Bussink HJ, Kester HC, Visser J	1990	Oct	Molecular cloning, nucleotide sequence and expression of the gene encoding prepro-polygalacturonaseII of Aspergillus niger.
2230717	Witteveen CF, van de Vondervoort P, Dijkema C, Swart K, Visser J	1990	Jul	Characterization of a glycerol kinase mutant of Aspergillus niger.
2250647	van Gorcom RF, Boschloo JG, Kuijvenhoven A, Lange J, van Vark AJ, Bos CJ, van Balken JA, Pouwels PH, van den Hondel CA	1990	Sep	Isolation and molecular characterisation of the benzoate-para-hydroxylase gene (bphA) of Aspergillus niger: a member of a new gene family of the cytochrome P450 superfamily.
2264456	Khan KH, Shaukat SS	1990		Citric acid production with mixed strains of Aspergillus niger in submerged culture.
2265196	Munch O, Tritsch D	1990	Nov	Irreversible thermoinactivation of glucoamylase from Aspergillus niger and thermostabilization by chemical modification of carboxyl groups.
2274031	Debets AJ, Swart K, Holub EF, Goosen T, Bos CJ	1990	Jul	Genetic analysis of amdS transformants of Aspergillus niger and their use in chromosome mapping.
2275533	Turnbull IF, Smith DR, Sharp PJ, Cobon GS, Hynes MJ	1990	Sep	Expression and secretion in Aspergillus nidulans and Aspergillus niger of a cell surface glycoprotein from the cattle tick, Boophilus microplus, by using the fungal amdS promoter system.
2276610	Singh A, Agrawal AK, Abidi AB, Darmwal NS	1990	Sep	General and kinetic properties of endoglucanase from Aspergillus niger.
2277644	Debets AJ, Holub EF, Swart K, van den Broek HW, Bos CJ	1990	Nov	An electrophoretic karyotype of Aspergillus niger.
2279245	Ohnishi M, Matsumoto T, Yamanaka T, Hiromi K	1990	Sep	Binding of isomaltose and maltose to the glucoamylase from Aspergillus niger, as studied by fluorescence spectrophotometry and steady-state kinetics.
2279852	Barnes CL, Steiner JR, Torres E, Pacheco R, Marquez H	1990	Sep	Structure and absolute configuration of pyrophen, a novel pryrone derivative of L-phenylalanine from Aspergillus niger.
2310183	Kamath AV, Vaidyanathan CS	1990	Jan	New pathway for the biodegradation of indole in Aspergillus niger.
2331322	Kester HC, Visser J	1990	Apr	Purification and characterization of polygalacturonases produced by the hyphal fungus Aspergillus niger.
2340591	Korman DR, Bayliss FT, Barnett CC, Carmona CL, Kodama KH, Royer TJ, Thompson SA, Ward M, Wilson LJ, Berka RM	1990	Mar	Cloning, characterization, and expression of two alpha-amylase genes from Aspergillus niger var. awamori.
2342102	Kalisz HM, Hecht HJ, Schomburg D, Schmid RD	1990	May	Crystallization and preliminary X-ray diffraction studies of a deglycosylated glucose oxidase from Aspergillus niger.
2373363	Gysler C, Harmsen JA, Kester HC, Visser J, Heim J	1990	Apr	Isolation and structure of the pectin lyase D-encoding gene from Aspergillus niger.
2377474	Khanh NQ, Albrecht H, Ruttkowski E, LÃ¶ffler F, Gottschalk M, Jany KD	1990	Jul	Nucleotide and derived amino acid sequence of a pectinesterase cDNA isolated from Aspergillus niger strain RH 5344.
2379887	MartÃ­nkovÃ¡ L, MusÃ­lkovÃ¡ M, UjcovÃ¡ E, Machek F, Seichert L	1990		Protoplast fusion in Aspergillus niger strains accumulating citric acid.
2381424	Debets AJ, Swart K, Bos CJ	1990	May	Genetic analysis of Aspergillus niger: isolation of chlorate resistance mutants, their use in mitotic mapping and evidence for an eighth linkage group.
2395660	Adams RR, Royer T	1990	Aug	Complete genomic sequence encoding trpC from Aspergillus niger var. awamori.
2400785	Ruttkowski E, Labitzke R, Khanh NQ, LÃ¶ffler F, Gottschalk M, Jany KD	1990	Sep	Cloning and DNA sequence analysis of a polygalacturonase cDNA from Aspergillus niger RH5344.
2406261	Frederick KR, Tung J, Emerick RS, Masiarz FR, Chamberlain SH, Vasavada A, Rosenberg S, Chakraborty S, Schopfer LM	1990	Mar	Glucose oxidase from Aspergillus niger. Cloning, gene sequence, secretion from Saccharomyces cerevisiae and kinetic analysis of a yeast-derived enzyme.
2423086	Yazawa S, Madiyalakan R, Chawda RP, Matta KL	1986	Apr	alpha-L-fucosidase from aspergillus niger: demonstration of a novel alpha-L-(1----6)-fucosidase acting on glycopeptides.
2436456	Chmiel A	1986		Oxygen limitation in citric acid biosynthesis by Aspergillus niger with the high mycelium density.
2442973	Fiedurek J, Ilczuk Z	1987		Pectinolytic activity of revertants of auxotrophic strains of Aspergillus niger.
2489055	Mosavi-Movahedi AA, Jones MM, Pilcher G	1989	Feb	Thermodynamics of the interaction of sodium-n-dodecyl sulphate with Aspergillus niger catalase in high ionic strength aqueous solutions.
2505251	Johnson JL, London RE, Rajagopalan KV	1989	Sep	Covalently bound phosphate residues in bovine milk xanthine oxidase and in glucose oxidase from Aspergillus niger: a reevaluation.
2511903	Takegawa K, Fujiwara K, Iwahara S, Yamamoto K, Tochikura T	1989	Aug	Effect of deglycosylation of N-linked sugar chains on glucose oxidase from Aspergillus niger.
2516722	HÃ¥kansson K, Svensson B	1989		Side chain reactivities of glucoamylase G2 from Aspergillus niger evaluated by group-specific chemical modifications.
2544196	Chin CC, Niehaus WG, Wold F	1989	Apr	Amino acid sequence of cytochrome c from Aspergillus niger.
2579524	Fiedurek J, PaszczyÅ„ski A, Ilczuk Z	1985		The effect of proteases on the synthesis of glucoamylase by mutants of Aspergillus niger C.
2590221	Kamath AV, Rao NA, Vaidyanathan CS	1989	Nov	Enzyme catalysed non-oxidative decarboxylation of aromatic acids. II. Identification of active site residues of 2,3-dihydroxybenzoic acid decarboxylase from Aspergillus niger.
2606357	O'Connell MJ, Kelly JM	1989	Dec	Physical characterization of the aldehyde-dehydrogenase-encoding gene of Aspergillus niger.
2611733	Debets AJ, Swart K, Bos CJ	1989	Nov	Mitotic mapping in linkage group V of Aspergillus niger based on selection of auxotrophic recombinants by Novozym enrichment.
2615762	Goosen T, van Engelenburg F, Debets F, Swart K, Bos K, van den Broek H	1989	Oct	Tryptophan auxotrophic mutants in Aspergillus niger: inactivation of the trpC gene by cotransformation mutagenesis.
2624164	Georgieva M, Aleksieva K	1989		[Citric acid biosynthesis by Aspergillus niger strain IM-13 on a nutrient medium with methanol].
2627715	Bos CJ, Debets AJ, Kobus G, Slakhorst SM, Swart K	1989	Oct	Adenine and pyrimidine genes of Aspergillus niger and evidence for a seventh linkage group.
2635128	Singh A, Abidi AB, Agrawal AK, Darmwal NS	1989		Evaluation of alkali treatment for biodegradation of corn cobs by Aspergillus niger.
2640767	Benuzzi DA, Segovia RF	1989		[Preselection of Aspergillus niger strains for citric acid production].
2641488	Aderiye BI, Ogundana SK, Adesanya SA, Roberts MF	1989	Feb	The effect of beta-sitosterol on spore germination and germ-tube elongation of Aspergillus niger and Botryodiplodia theobromae.
2698284	Barthomeuf C, Pourrat H, Pourrat A	1989	May	Properties of a new alkaline proteinase from Aspergillus niger.
2763249	Wiggins J, Clark TJ, Corrin B	1989	May	Chronic necrotising pneumonia caused by Aspergillus niger.
2767440	Unkles SE, Campbell EI, Carrez D, Grieve C, Contreras R, Fiers W, Van den Hondel CA, Kinghorn JR	1989	May	Transformation of Aspergillus niger with the homologous nitrate reductase gene.
2791035	Campbell EI, Unkles SE, Macro JA, van den Hondel C, Contreras R, Kinghorn JR	1989	Jul	Improved transformation efficiency of Aspergillus niger using the homologous niaD gene for nitrate reductase.
2792372	Kriechbaum M, Heilmann HJ, Wientjes FJ, Hahn M, Jany KD, Gassen HG, Sharif F, Alaeddinoglu G	1989	Sep	Cloning and DNA sequence analysis of the glucose oxidase gene from Aspergillus niger NRRL-3.
2804175	Simonian MG, Petrosian RA, Reshetnikova IA, Gorlenko MV	1989		[The effect of various methods of preserving the fungus Aspergillus niger v. Tighem on its aggressive properties].
2836081	Goosen T, Bloemheuvel G, Gysler C, de Bie DA, van den Broek HW, Swart K	1987		Transformation of Aspergillus niger using the homologous orotidine-5'-phosphate-decarboxylase gene.
2836085	Kos T, Kuijvenhoven A, Hessing HG, Pouwels PH, van den Hondel CA	1988	Feb	Nucleotide sequence of the Aspergillus niger trpC gene: structural relationship with analogous genes of other organisms.
2846191	O'Connell MJ, Kelly JM	1988	Aug	Differences in the regulation of aldehyde dehydrogenase genes in Aspergillus niger and Aspergillus nidulans.
2867027	Punekar NS, Vaidyanathan CS, Rao NA	1985	Jun	Role of Mn2+ and Mg2+ in catalysis and regulation of Aspergillus niger glutamine synthetase.
2901295	Ward M, Wilson LJ, Carmona CL, Turner G	1988	Jul	The oliC3 gene of Aspergillus niger: isolation, sequence and use as a selectable marker for transformation.
2936650	Kos A, Kuijvenhoven J, Wernars K, Bos CJ, van den Broek HW, Pouwels PH, van den Hondel CA	1985		Isolation and characterization of the Aspergillus niger trpC gene.
2936730	Schreferl G, Kubicek CP, RÃ¶hr M	1986	Mar	Inhibition of citric acid accumulation by manganese ions in Aspergillus niger mutants with reduced citrate control of phosphofructokinase.
2955588	Eikmeier H, Rehm HJ	1987	Apr	Semicontinuous and continuous production of citric acid with immobilized cells of Aspergillus niger.
2986303	Marichal P, Gorrens J, Vanden Bossche H	1985	Feb	The action of itraconazole and ketoconazole on growth and sterol synthesis in Aspergillus fumigatus and Aspergillus niger.
3013115	MÃ¼ller HM	1986	Mar	Gluconate accumulation and enzyme activities with extremely nitrogen-limited surface cultures of Aspergillus niger.
3021600	Khanna V, Gupta KG	1986		Effect of dithiocarbamates on citric acid production by Aspergillus niger.
3081341	Svensson B, Larsen K, Gunnarsson A	1986	Feb	Characterization of a glucoamylase G2 from Aspergillus niger.
3087124	Bartoszewicz K	1986		Glucoamylase of Aspergillus niger.
3098303	Audigier-Petit C, Letoublon R, Fayet Y, Got R, Frot-Coutaz J	1986	Oct-Nov	The phosphatidyl choline exchange properties in the cytosol of Aspergillus niger.
3099500	MÃ¼ller HM	1986		Utilization of gluconate by Aspergillus niger. II. Enzymes of degradation pathways and main end products.
3101058	Woodward J, Marquess HJ, Picker CS	1986		Affinity chromatography of beta-glucosidase and endo-beta-glucanase from Aspergillus niger on concanavalin A-Sepharose: implications for cellulase component purification and immobilization.
3101663	Das SK, Basu S, Majumdar S, Bose SK	1986	Oct	Selective action of mycobacillin on the uptake of releasable cell materials by Aspergillus niger.
3111332	Linko YY, Li GX	1987		Investigations on the production of fungal amylolytic enzymes by calcium alginate gel immobilized Aspergillus niger.
3111335	Alfani F, Cantarella L, Gallifuoco A, Pezzullo L, Scardi V, Cantarella M	1987		Characterization of the beta-glucosidase activity associated with immobilized cellulase of Aspergillus niger.
3122460	Fiedurek J, PaszczyÅ„ski A, Ginalska G, Ilczuk Z	1987		Selection of amylolytically active Aspergillus niger mutants to 2-deoxy-D-glucose.
3123469	Inoue Y, Rhee H, Watanabe K, Murata K, Kimura A	1987	Sep	Metabolism of 2-ketoaldehydes in mold: purification and characterization of glyoxalase I from Aspergillus niger.
3132096	Kubicek CP, Schreferl-Kunar G, WÃ¶hrer W, RÃ¶hr M	1988	Mar	Evidence for a cytoplasmic pathway of oxalate biosynthesis in Aspergillus niger.
3140093	Rodriguez-Tudela JL, Barros C, Aguado JM, Gomez-GarcÃ©s JL, Velo M, de Arriba G	1988		Aspergillus niger peritonitis.
3174446	van Gorcom RF, van den Hondel CA	1988	Sep	Expression analysis vectors for Aspergillus niger.
3175382	Voget CE, Mazza LA, Balatti AP	1988	Jan-Mar	[Production of glucose oxidase using Aspergillus niger NRRL3].
3185312	Chebotarev LN, Eremina IA	1988	May-Jun	[Carbohydrate metabolism in the fungus Aspergillus niger exposed to light].
3196759	Lee NE, Lima M, Woodward J	1988	Dec	Hydrolysis of cellulose by a mixture of Trichoderma reesei cellobiohydrolase and Aspergillus niger endoglucanase.
3224384	Bos CJ, Debets AJ, Swart K, Huybers A, Kobus G, Slakhorst SM	1988	Nov	Genetic analysis and the construction of master strains for assignment of genes to six linkage groups in Aspergillus niger.
3224828	MacRae WD, Buxton FP, Sibley S, Garven S, Gwynne DI, Davies RW, Arst HN Jr	1988	Nov	A phosphate-repressible acid phosphatase gene from Aspergillus niger: its cloning, sequencing and transcriptional analysis.
3245234	Rizzo JD, Davis PJ	1988	Dec	Microbial models of mammalian metabolism: production of novel alpha-diketone metabolites of warfarin and phenprocoumon using Aspergillus niger.
3249565	Khaskin IG, Maslova TI	1988	Jan-Feb	[The action of dichloroacetic acid derivatives on citric acid biosynthesis in Aspergillus niger].
3251683	Gadd GM, Watt F, Grime GW, Brunton AH	1988		Element localisation and distribution in the fungi Aureobasidium pullulans and Aspergillus niger, measured using the Oxford scanning proton microprobe.
3265173	Benedetto N, Sabatini P, Sellitto C, Romano Carratelli C	1988	Oct	Interleukin-2 and increased natural killer activity in mice experimentally infected with Aspergillus niger.
3276516	Inoue Y, Rhee H, Watanabe K, Murata K, Kimura A	1988	Jan	Metabolism of 2-oxoaldehyde in mold. Purification and characterization of two methylglyoxal reductases from Aspergillus niger.
3357784	Wilson LJ, Carmona CL, Ward M	1988	Mar	Sequence of the Aspergillus niger pyrG gene.
3359456	Meagher MM, Tao BY, Chow JM, Reilly PJ	1988	Mar	Kinetics and subsite mapping of a D-xylobiose- and D-xylose-producing Aspergillus niger endo-(1----4)-beta-D-xylanase.
3374522	Pal M	1988	Jan	Aspergillus niger associated with mycotic abortion in a buffalo (Bubalus bubalis).
3401470	Martinez-Bazenet C, Audigier-Petit C, Frot-Coutaz J, Got R, Nicolau C, LÃ©toublon R	1988	Aug	Protein-mediated fusion of liposomes with microsomal membranes of Aspergillus niger: evidence for a complex mechanism dealing with membranous and cytosolic fusogenic proteins.
3427078	de la Motte RS, Wagner FW	1987	Nov	Aspergillus niger sulfhydryl oxidase.
3434975	Texier O, Barthomeuf C, Regerat F, Pourrat H	1987		[Purification of an alcoholic extract of licorice, Glycyrrhiza glabra L., by a strain of Aspergillus niger].
3443301	Buxton FP, Gwynne DI, Garven S, Sibley S, Davies RW	1987		Cloning and molecular analysis of the ornithine carbamoyl transferase gene of Aspergillus niger.
3443911	HermersdÃ¶rfer H, Leuchtenberger A, Wardsack C, Ruttloff H	1987		Influence of culture conditions on mycelial structure and polygalacturonase synthesis of Aspergillus niger.
3446348	Chattopadhyay P, Banerjee SK, Sen K, Chakrabarti P	1987	Dec	Lipid profiles of conidia of Aspergillus niger and a fatty acid auxotroph.
3472035	van Hartingsveldt W, Mattern IE, van Zeijl CM, Pouwels PH, van den Hondel CA	1987	Jan	Development of a homologous transformation system for Aspergillus niger based on the pyrG gene.
3481230	Allen DG, Robinson CW	1987		The influence of 'slip' on rheological measurements on a mycelial broth of Aspergillus niger.
3490617	Romano Carratelli C, Benedetto N, Sabatini P	1986	Oct	Modification of the T, K and NK cell population in experimental infection of mice with Aspergillus niger.
3539016	Abouzied MM, Reddy CA	1986	Nov	Direct fermentation of potato starch to ethanol by cocultures of Aspergillus niger and Saccharomyces cerevisiae.
3579463	Pfitzner A, Kubicek CP, RÃ¶hr M	1987	Feb	Presence and regulation of ATP:citrate lyase from the citric acid producing fungus Aspergillus niger.
3593354	Kamath AV, Dasgupta D, Vaidyanathan CS	1987	May	Enzyme-catalysed non-oxidative decarboxylation of aromatic acids: I. Purification and spectroscopic properties of 2,3 dihydroxybenzoic acid decarboxylase from Aspergillus niger.
3593744	Jones MN, Finn A, Mosavi-Movahedi A, Waller BJ	1987	Jul	The activation of Aspergillus niger catalase by sodium n-dodecyl-sulphate.
3624066	Das SK, Mukherjee S, Majumdar S, Basu S, Bose SK	1987	Jul	Physico-chemical interaction of mycobacillin with Aspergillus niger protoplast membrane, the site of its action.
3669923	Mazumder C, Kundu M, Basu J, Chakrabarti P	1987	Sep	Lipid composition and amino acid transport in a nystatin-resistant mutant of Aspergillus niger.
3710916	Das SK, Majumdar S, Basu S, Mukherjee S, Bose SK	1986	Apr	Selective action of mycobacillin on the cellular permeability of Aspergillus niger.
3724837	Lahoz R, Reyes F, GÃ³mez AlarcÃ³n G, Cribeiro L, Junquera MA, Lahoz-BeltrÃ¡ R	1986	May	The kinetics of the autolytic phase of growth in cultures of Aspergillus niger.
3742332	Sahasrabudhe SR, Lala D, Modi VV	1986	Jul	Degradation of orcinol by Aspergillus niger.
3748121	Stojanov I, Panajotov C, Atev A, Dalev P, Ilieva S, Balutzov V, Kolev E	1986		Production and characterization of protein fractions isolated from biomass of Aspergillus niger A-3.
3753466	Meixner-Monori B, Kubicek CP, Harrer W, Schreferl G, Rohr M	1986	Jun	NADP-specific isocitrate dehydrogenase from the citric acid-accumulating fungus Aspergillus niger.
3762422	Tahoun MK, el-Kady MF, Wahba AA	1986		Glyceride synthesis by a cell-bound lipase from Aspergillus niger.
3805224	Krishnan S, Vijayalakshmi MA	1986	Dec	Purification and some properties of three serine carboxypeptidases from Aspergillus niger.
3817878	Chattopadhyay P, Banerjee SK, Sen K, Chakrabarti P	1986	Jul	Isolation and characterization of an unsaturated fatty acid requiring mutant (UFA4) of Aspergillus niger.
3834769	Vasilev N, Vasileva M, Ganchev I	1985		[Changes in the activity of Krebs cycle enzymes in an Aspergillus niger strain during the biosynthesis of citric acid].
3837544	Liu HD, Liang PY	1985	Jun	[Intracellular appearance, morphological feature and properties of Aspergillus niger virus].
3894007	Kelly JM, Hynes MJ	1985	Feb	Transformation of Aspergillus niger by the amdS gene of Aspergillus nidulans.
3894397	Krishnan S, Vijayalakshmi MA	1985	Jul	Purification of an acid protease and a serine carboxypeptidase from Aspergillus niger using metal-chelate affinity chromatography.
3902571	Buxton FP, Gwynne DI, Davies RW	1985		Transformation of Aspergillus niger using the argB gene of Aspergillus nidulans.
3914613	Calvo MA, Abarca L, Calvo RM, Bruguera T, CabaÃ±es FJ	1985		A study of some species in the Aspergillus niger group.
3929568	Gargova S, PishtiÄ­ski I, Beshkov M	1985		[Isolation of a highly purified glucoamylase from Aspergillus niger 16/132].
3929569	Tsekova K, Vicheva A, Ganchev I	1985		[Biosynthesis of glucoamylase and the possibilities of using it for the conversion of starch into sugar. I. The effect of the type and concentration of the carbon source on glucoamylase biosynthesis by Aspergillus niger strain B 77].
3929570	Georgieva M, Alekseeva K, Tsekova K	1985		[Effect of the homogeneity of the culture, age and amount of the inoculation matter on glucoamylase biosynthesis by Aspergillus niger strain B 77].
3934065	Adikane HV, Patil MB	1985	Apr	Isolation and properties of beta-glucosidase from Aspergillus niger.
3936844	Matsushita J, Kato Y, Matsuda K	1985	Sep	Purification and properties of an alpha-D-xylosidase from Aspergillus niger.
3968029	Meixner-Monori B, Kubicek CP, Habison A, Kubicek-Pranz EM, RÃ¶hr M	1985	Jan	Presence and regulation of the alpha-ketoglutarate dehydrogenase multienzyme complex in the filamentous fungus Aspergillus niger.
3986142	Topping MD, Scarisbrick DA, Luczynska CM, Clarke EC, Seaton A	1985	May	Clinical and immunological reactions to Aspergillus niger among workers at a biotechnology plant.
3990779	Kohn R, Dongowski G, Bock W	1985		[The distribution of free and esterified carboxyl groups within the pectin molecule after the action of pectin esterase from Aspergillus niger and oranges].
3993252	Lahoz R, Reyes F, GÃ³mez AlarcÃ³n G, Ramos A, Cribeiro L	1985		Liberation of electrolytes during the induced autolysis of Aspergillus niger.
3996196	Gotlib VIa, Gumargalieva KZ, Moiseev IuV	1985	Mar-Apr	[Effect of ozone on the growth and development of lower fungi (Phytophora infestans, Aspergillus niger)].
4004449	Ma H, Kubicek CP, RÃ¶hr M	1985	Apr	Metabolic effects of manganese deficiency in Aspergillus niger: evidence for increased protein degradation.
4005715	Chattopadhyay P, Banerjee SK, Sen K, Chakrabarti P	1985	Apr	An unsaturated fatty acid mutant of Aspergillus niger with partially defective delta 9-desaturase.
4005716	Chattopadhyay P, Banerjee SK, Sen K, Chakrabarti P	1985	Apr	Lipid profiles of Aspergillus niger and its unsaturated fatty acid auxotroph, UFA2.
4026866	Sahasrabudhe SR, Modi VV	1985	Apr	Hydroxylation of benzoate and its chlorinated derivatives in Aspergillus niger.
4030528	Kundu PN, Das A	1985	Jul	A note on crossing experiments with Aspergillus niger for the production of calcium gluconate.
4033255	Molina Boix M, Ortega GonzÃ¡lez G, Salinas Caballero F, Arribas Ros J	1985	May	[Pulmonary oxalosis caused by Aspergillus niger].
4072456	MÃ¼ller HM	1985		Utilization of gluconate by Aspergillus niger. I. Enzymes of phosphorylating and nonphosphorylating pathways.
4079968	Abdel-Rahim AM, Arbab HA	1985	Nov	Nutrient requirements in germination of conidiospores of Aspergillus niger V. Tieghen.
4081055	Sakano Y, Taniguchi H, Okada G, Ohnishi M	1985	Sep	[Isopullulanase from Aspergillus niger].
4090766	Szczodrak J, Ilczuk Z	1985		Effect of iron on the activity of aconitate hydratase and synthesis of citric acid by Aspergillus niger.
4091562	Kubicek CP, RÃ¶hr M	1985	Nov	Aconitase and citric acid fermentation by Aspergillus niger.
4093395	Sharma TN, Gupta PR, Mehrotra AK, Purohit SD, Mangal HN	1985	Nov	Aspergilloma with ABPA due to Aspergillus niger.
6125070	Lal DN, Srivastava AS	1982		Effect of amino acids on microbial production of citric acid by Aspergillus niger.
6203744	Boel E, Hjort I, Svensson B, Norris F, Norris KE, Fiil NP	1984	May	Glucoamylases G1 and G2 from Aspergillus niger are synthesized from two different but closely related mRNAs.
6204865	Boel E, Hansen MT, Hjort I, HÃ¸egh I, Fiil NP	1984	Jul	Two different types of intervening sequences in the glucoamylase gene from Aspergillus niger.
6223622	Habison A, Kubicek CP, RÃ¶hr M	1983	Mar	Partial purification and regulatory properties of phosphofructokinase from Aspergillus niger.
6266488	Kumagai I, Yamasaki M	1981	Jun	Enzymatic properties of an acid carboxypeptidase from Aspergillus niger var. macrosporus.
6271064	Speake BK, Malley DJ, Hemming FW	1981	Aug	The effect of tunicamycin on secreted glycosidases of Aspergillus niger.
6275794	Wasserman BP, Hultin HO	1981	Dec	Effect of deglycosylation on the stability of Aspergillus niger catalase.
6320159	Ivanova VV, Erokhina LI	1983	Nov-Dec	[Use of catabolic repression in the selection of the glucoamylase-producer Aspergillus niger].
6346702	Lahoz R, Reyes F, GÃ³mez P, Martinez MJ	1983		Lytic enzyme activity in autolysing mycelium of Aspergillus niger.
6348207	Walker JM, Chaplin SC	1983	Mar	A thiol inhibitor produced by Aspergillus niger.
6406997	Tavobilov IM, Rodionova NA, Bezborodov AM	1983	Mar-Apr	[Properties of the exo-1,4-beta-xylosidase of Aspergillus niger 15].
6409408	Sykes DE, Abbas SA, Barlow JJ, Matta KL	1983	May	Substrate specificity and other properties of the beta-D-galactosidase from Aspergillus niger.
6417985	Tsekova K, Georgieva M, Ganchev I	1983		[Glucoamylase enzyme preparation from the culture broth of an Aspergillus niger B77 strain. I. The isolation of the crude enzyme preparation and study of its properties].
6418365	Horn BW, Wicklow DT	1983	Sep	Factors influencing the inhibition of aflatoxin production in corn by Aspergillus niger.
6419777	Takeda Y, Hizukuri S, Ozono Y, Suetake M	1983	Dec	Actions of porcine pancreatic and Bacillus subtilis alpha-amylases and Aspergillus niger glucoamylase on phosphorylated (1--4)-alpha-D-glucan.
6422456	Tavobilov IM, Maksimov VI, Rodionova NA	1984	Jan-Feb	[Transglycosylation reactions catalyzed by Aspergillus niger 15 beta-xylosidase].
6429492	ImshenetskiÄ­ AA, Lysenko SV, Demina NS	1984	Mar-Apr	[Action of desiccation and low temperatures on mesospheric strains of Aspergillus niger and Penicillium chrysogenum].
6431241	ImshenetskiÄ­ AA, Lysenko SV, Kozlova TM, Demina NS	1984	May-Jun	[Action of dehydration on the survival, morphology and ultrastructure of the conidia of air-borne and culture collection strains of Aspergillus niger and Penicillium chrysogenum].
6434508	Rodionova NA, Tavobilov IM, Bezborodov AM	1983	Aug-Oct	beta-Xylosidase from Aspergillus niger 15: purification and properties.
6439561	Gunnarsson A, Svensson B, Nilsson B, Svensson S	1984	Dec	Structural studies on the O-glycosidically linked carbohydrate chains of glucoamylase G1 from Aspergillus niger.
6442427	Hsieh WT, Wu R	1984	Jan	Releasing of intracellular glucoamylase from Aspergillus niger.
6490584	Tan KH, Ferguson LB, Carlton C	1984	Feb-Apr	Conversion of cassava starch to biomass, carbohydrates, and acids by Aspergillus niger.
6501219	Subramanian V, Vaidyanathan CS	1984	Nov	Anthranilate hydroxylase from Aspergillus niger: new type of NADPH-linked nonheme iron monooxygenase.
6533144	Saksena NK, Tripathi HH, Vyas KM	1984	Aug-Nov	Cationic degradation of streptomycin and kanamycin by Aspergillus niger in broth cultures during fermentation in shake flasks.
6548104	Ehrlich KC, DeLucca AJ 2nd, Ciegler A	1984	Jul	Naphtho-gamma-pyrone production by Aspergillus niger isolated from stored cottonseed.
6671193	RexovÃ¡-BenkovÃ¡ L, OmelkovÃ¡ J, Filka K, Kocourek J	1983	Oct	Selective isolation of endo-D-galacturonanase of Aspergillus niger based on interaction with tri(D-galactosiduronic acid) covalently bound to poly(hydroxyalkyl methacrylate).
6695356	Moore RS, Hasleton PS, Lawson RA, Stanbridge TN	1984	Jan	Aspergillus niger endocarditis complicating aortic tissue valve replacement.
6703507	Metzger JB, Garagusi VF, Kerwin DM	1984	Mar	Pulmonary oxalosis caused by Aspergillus niger.
6713301	Meixner-Monori B, Kubicek CP, RÃ¶hr M	1984	Jan	Pyruvate kinase from Aspergillus niger: a regulatory enzyme in glycolysis?
6721628	Pancaldi S, Poli F, Dall'Olio G, Vannini GL	1984	Mar	Morphological anomalies induced by Congo red in Aspergillus niger.
6774936	MusÃ­lkovÃ¡ M, Panos J, Sedmera P, Fencl Z	1980		Accumulation of 2-oxo acids in mutants of Aspergillus niger requiring lysine.
6778816	Nirmala J, Sastry KS	1980	Apr	Ureide interactions in thiourea toxicity in Aspergillus niger.
6784672	Nevalainen KM	1981	Mar	Induction, isolation, and characterization of aspergillus niger mutant strains producing elevated levels of beta-galactosidase.
6791709	Feofilova EP, Ushanova AE, Ivanova GB, Roslavtseva SA	1981		[Effect of dimilin on Aspergillus niger growth and the formation of chitin].
6803838	Abe JI, Takeda Y, Hizukuri S	1982	Apr	Action of glucoamylase from Aspergillus niger on phosphorylated substrate.
6815635	Tavobilov IM, Rodionova NA, Akparov VKh, Bezborodov AM	1982	Sep-Oct	[Purification of exo-1,4-beta-xylosidase from Aspergillus niger 15].
6816020	Gargova S, Beshkov M	1982		[The use of a glucoamylase enzyme preparation obtained from Aspergillus niger 16/132, for the hydrolysis of corn starch].
6818051	PaszczyÅ„ski A, Miedziak I, Lobarzewski J, KochmaÅ„ska J, Trojanowski J	1982	Nov	A simple method of affinity chromatography for the purification of glucoamylase obtained from Aspergillus niger C.
6824697	Biely P, VrsanskÃ¡ M, Gorbacheva IV	1983	Feb	The active site of an acidic endo-1,4-beta-xylanase of Aspergillus niger.
6825782	Shailubhai K, Somayaji R, Rao NN, Modi VV	1983	Jan	Metabolism of resorcinol and salicylate in Aspergillus niger.
6983793	Lal DN, Srivastava AS	1982		Effect of vitamins on microbial production of citric acid by Aspergillus niger.
7016806	Roth RF, Arcus YM, Knight CA	1980		Proteolytic action of aspergillus niger extract on influenza virus.
7030216	Kiser RC, Niehaus WG Jr	1981	Oct	Purification and kinetic characterization of mannitol-1-phosphate dehydrogenase from Aspergillus niger.
7056363	Rokosu AA, Akunnaezili TO, Ikhile PA	1982	Jan	Some comparative studies of two alkaline phosphatases from Aspergillus niger.
7093285	VrsanskÃ¡ M, Gorbacheva IV, KrÃ¡tkÃ½ Z, Biely P	1982	May	Reaction pathways of substrate degradation by an acidic endo-1,4-beta-xylanase of Aspergillus niger.
7106859	Shailubhai K, Rao NN, Modi VV	1982	Feb	Degradation of benzoate &amp; salicylate by Aspergillus niger.
7132786	Kassim EA	1982		Cellulase enzyme from Aspergillus niger.
7141333	MusÃ­lkovÃ¡ M, UjcovÃ¡ E, Seichert L, Fencl Z	1982		Effect of changed cultivation conditions on the morphology of Aspergillus niger and on citric acid biosynthesis in laboratory cultivation.
7141334	Seichert L, UjcovÃ¡ E, MusÃ­lkovÃ¡ M, Fencl Z	1982		Effect of aeration and agitation on the biosynthetic activity of diffusely growing Aspergillus niger.
7142813	LÃ©toublon R, Mayet B, Frot-Coutaz J, Got R	1982	Sep	Aspergillus niger van Tieghem mannosylation: polyprenylphosphate mannosyltransferase specificity.
7153210	Kikuchi-Torii K, Hayashi S, Nakamoto H, Nakamura S	1982	Nov	Properties of Aspergillus niger catalase.
7158960	Pourrat H, Texier O, Regerat F	1982		[Use of a strain of Aspergillus niger for purification of a hederagenin rhamnoglucoside from tubers of ficaria(Ficaria ranunculoides Moench)].
7184222	Gemeinhardt H, Eckert H, Fischer P	1982		[Localised aspergillosis of the lung caused by Aspergillus niger].
7219509	Severo LC, Londero AT, Geyer GR, Picon PD	1981	Jan	Oxalosis associated with an aspergillus niger fungus ball. Report of a case.
7226275	LÃ©toublon R, Got R	1981	Jun	[Effect of local anesthetics on the transport of mannose in the microsomal membranes of Aspergillus niger van Tieghem].
7237283	Banerjee SK, De G, Sen K	1981	Mar	Increased respiratory activity in a diploid strain of Aspergillus niger (V35).
7260098	Kumagai I, Yamasaki M, Ui N	1981	Jun	Isolation, purification and some chemical properties of an acid carboxypeptidase from Aspergillus niger var. Macrosporus.
7278946	Dongowski G, Bock W	1981		[Characterization of the cleaving mechanism of pectinesterase of Aspergillus niger].
7293976	Blackmon JA	1981	Oct	Aspergillus niger.
7317442	Kinoshita S, Kadota K, Taguchi H	1981	Dec	Purification and properties of aldose 1-epimerase from Aspergillus niger.
7329352	ImshenetskiÄ­ AA, Lysenko SV, Demina NS	1981	Nov-Dec	[Comparative physiological and biochemical characteristics of Aspergillus niger isolated from the mesosphere and of its mutant].
7362863	Muzzarelli RA, Tanfani F, Scarpini G	1980	Apr	Chelating, film-forming, and coagulating ability of the chitosan-glucan complex from Aspergillus niger industrial wastes.
7374464	Kuwahara M	1980		Formation of nicotinamide ribose diphosphate ribose, a new metabolite of the NAD pathway, by Aspergillus niger.
7380079	Rokosu AA, Uadia O	1980		Isolation, purification and partial characterization of alkaline phosphatase from Aspergillus niger.
7385941	SchÃ¶bel B, Pollmann W	1980	Mar-Apr	Isolation and characterization of a chlorogenic acid esterase from Aspergillus niger.
7395812	McGinnis MR	1980	Jul	Infection of a burn wound by Aspergillus niger.
7406995	Doinel C, Ropars C, Rufin JM	1980		I and H activities of human red blood cells treated with an 1, 2-alpha-L-fucosidase from Aspergillus niger.
7407716	FÃ¼hrer L, Kubicek CP, RÃ¶hr M	1980	Mar	Pyridine nucleotide levels and ratios in Aspergillus niger.
7412617	Baklashova TG, Koshcheenko KA	1980	Jul-Aug	[Effect of detergents on the hydroxylation of indolyl-3-acetic acid by an Aspergillus niger culture].
7417457	Kubicek CP, RÃ¶hr M	1980	Oct	Regulation of citrate synthase from the citric acid-accumulating fungus, Aspergillus niger.
7429599	Chattopadhyay P, Banerjee SK, Chakrabarti P, Sen K	1980	Jul	Biochemical studies on acetate non-utilizing (acu) mutants of Aspergillus niger.
7430310	Waibel R, AmadÃ² R, Neukom H	1980	Sep	Purification of an alpha-L-arabinofuranosidase from Aspergillus niger by substrate affinity chromatography.
7433429	Mushnikova LN, Mikhlin ED, Koliadko NG	1980	May-Jun	[Effect of products of thermophilic methane fermentation on the conidial activation and citric acid biosynthesis by the fungus Aspergillus niger].
7440573	Jones CS, Kosman DJ	1980	Dec	Purification, properties, kinetics, and mechanism of beta-N-acetylglucosamidase from Aspergillus niger.
7445676	SchÃ¶bel B, Pollmann W	1980	Sep-Oct	[Isolation and characterization of an acetylester-hydrolase from Aspergillus niger (author's transl)].
7445677	SchÃ¶bel B, Pollmann W	1980	Sep-Oct	[Further characterization of a chlorogenic acid hydrolase from Aspergillus niger (author's transl)].
7456808	Srivastava AS, De SK	1980		The influence of ultrasonic waves, alone and in presence of certain salts on the microbial production of citric acid by Aspergillus niger.
7458536	Kisser M, Kubicek CP, RÃ¶hr M	1980	Nov	Influence of manganese on morphology and cell wall composition of Aspergillus niger during citric acid fermentation.
7467410	Ilczuk Z, Fiedurek J	1980		[Obtaining pectinolytic mutants of Aspergillus niger].
7490206	Kodukula K, Arcuri M, Cutrone JQ, Hugill RM, Lowe SE, Pirnik DM, Shu YZ, Fernandes PB, Seethala R	1995	Oct	BMS-192548, a tetracyclic binding inhibitor of neuropeptide Y receptors, from Aspergillus niger WB2346. I. Taxonomy, fermentation, isolation and biological activity.
7490207	Shu YZ, Cutrone JQ, Klohr SE, Huang S	1995	Oct	BMS-192548, a tetracyclic binding inhibitor of neuropeptide Y receptors, from Aspergillus niger WB2346. II. Physico-chemical properties and structural characterization.
7504876	Gabara B, Zakowska Z	1993		Changes in dehydrogenases activity, number and ultrastructure of mitochondria in Aspergillus niger mycelium growing on molasses media.
7532112	Jarai G, Buxton F	1994	Sep	Nitrogen, carbon, and pH regulation of extracellular acidic proteases of Aspergillus niger.
7535322	Raabe E, Kroh L, Vogel J	1994	Dec	Glucoseoxidase from Aspergillus niger in reverse micelles: pH and wo dependence.
7548149	Elzainy TA, Ali TH	1995	Oct	Participation of a proton-translocating plasma membrane ATPase, acid phosphatase and alkaline phosphatase in ATP degradation by Aspergillus niger extracts.
7557398	Mullaney EJ, Daly CB, Ehrlich KC, Ullah AH	1995	Aug	The Aspergillus niger (ficuum) aphA gene encodes a pH 6.0-optimum acid phosphatase.
7557461	Luo X	1995	Sep	Cloning and characterization of three Aspergillus niger promoters.
7576522	Viswanathan P, Kulkarni PR	1995	Nov	Effect of polyols on heat inactivation of Aspergillus niger van Teighem inulinase.
7576547	AcuÃ±a-ArgÃ¼elles ME, GutiÃ©rrez-Rojas M, Viniegra-GonzÃ¡lez G, Favela-Torres E	1995	Oct	Production and properties of three pectinolytic activities produced by Aspergillus niger in submerged and solid-state fermentation.
7585696	Ajisaka K, Matsuo I, Isomura M, Fujimoto H, Shirakabe M, Okawa M	1995	Apr	Enzymatic synthesis of mannobioses and mannotrioses by reverse hydrolysis using alpha-mannosidase from Aspergillus niger.
7588802	Le Gal-CoÃ«ffet MF, Jacks AJ, Sorimachi K, Williamson MP, Williamson G, Archer DB	1995	Oct	Expression in Aspergillus niger of the starch-binding domain of glucoamylase. Comparison with the proteolytically produced starch-binding domain.
7588803	Jacks AJ, Sorimachi K, Le Gal-CoÃ«ffet MF, Williamson G, Archer DB, Williamson MP	1995	Oct	1H and 15N assignments and secondary structure of the starch-binding domain of glucoamylase from Aspergillus niger.
7601088	Santha R, Savithri HS, Rao NA, Vaidyanathan CS	1995	May	2,3-Dihydroxybenzoic acid decarboxylase from Aspergillus niger. A novel decarboxylase.
7603971	Vandersall AS, Cameron RG, Nairn CJ 3rd, Yelenosky G, Wodzinski RJ	1995	Feb-May	Identification, characterization, and partial purification of glucoamylase from Aspergillus niger (syn A. ficuum) NRRL 3135.
7612990	Akiba S, Yamamoto K, Kumagai H	1995	Jun	Effects of size of carbohydrate chain on protease digestion of Aspergillus niger endo-beta-1,4-glucanase.
7618885	Legisa M, Gradisnik-Grapulin M	1995	Jul	Sudden substrate dilution induces a higher rate of citric acid production by Aspergillus niger.
7640269	Berland CR, Sigurskjold BW, Stoffer B, Frandsen TP, Svensson B	1995	Aug	Thermodynamics of inhibitor binding to mutant forms of glucoamylase from Aspergillus niger determined by isothermal titration calorimetry.
7640270	Frandsen TP, Christensen T, Stoffer B, Lehmbeck J, Dupont C, Honzatko RB, Svensson B	1995	Aug	Mutational analysis of the roles in catalysis and substrate recognition of arginines 54 and 305, aspartic acid 309, and tryptophan 317 located at subsites 1 and 2 in glucoamylase from Aspergillus niger.
7641142	Brandhorst T, Kenealy WR	1995	Jul	Effects of leader sequences upon the heterologous expression of restrictocin in Aspergillus nidulans and Aspergillus niger.
7646819	van den Brink HJ, van Zeijl CM, Brons JF, van den Hondel CA, van Gorcom RF	1995	Aug	Cloning and characterization of the NADPH cytochrome P450 oxidoreductase gene from the filamentous fungus Aspergillus niger.
7668974	Kirchheim U, SchÃ¶ne F, Geinitz D, Jahreis G	1994		[Evaluation of Aspergillus niger phytase and dietary phosphate in weaned piglets. 1. Growth, blood serum and bone status].
7668982	SchÃ¶ne F, LÃ¼dke H, Kirchheim U	1995		[Evaluation of Aspergillus niger phytase and phosphate in weaned piglets. 2. Content and gain of fat, energy, ash, Ca and P in the animal body].
7674918	Takahashi K	1995		Proteinase A from Aspergillus niger.
7718159	Tyagi R, Gupta MN	1995	Apr	Immobilization of Aspergillus niger xylanase on magnetic latex beads.
7727530	Schilling B, Lerch K	1995	Apr	Amine oxidases from Aspergillus niger: identification of a novel flavin-dependent enzyme.
7737979	al-Mustafa J, Sykora M, Kincaid JR	1995	May	Resonance Raman investigation of cyanide ligated beef liver and Aspergillus niger catalases.
7739179	Shimada T, Matsumura K	1995	Mar	[A case of probable allergic bronchopulmonary aspergillosis due to Aspergillus niger].
7744724	Viswanathan P, Kulkarni PR	1995	Apr	Enhancement of inulinase production by Aspergillus niger van Teighem.
7744727	Fiedurek J, Szczodrak J, Rogalski J	1995	Apr	Seeds as natural matrices for immobilization of Aspergillus niger mycelium producing pectinases.
7750149	Hoffmann T, Golz C, Schieder O	1994	Dec	Foreign DNA sequences are received by a wild-type strain of Aspergillus niger after co-culture with transgenic higher plants.
7751502	Lonneux M, Nolard N, Philippart I, Henkinbrant A, Hamels J, Fastrez J, d'Odemont JP	1995	May	A case of lymphocytic pneumonitis, myositis, and arthritis associated with exposure to Aspergillus niger.
7753033	van den Broek P, Goosen T, Wennekes B, van den Broek H	1995	Apr	Isolation and characterization of the glucose-6-phosphate dehydrogenase encoding gene (gsdA) from Aspergillus niger.
7763052	Kang SW, Kim SW, Lee JS	1995	May	Production of cellulase and xylanase in a bubble column using immobilized Aspergillus niger KKS.
7763710	Vassilev NB, Vassileva MC, Spassova DI	1993	Jun	Production of gluconic acid by Aspergillus niger immobilized on polyurethane foam.
7763777	Kim KW, Sugawara F, Yoshida S, Murofushi N, Takahashi N, Curtis RW	1993	May	Structure of malformin B, a phytotoxic metabolite produced by Aspergillus niger.
7763873	Suzuki Y, Uchida K	1993	Jun	Formation of beta-fructosyl compounds of pyridoxine in growing culture of Aspergillus niger.
7763988	Kaneko S, Shimasaki T, Kusakabe I	1993	Jul	Purification and some properties of intracellular alpha-L-arabinofuranosidase from Aspergillus niger 5-16.
7764056	Flipphi MJ, Visser J, van der Veen P, de Graaff LH	1993	Jun	Cloning of the Aspergillus niger gene encoding alpha-L-arabinofuranosidase A.
7764298	Broekhuijsen MP, Mattern IE, Contreras R, Kinghorn JR, van den Hondel CA	1993	Nov	Secretion of heterologous proteins by Aspergillus niger: production of active human interleukin-6 in a protease-deficient mutant by KEX2-like processing of a glucoamylase-hIL6 fusion protein.
7764311	Arica MY, Sharif FA, AlaeddinoÄŸlu NG, Hasirci N, Hasirci V	1993		Covalent immobilization of Aspergillus niger on pHEMA membrane: application to continuous flow reactors.
7764386	Flipphi MJ, Panneman H, van der Veen P, Visser J, de Graaff LH	1993	Nov	Molecular cloning, expression and structure of the endo-1,5-alpha-L-arabinase gene of Aspergillus niger.
7764633	MacKenzie DA, Gendron LC, Jeenes DJ, Archer DB	1994	Apr	Physiological optimization of secreted protein production by Aspergillus niger.
7764791	Bodie EA, Armstrong GL, Dunn-Coleman NS	1994	May	Strain improvement of chymosin-producing strains of Aspergillus niger var. awamori using parasexual recombination.
7765232	Siddiqui KS, Rashid MH, Shemsi AM, Rajoka MI	1994	Oct	A simple and nondestructive method for the separation of polysaccharides from beta-glucosidase produced extracellularly by Aspergillus niger.
7765235	Verdoes JC, van Diepeningen AD, Punt PJ, Debets AJ, Stouthamer AH, van den Hondel CA	1994	Aug	Evaluation of molecular and genetic approaches to generate glucoamylase overproducing strains of Aspergillus niger.
7765534	Visser J, Bussink HJ, Witteveen C	1995		Gene expression in filamentous fungi. Expression of pectinases and glucose oxidase in Aspergillus niger.
7765715	Ozeki K, Kyoya F, Hizume K, Kanda A, Hamachi M, Nunokawa Y	1994	Dec	Transformation of intact Aspergillus niger by electroporation.
7765738	Wunder T, Kremer S, Sterner O, Anke H	1994	Dec	Metabolism of the polycyclic aromatic hydrocarbon pyrene by Aspergillus niger SK 9317.
7765891	Ganji SH, Karigar CS, Pujar BG	1995	Jan	Metabolism of dimethylterephthalate by Aspergillus niger.
7766120	Mostafa ME	1995	Apr	Progesterone transformation as a diagnostic feature in the classification of the Aspergillus niger group.
7766122	Drysdale CR, McKay AM	1995	Apr	Citric acid production by Aspergillus niger in surface culture on inulin.
7766124	Schrickx JM, Stouthamer AH, van Verseveld HW	1995	Apr	Growth behaviour and glucoamylase production by Aspergillus niger N402 and a glucoamylase overproducing transformant in recycling culture without a nitrogen source.
7770050	Schilling B, Lerch K	1995	May	Cloning, sequencing and heterologous expression of the monoamine oxidase gene from Aspergillus niger.
7787314	Lu JF, Inoue H, Kimura T, Makabe O, Takahashi K	1995	May	Molecular cloning of a cDNA for proctase B from Aspergillus niger var. macrosporus and sequence comparison with other aspergillopepsins I.
7805053	Ralet MC, Faulds CB, Williamson G, Thibault JF	1994	Oct	Degradation of feruloylated oligosaccharides from sugar-beet pulp and wheat bran by ferulic acid esterases from Aspergillus niger.
7805066	Pellerin P, Brillouet JM	1994	Nov	Purification and properties of an exo-(1--&gt;3)-beta-D-galactanase from Aspergillus niger.
7826581	Luong JH, Masson C, Brown RS, Male KB, Nguyen AL	1994		Monitoring the activity of glucose oxidase during the cultivation of Aspergillus niger using novel amperometric sensor with 1, 1'-dimethylferricinium as a mediator.
7827506	Brandhorst T, Yang R, Kenealy WR	1994	Oct	Heterologous expression of the cytotoxin restriction in Aspergillus nidulans and Aspergillus niger.
7828908	van den Hombergh JP, Jarai G, Buxton FP, Visser J	1994	Dec	Cloning, characterization and expression of pepF, a gene encoding a serine carboxypeptidase from Aspergillus niger.
7893936	Tang G, Gong H, Zhong L, Yang K	1994		Expression and secretion of glucoamylase of Aspergillus niger in Saccharomyces cerevisiae.
7896318	Ray S, Banik AK	1994	Dec	Development of a mutant strain of Aspergillus niger and optimization of some physical factors for improved calcium gluconate production.
7907626	Johnson AS, Ranson M, Scarffe JH, Morgenstern GR, Shaw AJ, Oppenheim BA	1993	Dec	Cutaneous infection with Rhizopus oryzae and Aspergillus niger following bone marrow transplantation.
7916610	Ehrlich KC, Montalbano BG, Mullaney EJ, Dischinger HC Jr, Ullah AH	1993	Aug	Identification and cloning of a second phytase gene (phyB) from Aspergillus niger (ficuum).
7918276	Jager MJ, Chodosh J, Huang AJ, Alfonso EC, Culbertson WW, Forster RK	1994	Jul	Aspergillus niger as an unusual cause of scleritis and endophthalmitis.
7922884	Varga J, Kevei F, Vriesema A, Debets F, Kozakiewicz Z, Croft JH	1994	Aug	Mitochondrial DNA restriction fragment length polymorphisms in field isolates of the Aspergillus niger aggregate.
7925430	Sigurskjold BW, Svensson B, Williamson G, Driguez H	1994	Oct	Thermodynamics of ligand binding to the starch-binding domain of glucoamylase from Aspergillus niger.
7932761	SchrÃ¶ter KH, Arkema A, Kester HC, Visser J, Dijkstra BW	1994	Oct	Crystallization and preliminary crystallographic characterization of endo-polygalacturonase II from Aspergillus niger.
7934925	Fowler T, Rey MW, VÃ¤hÃ¤-Vahe P, Power SD, Berka RM	1993	Sep	The catR gene encoding a catalase from Aspergillus niger: primary structure and elevated expression through increased gene copy number and use of a strong promoter.
7947792	Frandsen TP, Dupont C, Lehmbeck J, Stoffer B, Sierks MR, Honzatko RB, Svensson B	1994	Nov	Site-directed mutagenesis of the catalytic base glutamic acid 400 in glucoamylase from Aspergillus niger and of tyrosine 48 and glutamine 401, both hydrogen-bonded to the gamma-carboxylate group of glutamic acid 400.
7951332	Jeenes DJ, Mackenzie DA, Archer DB	1994	Sep	Transcriptional and post-transcriptional events affect the production of secreted hen egg white lysozyme by Aspergillus niger.
7952192	Park JC, Nemoto Y, Homma T, Sato R, Matsuoka H, Ohno H, Takatori K, Kurata H	1994	Sep	Adaptation of Aspergillus niger to several antifungal agents.
7957232	FrÃ©bort I, Pec P, LuhovÃ¡ L, Matsushita K, Toyama H, Adachi O	1994	Nov	Active-site covalent modifications of quinoprotein amine oxidases from Aspergillus niger. Evidence for binding of the mechanism-based inhibitor, 1,4-diamino-2-butyne, to residue Lys356 involved in the catalytic cycle.
7981663	Tello-SolÃ­s SR, RodrÃ­guez-Romero A, HernÃ¡ndez-Arana A	1994	Jul	Circular dichroism studies of acid proteinases from Aspergillus niger and Aspergillus awamori.
7989263	Rasouli I, Kulkarni PR	1994	Oct	Enhancement of beta-galactosidase productivity of Aspergillus niger NCIM-616.
8000538	Flipphi MJ, Visser J, van der Veen P, de Graaff LH	1994	Oct	Arabinase gene expression in Aspergillus niger: indications for coordinated regulation.
8008920	Arnaud MV, Moraes MA, NÃ³brega P	1994	Jan-Mar	[2 cases of paranasal aspergilloma due to Aspergillus niger].
8010767	Linden J, Samara M, Decker S, Johnson E, Boyer M, Pecs M, Adney W, Himmel M	1994	Spring	Purification and characterization of an acetyl esterase from Aspergillus niger.
8012520	Lardinois OM, Rouxhet PG	1994	Jan	Characterization of hydrogen peroxide and superoxide degrading pathways of Aspergillus niger catalase: a steady-state analysis.
8013693	Smith FC, Rees E, Elliott TS, Shearman CP	1994	May	A hazard of immunosuppression: Aspergillus niger infection of abdominal aortic aneurysm.
8020755	Legisa M, Bencina M	1994	May	Evidence for the activation of 6-phosphofructo-1-kinase by cAMP-dependent protein kinase in Aspergillus niger.
8031843	SteinbÃ¶ck F, Choojun S, Held I, Roehr M, Kubicek CP	1994	Jul	Characterization and regulatory properties of a single hexokinase from the citric acid accumulating fungus Aspergillus niger.
8041364	Verdoes JC, Calil MR, Punt PJ, Debets F, Swart K, Stouthamer AH, van den Hondel CA	1994	Jul	The complete karyotype of Aspergillus niger: the use of introduced electrophoretic mobility variation of chromosomes for gene assignment studies.
8049352	Zhou Z, Fang S	1993		Improvement in raw-starch-digesting glucoamylase production by electrofusion of Aspergillus niger.
8050718	Strasser H, Burgstaller W, Schinner F	1994	Jun	High-yield production of oxalic acid for metal leaching processes by Aspergillus niger.
8051447	Niki Y, Hashiguchi K, Tamada S, Yoshida K, Sugimura S, Nakajima M, Moriya O, Okimoto N, Soejima R	1994	Jun	[A case of Aspergillus niger pneumonia cured with an early diagnosis].
8056328	Jarai G, van den Hombergh H, Buxton FP	1994	Aug	Cloning and characterization of the pepE gene of Aspergillus niger encoding a new aspartic protease and regulation of pepE and pepC.
8056329	Verdoes JC, Punt PJ, Stouthamer AH, van den Hondel CA	1994	Aug	The effect of multiple copies of the upstream region on expression of the Aspergillus niger glucoamylase-encoding gene.
8060985	Sigurskjold BW, Berland CR, Svensson B	1994	Aug	Thermodynamics of inhibitor binding to the catalytic site of glucoamylase from Aspergillus niger determined by displacement titration calorimetry.
8074536	Abarca ML, Bragulat MR, CastellÃ¡ G, CabaÃ±es FJ	1994	Jul	Ochratoxin A production by strains of Aspergillus niger var. niger.
8076814	Verdoes JC, Punt PJ, van der Berg P, Debets F, Stouthamer AH, van den Hondel CA	1994	Sep	Characterization of an efficient gene cloning strategy for Aspergillus niger based on an autonomously replicating plasmid: cloning of the nicB gene of A. niger.
8112588	Jarai G, Kirchherr D, Buxton FP	1994	Feb	Cloning and characterization of the pepD gene of Aspergillus niger which codes for a subtilisin-like protease.
8124465	Seaton A, Wales D	1994	Jan	Clinical reactions to Aspergillus niger in a biotechnology plant: an eight year follow up.
8172691	Olama ZA, el-Sabaeny AH	1993	Dec	Lipase production by Aspergillus niger under various growth conditions using solid state fermentation.
8194071	Takayanagi T, Kimura A, Chiba S, Ajisaka K	1994	Mar	Novel structures of N-linked high-mannose type oligosaccharides containing alpha-D-galactofuranosyl linkages in Aspergillus niger alpha-D-glucosidase.
8198405	Costa-Ferreira M, Dias A, MÃ¡ximo C, Morgado MJ, Sena-Martins G, Duarte JC	1994	Mar	Xylanolytic enzyme production by an Aspergillus niger isolate.
8199326	Tang G, Xu Y, Gong H, Zhong L, Yang K	1993		Synthesis, cloning and sequencing of glucoamylase cDNA from Aspergillus niger mutant T21.
8224863	MacRae WD, Buxton FP, Gwynne DI, Davies RW	1993	Oct	Heterologous protein secretion directed by a repressible acid phosphatase system of Aspergillus niger.
8224894	Piddington CS, Houston CS, Paloheimo M, Cantrell M, Miettinen-Oinonen A, Nevalainen H, Rambosek J	1993	Oct	The cloning and sequencing of the genes encoding phytase (phy) and pH 2.5-optimum acid phosphatase (aph) from Aspergillus niger var. awamori.
8276753	Tanokura M, Sasaki H, Muramatsu T, Iwata S, Hamaya T, Takizawa T, Takahashi K	1993	Oct	A new crystal form of proteinase A, a non-pepsin-type acid proteinase from Aspergillus niger var. macrosporus.
8277259	Wennekes LM, Goosen T, van den Broek PJ, van den Broek HW	1993	Nov	Purification and characterization of glucose-6-phosphate dehydrogenase from Aspergillus niger and Aspergillus nidulans.
8277260	Schrickx JM, Krave AS, Verdoes JC, van den Hondel CA, Stouthamer AH, van Verseveld HW	1993	Nov	Growth and product formation in chemostat and recycling cultures by Aspergillus niger N402 and a glucoamylase overproducing transformant, provided with multiple copies of the glaA gene.
8285133	Tsekova K, Vicheva A	1993		Kinetics of the gluconic acid biosynthesis by strain Aspergillus niger 13-73.
8299156	Witteveen FB, van de Vondervoort PJ, van den Broeck HC, van Engelenburg AC, de Graaff LH, Hillebrand MH, Schaap PJ, Visser J	1993	Nov	Induction of glucose oxidase, catalase, and lactonase in Aspergillus niger.
8299175	Flipphi MJ, van Heuvel M, van der Veen P, Visser J, de Graaff LH	1993	Dec	Cloning and characterization of the abfB gene coding for the major alpha-L-arabinofuranosidase (ABF B) of Aspergillus niger.
8323261	Himmel ME, Adney WS, Fox JW, Mitchell DJ, Baker JO	1993	Spring	Isolation and characterization of two forms of beta-D-glucosidase from Aspergillus niger.
8323263	Tahoun MK	1993	Spring	Intensification of glucose oxidase synthesis by multistage mutagenesis of Aspergillus niger. Scientific note.
8326324	Ramirez HE, Cortes M, Agosin E	1993	May	Bioconversion of drimenol into 3 beta-hydroxydrimanes by Aspergillus niger. Effect of culture additives.
8336111	Smith PT, King AD Jr, Goodman N	1993	May	Isolation and characterization of urease from Aspergillus niger.
8338641	Faulds CB, Williamson G	1993	Jun	Ferulic acid esterase from Aspergillus niger: purification and partial characterization of two forms from a commercial source of pectinase.
8346679	Hodgkins M, Mead D, Ballance DJ, Goodey A, Sudbery P	1993	Jun	Expression of the glucose oxidase gene from Aspergillus niger in Hansenula polymorpha and its use as a reporter gene to isolate regulatory mutations.
8346906	Abdel-Naby MA	1993	Jan-Feb	Immobilization of Aspergillus niger NRC 107 Xylanase and beta-Xylosidase, and Properties of the Immobilzed Enzymes.
8357574	Hecht HJ, Schomburg D, Kalisz H, Schmid RD	1993		The 3D structure of glucose oxidase from Aspergillus niger. Implications for the use of GOD as a biosensor enzyme.
8358832	BergÃ¨s T, Barreau C, Peberdy JF, Boddy LM	1993	Jul-Aug	Cloning of an Aspergillus niger invertase gene by expression in Trichoderma reesei.
8358833	Boddy LM, BergÃ¨s T, Barreau C, Vainstein MH, Dobson MJ, Ballance DJ, Peberdy JF	1993	Jul-Aug	Purification and characterisation of an Aspergillus niger invertase and its DNA sequence.
8359691	Drysdale MR, Kolze SE, Kelly JM	1993	Aug	The Aspergillus niger carbon catabolite repressor encoding gene, creA.
8362472	Rozengurt N, Sanchez S	1993	Jun	Aspergillus niger isolated in an outbreak of rhinitis in rats.
8365409	PrÃ¶mper C, Schneider R, Weiss H	1993	Aug	The role of the proton-pumping and alternative respiratory chain NADH:ubiquinone oxidoreductases in overflow catabolism of Aspergillus niger.
8373772	Olsen K, Christensen U, Sierks MR, Svensson B	1993	Sep	Reaction mechanisms of Trp120--&gt;Phe and wild-type glucoamylases from Aspergillus niger. Interactions with maltooligodextrins and acarbose.
8384344	Bibashi E, Papagianni A, Kelesidis A, Antoniadou R, Papadimitriou M	1993		Peritonitis due to Aspergillus niger in a patient on continuous ambulatory peritoneal dialysis shortly after kidney graft rejection.
8387447	van Hartingsveldt W, van Zeijl CM, Harteveld GM, Gouka RJ, Suykerbuyk ME, Luiten RG, van Paridon PA, Selten GC, Veenstra AE, van Gorcom RF	1993	May	Cloning, characterization and overexpression of the phytase-encoding gene (phyA) of Aspergillus niger.
8413497	Oh K, Matsuoka H, Teraoka T, Sumita O, Takatori K, Kurata H	1993	Jun	Effects of antimycotics on the biosynthesis of cellular macromolecules in Aspergillus niger protoplasts.
8415598	Landry MM, Parkins CW	1993	Jul	Calcium oxalate crystal deposition in necrotizing otomycosis caused by Aspergillus niger.
8421298	Hecht HJ, Kalisz HM, Hendle J, Schmid RD, Schomburg D	1993	Jan	Crystal structure of glucose oxidase from Aspergillus niger refined at 2.3 A resolution.
8427548	v d Veen P, Flipphi MJ, Voragen AG, Visser J	1993		Induction of extracellular arabinases on monomeric substrates in Aspergillus niger.
8428383	Debets F, Swart K, Hoekstra RF, Bos CJ	1993	Jan	Genetic maps of eight linkage groups of Aspergillus niger based on mitotic mapping.
8449413	Frederick GD, Rombouts P, Buxton FP	1993	Mar	Cloning and characterisation of pepC, a gene encoding a serine protease from Aspergillus niger.
8471180	Ermer J, Rose K, HÃ¼bner G, Schellenberger A	1993	Feb	Subsite affinities of Aspergillus niger glucoamylase II determined with p-nitrophenylmaltooligosaccharides.
8472909	Jeenes DJ, Marczinke B, MacKenzie DA, Archer DB	1993	Mar	A truncated glucoamylase gene fusion for heterologous protein secretion from Aspergillus niger.
8481000	Ohta K, Hamada S, Nakamura T	1993	Mar	Production of high concentrations of ethanol from inulin by simultaneous saccharification and fermentation using Aspergillus niger and Saccharomyces cerevisiae.
8503847	Stoffer B, Frandsen TP, Busk PK, Schneider P, Svendsen I, Svensson B	1993	May	Production, purification and characterization of the catalytic domain of glucoamylase from Aspergillus niger.
8513339	Verdoes JC, Punt PJ, Schrickx JM, van Verseveld HW, Stouthamer AH, van den Hondel CA	1993	Mar	Glucoamylase overexpression in Aspergillus niger: molecular genetic analysis of strains containing multiple copies of the glaA gene.
8520117	Yamaguchi F, Inoue S, Hatanaka C	1995	Sep	Purification and properties of endo-beta-1,4-D-galactanase from Aspergillus niger.
8526727	Rodehutscord M, Becker A, Pfeffer E	1995		[Effect of a supplemental Aspergillus niger phytase on the utilization of plant phosphorus by rainbow trout (Oncorhynchus mykiss)].
8535292	FrÃ©bort I, Toyama H, Matsushita K, Adachi O	1995	Aug	Half-site reactivity with p-nitrophenylhydrazine and subunit separation of the dimeric copper-containing amine oxidase from Aspergillus niger.
8539288	Verwoerd TC, van Paridon PA, van Ooyen AJ, van Lent JW, Hoekema A, Pen J	1995	Dec	Stable accumulation of Aspergillus niger phytase in transgenic tobacco leaves.
8540377	Inoue H, Lu JF, Athauda SB, Kong KH, Hayashi T, Kimura T, Makabe O, Takahashi K	1995		Aspergillus niger var. macrosporus proteinase B. cDNA cloning, expression, and activation of the proenzyme.
8540379	Kagami N, Inoue H, Kimura T, Makabe O, Takahashi K	1995		Expression in E. coli of Aspergillus niger var. macrosporus proteinase A, a non-pepsin type acid proteinase.
8540380	Sasaki H, Tanokura M, Muramatsu T, Nakagawa A, Iwata S, Hamaya T, Takizawa T, Kono T, Takahashi K	1995		X-ray crystallographic study of a non-pepsin-type acid proteinase, Aspergillus niger proteinase A.
8540381	Kojima M, Tanokura M, Muto Y, Miyano H, Suzuki E, Hamaya T, Takizawa T, Kono T, Takahashi K	1995		Conformation analysis of non-pepsin-type acid proteinase A from the fungus Aspergillus niger by NMR.
8549996	VolfovÃ¡ O, DvorÃ¡kovÃ¡ J, HanzlÃ­kovÃ¡ A, Jandera A	1994		Phytase from Aspergillus niger.
8552048	Glayzer DC, Roberts IN, Archer DB, Oliver RP	1995	Dec	The isolation of Ant1, a transposable element from Aspergillus niger.
8556738	Apparu C, Driguez H, Williamson G, Svensson B	1995	Nov	Chemoenzymatic synthesis of 6 omega-S-alpha-D-glucopyranosyl-6 omega-thiomaltooligosaccharides: their binding to Aspergillus niger glucoamylase G1 and its starch-binding domain.
8557619	Donaghy JA, McKay AM	1995	Dec	Production of feruloyl/rho-coumaroyl esterase activity by Penicillium expansum, Penicillium brevicompactum and Aspergillus niger.
8559082	Ismail AM, Abdel-Naby MA, Abdel-Fattah AF	1995		Utilization of water hyacinth cellulose for production of cellobiase-rich preparation by Aspergillus niger 1.
8566805	Thompson SA, Golightly EJ, Yaver DS	1995	Dec	Nucleotide sequence of the Aspergillus niger srpA gene.
8569684	Morawetz R, Lendenfeld T, Mischak H, MÃ¼hlbauer M, Gruber F, Goodnight J, de Graaff LH, Visser J, Mushinski JF, Kubicek CP	1996	Jan	Cloning and characterisation of genes (pkc1 and pkcA) encoding protein kinase C homologues from Trichoderma reesei and Aspergillus niger.
8573292	Goetghebeur M, Kermasha S, Kensley J, Metche M	1995	Dec	Purification and characterization of copper-metallothionein from Aspergillus niger by affinity chromatography.
8579828	Lang C, Looman AC	1995	Dec	Efficient expression and secretion of Aspergillus niger RH5344 polygalacturonase in Saccharomyces cerevisiae.
8579829	Archer DB, MacKenzie DA, Ridout MJ	1995	Dec	Heterologous protein secretion by Aspergillus niger growing in submerged culture as dispersed or aggregated mycelia.
8590475	van den Hombergh JP, van de Vondervoort PJ, van der Heijden NC, Visser J	1995	Sep	New protease mutants in Aspergillus niger result in strongly reduced in vitro degradation of target proteins; genetical and biochemical characterization of seven complementation groups.
8590660	Faulds CB, Williamson G	1995	Nov	Release of ferulic acid from wheat bran by a ferulic acid esterase (FAE-III) from Aspergillus niger.
8590664	Hellmuth K, Pluschkell S, Jung JK, Ruttkowski E, Rinas U	1995	Nov	Optimization of glucose oxidase production by Aspergillus niger using genetic- and process-engineering techniques.
8593956	Witteveen CF, Visser J	1995	Dec	Polyol pools in Aspergillus niger.
8598539	LuhovÃ¡ L, FrÃ©bort I, UlrichovÃ¡ J, Adachi O, SimÃ¡nek V, Pec P	1995		Inhibition of copper/quinoprotein amine oxidases from Aspergillus niger by benzophenanthridine alkaloids.
8602152	MacCabe AP, Van den Hombergh JP, Tilburn J, Arst HN Jr, Visser J	1996	Feb	Identification, cloning and analysis of the Aspergillus niger gene pacC, a wide domain regulatory gene responsive to ambient pH.
8620882	FrÃ©bort I, Tamaki H, Ishida H, Pec P, LuhovÃ¡ L, Tsuno H, Halata M, Asano Y, Kato Y, Matsushita K, Toyama H, Kumagai H, Adachi O	1996	Apr	Two distinct quinoprotein amine oxidases are induced by n-butylamine in the mycelia of Aspergillus niger AKU 3302. Purification, characterization, cDNA cloning and sequencing.
8625427	Amutan M, Nyyssonen E, Stubbs J, Diaz-Torres MR, Dunn-Coleman N	1996	Apr	Identification and cloning of a mobile transposon from Aspergillus niger var. awamori.
8632221	Sandberg AS, HulthÃ©n LR, TÃ¼rk M	1996	Feb	Dietary Aspergillus niger phytase increases iron absorption in humans.
8660115	Sazykin IuO, Telsnina GN, Zaslavskaia PL, Lasova TV, Ivanov VP, Elkina ESh, Navashin SM	1995	Oct	[Cyclosporin A and the permeability of the cytoplasmic membrane in Aspergillus niger].
8666204	Arisan-Atac I, Wolschek MF, Kubicek CP	1996	Jun	Trehalose-6-phosphate synthase A affects citrate accumulation by Aspergillus niger under conditions of high glycolytic flux.
8669904	Qy Y, Gao P, Wang D, Zhao X, Zhang X	1996	Spring	Production, characterization and application of the cellulase-free xylanase from Aspergillus niger.
8672288	MacKenzie DA, Spencer JA, Le Gal-CoÃ«ffet MF, Archer DB	1996	Apr	Efficient production from Aspergillus niger of a heterologous protein and an individual protein domain, heavy isotope-labelled, for structure-function analysis.
8678298	Schrickx JM, Raedts MJ, Stouthamer AH, van Verseveld HW	1995	Oct	Organic acid production by Aspergillus niger in recycling culture analyzed by capillary electrophoresis.
8679110	Kroon PA, Faulds CB, Williamson G	1996	Jun	Purification and characterization of a novel esterase induced by growth of Aspergillus niger on sugar-beet pulp.
8679111	Kroon PA, Williamson G	1996	Jun	Release of ferulic acid from sugar-beet pulp by using arabinanase, arabinofuranosidase and an esterase from Aspergillus niger.
8679675	FrÃ©bort I, Pec P, LuhovÃ¡ L, Toyama H, Matsushita K, Hirota S, Kitagawa T, Ueno T, Asano Y, Kato Y, Adachi O	1996	Jun	Two amine oxidases from Aspergillus niger AKU 3302 contain topa quinone as the cofactor: unusual cofactor link to the glutamyl residue occurs only at one of the enzymes.
8683599	Sorimachi K, Jacks AJ, Le Gal-CoÃ«ffet MF, Williamson G, Archer DB, Williamson MP	1996	Jun	Solution structure of the granular starch binding domain of glucoamylase from Aspergillus niger by nuclear magnetic resonance spectroscopy.
8688193	Goetghebeur M, Kermasha S	1996	Jul	Inhibition of polyphenol oxidase by copper-metallothionein from Aspergillus niger.
8690882	Loudon KW, Coke AP, Burnie JP, Shaw AJ, Oppenheim BA, Morris CQ	1996	Mar	Kitchens as a source of Aspergillus niger infection.
8709960	van den Hombergh JP, MacCabe AP, van de Vondervoort PJ, Visser J	1996	Jul	Regulation of acid phosphatases in an Aspergillus niger pacC disruption strain.
8739101	Tang G, Yang K	1995		Integration of glucoamylase gene from Aspergillus niger into Saccharomyces cerevisiae genome and its stable expression.
8757871	Holdom MD, Hay RJ, Hamilton AJ	1996	Aug	The Cu,Zn superoxide dismutases of Aspergillus flavus, Aspergillus niger, Aspergillus nidulans, and Aspergillus terreus: purification and biochemical comparison with the Aspergillus fumigatus Cu,Zn superoxide dismutase.
8768530	Kirimura K, Matsui T, Sugano S, Usami S	1996	Aug	Enhancement and repression of cyanide-insensitive respiration in Aspergillus niger.
8781173	Williams BA, Sillaots S, Tsang A, Storms R	1996	Sep	Isolation by genetic complementation of two differentially expressed genes for beta-isopropylmalate dehydrogenase from Aspergillus niger.
8795255	Gromada A, Fiedurek J	1996		Influence of medium components and metabolic inhibitors on glucose oxidase production by Aspergillus niger mycelium.
8796442	el-Samragy YA, Khorshid MA, Foda MI, Shehata AE	1996	Apr	Effect of fermentation conditions on the production of citric acid from cheese whey by Aspergillus niger.
8801004	Podile AR, Prakash AP	1996	Jun	Lysis and biological control of Aspergillus niger by Bacillus subtilis AF 1.
8830638	Sazykin IuO, Zaslavskaia PL, Elkina ESh, Salova TV, Ivanov VP, Telesnina GN, Navashin SM	1995	Nov-Dec	[Ultrastructural study of the action of cyclosporine on cells of the fungus Aspergillus niger].
8837430	Fujikawa H, Itoh T	1996	Oct	Tailing of thermal inactivation curve of Aspergillus niger spores.
8856049	Panneman H, Ruijter GJ, van den Broeck HC, Driever ET, Visser J	1996	Sep	Cloning and biochemical characterisation of an Aspergillus niger glucokinase. Evidence for the presence of separate glucokinase and hexokinase enzymes.
8856942	Jernejc K, Legisa M	1996	Aug	Purification and properties of carnitine acetyltransferase from citric acid producing Aspergillus niger.
8878930	Faulds CB, Williamson G	1996	Aug	A major bioactive component of plant cell walls, ferulic acid, influences feruloyl esterase production in Aspergillus niger.
8879162	van den Brink HJ, van Nistelrooy HJ, de Waard MA, van den Hondel CA, van Gorcom RF	1996	Aug	Increased resistance to 14 alpha-demethylase inhibitors (DMIs) in Aspergillus niger by coexpression of the Penicillium italicum eburicol 14 alpha-demethylase (cyp51) and the A. niger cytochrome P450 reductase (cprA) genes.
8885410	Arisan-Atac I, Kubicek CP	1996	Oct	Glycerol is not an inhibitor of mitochondrial citrate oxidation by Aspergillus niger.
8890913	Krengel U, Dijkstra BW	1996	Oct	Three-dimensional structure of Endo-1,4-beta-xylanase I from Aspergillus niger: molecular basis for its low pH optimum.
8920195	Gottschalk TE, Nielsen JE, Rasmussen P	1996	Mar	Detection of endogenous beta-glucuronidase activity in Aspergillus niger.
8924197	Markovic O, StovÃ­ckovÃ¡ J, JÃ¶rnvall H	1996	Feb	Modification of tomato and Aspergillus niger pectinesterases with diethyl pyrocarbonate.
8933843	Crous JM, Pretorius IS, van Zyl WH	1996	Oct	Cloning and expression of the alpha-L-arabinofuranosidase gene (ABF2) of Aspergillus niger in Saccharomyces cerevisiae.
8942667	Christensen U, Olsen K, Stoffer BB, Svensson B	1996	Nov	Substrate binding mechanism of Glu180--&gt;Gln, Asp176--&gt;Asn, and wild-type glucoamylases from Aspergillus niger.
8958089	Varzakas T, Pyle DL, Niranjan K	1996	Oct	Localization of an endoglucanase and a xylanase from Aspergillus niger in soybean by immunogold-cytochemical labeling.
8961556	SÃ¡nchez-Torres P, GonzÃ¡lez-Candelas L, RamÃ³n D	1996	Dec	Expression in a wine yeast strain of the Aspergillus niger abfB gene.
8987486	Moreira MT, SanromÃ¡n A, Feijoo G, Lema JM	1996	Sep	Control of pellet morphology of filamentous fungi in fluidized bed bioreactors by means of a pulsing flow. Application to Aspergillus niger and Phanerochaete chrysosporium.
8987506	Kasahara H, Miyazawa M, Kameoka H	1996	Sep	O-demethylation of 7,7'-epoxylignans by Aspergillus niger.
8987621	Lesage-Meessen L, Delattre M, Haon M, Thibault JF, Ceccaldi BC, Brunerie P, Asther M	1996	Oct	A two-step bioconversion process for vanillin production from ferulic acid combining Aspergillus niger and Pycnoporus cinnabarinus.
8987681	Farkas T, StÃ¥lbrand H, Tjerneld F	1996	Jun	Partitioning of beta-mannanase and alpha-galactosidase from Aspergillus niger in Ucon/Reppal aqueous two-phase systems and using temperature-induced phase separation.
8987724	van den Brink JM, van den Hondel CA, van Gorcom RF	1996	Nov	Optimization of the benzoate-inducible benzoate p-hydroxylase cytochrome P450 enzyme system in Aspergillus niger.
8987726	Hatzinikolaou DG, Hansen OC, Macris BJ, Tingey A, Kekos D, Goodenough P, Stougaard P	1996	Nov	A new glucose oxidase from Aspergillus niger: characterization and regulation studies of enzyme and gene.
8987855	Aoki H, Yopi, Padmajanti A, Sakano Y	1996	Nov	Two components of cell-bound isopullulanase from Aspergillus niger ATCC 9642--their purification and enzymatic properties.
8987901	Selvakumar P, Ashakumary L, Helen A, Pandey A	1996	Dec	Purification and characterization of glucoamylase produced by Aspergillus niger in solid state fermentation.
8988359	Tang G, Tang W, Zhong L, Yang K	1996		Cloning and function determination of promoter region of glucoamylase gene from Aspergillus niger T21.
8988638	Tanaka A	1996	Dec	Steady-state kinetic and calorimetric studies on the binding of Aspergillus niger glucoamylase with gluconolactone, 1-deoxynojirimycin, and beta-cyclodextrin.
9003286	NyyssÃ¶nen E, Amutan M, Enfield L, Stubbs J, Dunn-Coleman NS	1996	Nov	The transposable element Tan1 of Aspergillus niger var. awamori, a new member of the Fot1 family.
9010760	Amano Y, Shiroishi M, Nisizawa K, Hoshino E, Kanda T	1996	Dec	Fine substrate specificities of four exo-type cellulases produced by Aspergillus niger, Trichoderma reesei, and Irpex lacteus on (1--&gt;3), (1--&gt;4)-beta-D-glucans and xyloglucan.
9084209	Mikosch T, Klemm P, Gassen HG, van den Hondel CA, Kemme M	1996	Dec	Secretion of active human mucus proteinase inhibitor by Aspergillus niger after KEX2-like processing of a glucoamylase-inhibitor fusion protein.
9100359	Benuzzi DA, Segovia RF	1996	Dec	Effect of the copper concentration on citric acid productivity by an Aspergillus niger strain.
9127484	Cihangir N, AksÃ¶z N	1996		Production of gibberellic acid by Aspergillus niger using some food industry wastes.
9131791	Rashid MH, Siddiqui KS	1996		The stability of extracellular beta-glucosidase from Aspergillus niger is significantly enhanced by non-covalently attached polysaccharides.
9138312	Amirul AA, Khoo SL, Nazalan MN, Razip MS, Azizan MN	1996		Purification and properties of two forms of glucoamylase from Aspergillus niger.
9145010	Shrivastava JN, Ghawana VK, Kumar A	1996	Nov-Dec	Biodegradation of wool by Trichophyton simii and Aspergillus niger.
14545667	Antier P, Minjares A, Roussos S, Viniegra-GonzÃ¡lez G	1993		New approach for selecting pectinase producing mutants of Aspergillus niger well adapted to solid state fermentation.
15299682	Krengel U, Rozeboom HJ, Kalk KH, Dijkstra BW	1996	May	Crystallization and preliminary crystallographic analysis of endo-1,4-beta-xyalanase I from Aspergillus niger.
15299711	Jenkins J, Scott M, Mayans O, Pickersgill R, Harris G, Connerton I, Gravesen T	1996	Mar	Crystallization and preliminary X-ray analysis of pectin lyase A from Aspergillus niger.
16345782		1981	May	Induction, Isolation, and Characterization of Aspergillus niger Mutant Strains Producing Elevated Levels of beta-Galactosidase.
16345802	Kiel H, Guvrin R, Henis Y	1981	Jul	Citric Acid Fermentation by Aspergillus niger on Low Sugar Concentrations and Cotton Waste.
16348689	Witteveen CF, Veenhuis M, Visser J	1992	Apr	Localization of Glucose Oxidase and Catalase Activities in Aspergillus niger.
16665750	Cervone F, De Lorenzo G, DegrÃ L, Salvi G	1987	Nov	Elicitation of Necrosis in Vigna unguiculata Walp. by Homogeneous Aspergillus niger Endo-Polygalacturonase and by alpha-d-Galacturonate Oligomers.
18546219	Flaschel E, Raetz E, Renken A	1982	Nov	The kinetic of lactose hydrolysis for the beta-galactosidase from Aspergillus niger.
18548651	Lobarzewski J, PaszczyÅ„ski A	1983	Dec	Catalytic properties of immobilized crude and pure glucoamylase from Aspergillus niger C.
18548761	Boyer RF, Redmond MA	1983	May	Effect of chemical modification of cellulose on the activity of a cellulase from Aspergillus niger.
18553694	Grous W, Converse A, Grethlein H, Lynd L	1985	Apr	Kinetics of cellobiose hydrolysis using cellobiase composites from Ttrichoderma reesei and Aspergillus niger.
18553703	Frederick MM, Kiang CH, Frederick JR, Reilly PJ	1985	Apr	Purification and characterization of endo-xylanases from Aspergillus niger. I. Two isozymes active on xylan backbones near branch points.
18553704	Shei JC, Fratzke AR, Frederick MM, Frederick JR, Reilly PJ	1985	Apr	Purification and characterization of endo-xylanases from Aspergillus niger. II. An enzyme of pl 4.5.
18553705	Ricardo FA, Frederick MM, Frederick JR, Reilly PJ	1985	Apr	Purification and characterization of endo-xylanases from Aspergillus niger. III. An enzyme of pl 3.65.
18561233	Dekker RF	1986	Sep	Kinetic, inhibition, and stability properties of a commercial beta-D-glucosidase (cellobiase) preparation from aspergillus niger and its suitability in the hydrolysis of lignocellulose.
18576373	Boyer RF, Allen TL, Dykema PA	1987	Feb	Fractionation of Aspergillus niger cellulases by combined ion exchange affinity chromatography.
18576417	Tsay SS, To KY	1987	Feb	Citric acid production using immobilized conidia of Aspergillus niger TMB 2022.
18581303	Han IY, Steinberg MP	1987	Aug	Amylolysis of raw corn by Aspergillus niger for simultaneous ethanol fermentation.
18584602	Lenders JP, Crichton RR	1988	Feb	Chemical stabilization of glucoamylase from Aspergillus niger against thermal inactivation.
18584738	Dawson MW, Maddox IS, Boag IF, Brooks JD	1988	Jul	Application of fed-batch culture to citric acid production by Aspergillus niger: The effects of dilution rate and dissolved oxygen tension.
18587793	Mitard A, Riba JP	1988	Sep	Morphology and growth of Aspergillus niger ATCC 26036 cultivated at several shear rates.
18587858	Pifferi PG, Tramontini M, Malacarne A	1989	Apr	Immobilization of endo-polygalacturonase from Aspergillus niger on various types of macromolecular supports.
18587892	Dawson MW, Maddox IS, Brooks JD	1989	May	Evidence for nitrogen catabolite repression during citric acid production by Aspergillus niger under phosphate-limited growth conditions.
18588037	Sode K, Karube I, Araki R, Mikami Y	1989	Apr	Microbial conversion of beta-ionone by immobilized Aspergillus niger in the presence of an organic solvent.
18588152	Meagher MM, Nikolov ZL, Reilly PJ	1989	Aug	Subsite mapping of Aspergillus niger glucoamylases I and II with malto- and isomaltooligosaccharides.
18588153	Meagher MM, Reilly PJ	1989	Aug	Kinetics of the hydrolysis of di- and trisaccharides with Aspergillus niger glucoamylases I and II.
18588154	Nikolov ZL, Meagher MM, Reilly PJ	1989	Aug	Kinetics, equilibria, and modeling of the formation of oligosaccharides from D-glucose with Aspergillus niger glucoamylases I and II.
18588159	Allen DG, Robinson CW	1989	Sep	Hydrodynamics and mass transfer in Aspergillus niger fermentations in bubble column and loop bioreactors.
18600867	Hoover LK, Moo-Young M, Legge RL	1991	Nov	Biotransformation of dopamine to norlaudanosoline by Aspergillus niger.
18613232	Olsvik E, Tucker KG, Thomas CR, Kristiansen B	1993	Nov	Correlation of Aspergillus niger broth rheological properties with biomass concentration and the shape of mycelial aggregates.
18618452	Torres NV	1994	Jun	Modeling approach to control of carbohydrate metabolism during citric acid accumulation by Aspergillus niger: I. Model definition and stability of the steady state.
18618453	Torres NV	1994	Jun	Modeling approach to control of carbohydrate metabolism during citric acid accumulation by Aspergillus niger: II. Sensitivity analysis.
18618774	Saudan P, Zakeeruddin SM, Malavallon MA, GrÃ¤tzel M, Fraser DM	1994	Aug	Novel redox surfactants and their interactions with glucose oxidase of Aspergillus niger.
18623555	Nellaiah H, Morisseau C, Archelas A, Furstoss R, Baratti JC	1996	Jan	Enantioselective hydrolysis of p-nitrostyrene oxide by an epoxide hydrolase preparation from Aspergillus niger.
18623575	Torres NV, Voit EO, GonzÃ¡lez-AlcÃ³n C	1996	Feb	Optimization of nonlinear biotechnological processes with linear programming: Application to citric acid production by Aspergillus niger.
18624331	Pluschkell S, Hellmuth K, Rinas U	1996	Jul	Kinetics of glucose oxidase excretion by recombinant Aspergillus niger.
18629943	Carrea G, Corcelli A, Palmisano G, Riva S	1996	Dec	Preparation of 3-deacetyl cephalosporins by Aspergillus niger lipase.
24234086	Vaija J, Linko YY, Linko P	1982	Jan	Citric acid production with alginate bead entrappedAspergillus niger ATCC 9142.
24414658	Geisen R	1995	May	Expression of the Aspergillus niger glucose oxidase gene in Penicillium nalgiovense.
24415019	Pabai F, Kermasha S, Morin A	1995	Nov	Interesterification of butter fat by partially purified extracellular lipases from Pseudomonas putida, Aspergillus niger and Rhizopus oryzae.
24415227	Siddiqui KS, Azhar MJ, Rashid MH, Rajoka MI	1996	May	Activity and thermostability of carboxymethylcellulase from Aspergillus niger is strongly influenced by noncovalently attached polysaccharides.
24415234	Solis-Pereyra S, Favela-Torres E, GutiÃ©rrez-Rojas M, Roussos S, Saucedo-CastaÃ±eda G, Gunasekaran P, Viniegra-GonzÃ¡lez G	1996	May	Production of pectinases by Aspergillus niger in solid state fermentation at high initial glucose concentrations.
24415236	Ramadas M, Holst O, Mattiasson B	1996	May	Production of amyloglucosidase by Aspergillus niger under different cultivation regimens.
24415434	FernÃ¡ndez Vergano MG, Soria MA, Kerber NL	1996	Nov	Short communication: Influence of inoculum preparation on citric acid production by Aspergillus niger.
24419947	Maldonado MC, Strasser de Saad AM, Callieri DA	1993	Mar	Methanol utilization by a strain of Aspergillus niger: influence on the synthesis and activity of pectinases.
24420939	Shankaranand VS, Lonsane BK	1994	Mar	Coffee husk: an inexpensive substrate for production of citric acid by Aspergillus niger in a solid-state fermentation system.
24421026	Pandey A, Selvakumar P, Ashakumary L	1994	May	Glucoamylase production by Aspergillus niger on rice bran is improved by adding nitrogen sources.
24421106	Pandey A, Ashakumary L, Selvakumar P, Vijayalakshmi KS	1994	Jul	Influence of water activity on growth and activity of Aspergillus niger for glycoamylase production in solid-state fermentation.
24425020	Park YK, Almeida MM	1991	May	Production of fructooligosaccharides from sucrose by a transfructosylase from Aspergillus niger.
24425027	Fiedurek J, Ilczuk Z	1991	May	Glucose oxidase biosynthesis using immobilized mycelium of Aspergillus niger.
24425600	Somiari RI, Balogh E	1992	Nov	Hydrolysis of raffinose and stachyose in cowpea (Vigna unguiculata) flour, using Î±-galactosidase fromAspergillus niger.
27281011	Fujimoto Y, Miyagawa H, Tsurushima T, Irie H, Okamura K, Ueno T	1993	Jan	Structures of Antafumicins A and B, Novel Antifungal Substances Produced by the Fungus Aspergillus niger NH-401.
27314776	Kim KW, Sugawara F, Yoshida S, Murofushi N, Takahashi N, Curtis RW	1993	Jan	Structure of Malformin A, a Phytotoxic Metabolite Produced by Aspergillus niger.

## Sheet: 1997-2017
How a fungus shapes biotechnology: 100 years of Aspergillus niger research
Timothy C. Cairns, Corrado Nai and Vera Meyer
UID	Authors	PubDate(Year)	PubDate(Month)	Title
8979352	BartolomÃ© B, Faulds CB, Kroon PA, Waldron K, Gilbert HJ, Hazlewood G, Williamson G	1997	Jan	An Aspergillus niger esterase (ferulic acid esterase III) and a recombinant Pseudomonas fluorescens subsp. cellulosa esterase (Xy1D) release a 5-5' ferulic dehydrodimer (diferulic acid) from barley and wheat cell walls.
9000377	Gielkens MM, Visser J, de Graaff LH	1997	Jan	Arabinoxylan degradation by fungi: characterization of the arabinoxylan-arabinofuranohydrolase encoding genes from Aspergillus niger and Aspergillus tubingensis.
9004217	Wanke C, Eckert S, Albrecht G, van Hartingsveldt W, Punt PJ, van den Hondel CA, Braus GH	1997	Jan	The Aspergillus niger GCN4 homologue, cpcA, is transcriptionally regulated and encodes an unusual leucine zipper.
9006911	Wolschek MF, Kubicek CP	1997	Jan	The filamentous fungus Aspergillus niger contains two 'differentially regulated' trehalose-6-phosphate synthase-encoding genes, tpsA and tpsB.
9021130	Ngiam C, Jeenes DJ, Archer DB	1997	Feb	Isolation and characterisation of a gene encoding protein disulphide isomerase, pdiA, from Aspergillus niger.
9056481	Fierobe HP, Mirgorodskaya E, Frandsen TP, Roepstorff P, Svensson B	1997	Mar	Overexpression and characterization of Aspergillus awamori wild-type and mutant glucoamylase secreted by the methylotrophic yeast Pichia pastoris: comparison with wild-type recombinant glucoamylase produced using Saccharomyces cerevisiae and Aspergillus niger as hosts.
9058983	Takahashi K	1997	Feb	The specificity of peptide bond cleavage of acid proteinase A from Aspergillus niger var. macrosporus toward oxidized ribonuclease A.
9076931	Yazaki T, Ohnishi M, Rokushika S, Okada G	1997	Feb	Subsite structure of the beta-glucosidase from Aspergillus niger, evaluated by steady-state kinetics with cello-oligosaccharides as substrates.
9094220	Kasahara H, Miyazawa M, Kameoka H	1997	Apr	Enantioselective accumulation of (--)-pinoresinol through O-demethylation of (+/-)-eudesmin by Aspergillus niger.
9095552	Kimura A, Somoto A, Mori H, Sakai O, Matsui H, Chiba S	1997	Mar	Identification of essential ionizable groups in active site of Aspergillus niger alpha-glucosidase.
9101728	Ruijter GJ, Panneman H, Visser J	1997	Mar	Overexpression of phosphofructokinase and pyruvate kinase in citric acid-producing Aspergillus niger.
9114519	Fiedurek J, Gromada A	1997	Mar	Selection of biochemical mutants of Aspergillus niger with enhanced catalase production.
9128738	van Peij NN, Brinkmann J, VrsanskÃ¡ M, Visser J, de Graaff LH	1997	Apr	beta-Xylosidase activity, encoded by xlnD, is essential for complete hydrolysis of xylan by Aspergillus niger but not for induction of the xylanolytic enzyme spectrum.
9141684	Bencina M, Panneman H, Ruijter GJ, Legisa M, Visser J	1997	Apr	Characterization and overexpression of the Aspergillus niger gene encoding the cAMP-dependent protein kinase catalytic subunit.
9145514	Tokuda H, Urata T, Nakanishi K	1997	Apr	Hydrolysis of xylan by Aspergillus niger immobilized on non-woven fabrics.
9151421	Gromada A, Fiedurek J	1997		Optimization of catalase biosynthesis in submerged cultures of Aspergillus niger mutant.
9165759	Berovic M, Ostroversnik H	1997	Feb	Production of Aspergillus niger pectolytic enzymes by solid state bioprocessing of apple pomace.
9165762	Nakamura A, Nishimura I, Yokoyama A, Lee DG, Hidaka M, Masaki H, Kimura A, Chiba S, Uozumi T	1997	Feb	Cloning and sequencing of an alpha-glucosidase gene from Aspergillus niger and its expression in A. nidulans.
9169610	Aoki H, Yopi, Sakano Y	1997	May	Molecular cloning and heterologous expression of the isopullulanase gene from Aspergillus niger A.T.C.C. 9642.
9172408	Gromada A, Fiedurek J	1997	May	Selective isolation of Aspergillus niger mutants with enhanced glucose oxidase production.
9195884	Sorimachi K, Le Gal-CoÃ«ffet MF, Williamson G, Archer DB, Williamson MP	1997	May	Solution structure of the granular starch binding domain of Aspergillus niger glucoamylase bound to beta-cyclodextrin.
9200704	Williamson MP, Le Gal-CoÃ«ffet MF, Sorimachi K, Furniss CS, Archer DB, Williamson G	1997	Jun	Function of conserved tryptophans in the Aspergillus niger glucoamylase 1 starch binding domain.
9204516	Birk R, Ikan A, Bravdo B, Braun S, Shoseyov O	1997	Apr	Synthesis of isopropyl-1-thio-beta-D-glucopyranoside (IPTGlc), an inducer of Aspergillus niger B1 beta-glucosidase production.
9212401	Suykerbuyk ME, Kester HC, Schaap PJ, Stam H, Musters W, Visser J	1997	Jul	Cloning and characterization of two rhamnogalacturonan hydrolase genes from Aspergillus niger.
9212431	Gradisnik-Grapulin M, Legisa M	1997	Jul	A spontaneous change in the intracellular cyclic AMP level in Aspergillus niger is influenced by the sucrose concentration in the medium and by light.
9212437	Sack U, Heinze TM, Deck J, Cerniglia CE, Cazau MC, Fritsche W	1997	Jul	Novel metabolites in phenanthrene and pyrene transformation by Aspergillus niger.
9214755	Yan TR, Lin CL	1997	Jun	Purification and characterization of a glucose-tolerant beta-glucosidase from Aspergillus niger CCRC 31494.
9218559	Netik A, Torres NV, Riol JM, Kubicek CP	1997	Jun	Uptake and export of citric acid by Aspergillus niger is reciprocally regulated by manganese ions.
9246102	Lesueur A, Salmon Ceron D, Corlieu P, Ginsburg C, Sicard D	1997	Jul	[Aspergillus niger osteitis of the middle ear in a patient with HIV infection].
9248075	Bhat TK, Makkar HP, Singh B	1997	Jul	Preliminary studies on tannin degradation by Aspergillus niger van Tieghem MTCC 2425.
9255970	Kimura A, Takata M, Fukushi Y, Mori H, Matsui H, Chiba S	1997	Jul	A catalytic amino acid and primary structure of active site in Aspergillus niger alpha-glucosidase.
9256071	Jeenes DJ, Pfaller R, Archer DB	1997	Jul	Isolation and characterisation of a novel stress-inducible PDI-family gene from Aspergillus niger.
9256441	Reynaga-PeÃ±a CG, Gierz G, Bartnicki-Garcia S	1997	Aug	Analysis of the role of the SpitzenkÃ¶rper in fungal morphogenesis by computer simulation of apical branching in Aspergillus niger.
9263060	Kemme PA, Jongbloed AW, Mroz Z, Beynen AC	1997	Aug	The efficacy of Aspergillus niger phytase in rendering phytate phosphorus available for absorption in pigs is influenced by pig physiological status.
9266703	van den Hombergh JP, Sollewijn Gelpke MD, van de Vondervoort PJ, Buxton FP, Visser J	1997	Jul	Disruption of three acid proteases in Aspergillus niger--effects on protease spectrum, intracellular proteolysis, and degradation of target proteins.
9266712	Chowdhury B, Bose SK, Bhaduri S, Bose SK	1997	Jul	Isolation and properties of an ATP transporter from a strain of Aspergillus niger.
9271845	Zakowska Z, Gabara B, Kusewicz D	1997		Cell wall analysis in Aspergillus niger strains characterized by different tolerance to toxic compounds of beet molasses.
9283031	Williamson G, Vallejo J	1997	Aug	Chemical and thermal stability of ferulic acid esterase-III from Aspergillus niger.
9297818	Sayer JA, Kierans M, Gadd GM	1997	Sep	Solubilisation of some naturally occurring metal-bearing minerals, limescale and lead phosphate by Aspergillus niger.
9308182	Ruijter GJ, Vanhanen SA, Gielkens MM, van de Vondervoort PJ, Visser J	1997	Sep	Isolation of Aspergillus niger creA mutants and effects of the mutations on expression of arabinases and L-arabinose catabolic enzymes.
9308892	Wallis GL, Hemming FW, Peberdy JF	1997	Sep	Secretion of two beta-fructofuranosidases by Aspergillus niger growing in sucrose.
9309173	van den Hombergh JP, Fraissinet-Tachet L, van de Vondervoort PJ, Visser J	1997	Jul	Production of the homologous pectin lyase B protein in six genetically defined protease-deficient Aspergillus niger mutant strains.
9316786	Procop GW, Johnston WW	1997	Oct	Diagnostic value of conidia associated with pulmonary oxalosis: evidence of an Aspergillus niger infection.
9335175	Miettinen-Oinonen A, Torkkeli T, Paloheimo M, Nevalainen H	1997	Oct	Overexpression of the Aspergillus niger pH 2.5 acid phosphatase gene in a heterologous host Trichoderma reesei.
9339554	To-o K, Kamasaka H, Kusaka K, Kuriki T, Kometani T, Okada S	1997	Sep	A novel acid phosphatase from Aspergillus niger KU-8 that specifically hydrolyzes C-6 phosphate groups of phosphoryl oligosaccharides.
9352635	Pitson SM, Voragen AG, Vincken JP, Beldman G	1997	Sep	Action patterns and mapping of the substrate-binding regions of endo-(1--&gt;5)-alpha-L-arabinanases from Aspergillus niger and Aspergillus aculeatus.
9355201	Krzystolik MG, Ciulla TA, Topping TM, Baker AS	1997		Exogenous Aspergillus niger endophthalmitis in a patient with a filtering bleb.
9361401	McIntyre M, McNeil B	1997	Nov	Effects of elevated dissolved CO2 levels on batch and continuous cultures of Aspergillus niger A60: an evaluation of experimental methods.
9393442	Veldhuisen G, Saloheimo M, Fiers MA, Punt PJ, Contreras R, PenttilÃ¤ M, van den Hondel CA	1997	Oct	Isolation and analysis of functional homologues of the secretion-related SAR1 gene of Saccharomyces cerevisiae from Aspergillus niger and Trichoderma reesei.
9406381	de Vries RP, Michelsen B, Poulsen CH, Kroon PA, van den Heuvel RH, Faulds CB, Williamson G, van den Hombergh JP, Visser J	1997	Dec	The faeA genes from Aspergillus niger and Aspergillus tubingensis encode ferulic acid esterases involved in degradation of complex cell wall polysaccharides.
9428156	Pera LM, Infante MajollÃ­ MV, BaigorÃ­ MD	1997	Dec	Purification and characterization of a thermostable and highly specific beta-N-acetyl-D-glucosaminidase from Aspergillus niger 419.
9429292	Gabara B, Zakowska Z	1997		Effect of Spumol K on cell wall of Aspergillus niger strains characterized by different tolerance to toxic compounds of beet molasses.
9429294	Galas E, Romanowska I	1997		Purification and some properties of beta-glucosidase from Aspergillus niger IBT-90.
9429777	Ai Y, Meng F, Xu Y	1997		Hybridization dominance of kinetics in recombinant ATH-1376 obtained via protoplast fusion between Aspergillus niger and Trichoderma reesei.
9435103	Faulds CB, deVries RP, Kroon PA, Visser J, Williamson G	1997	Dec	Influence of ferulic acid on the production of feruloyl esterases by Aspergillus niger.
9435109	Manzanares P, de Graaff LH, Visser J	1997	Dec	Purification and characterization of an alpha-L-rhamnosidase from Aspergillus niger.
9436625	Metosh-Dickey CA, Mason RP, Winston GW	1998	Jan	Single electron reduction of xenobiotic compounds by glucose oxidase from Aspergillus niger.
9438354	Rashid MH, Siddiqui KS	1997		Purification and characterization of a beta-glucosidase from Aspergillus niger.
9438355	Pera LM, Callieri DA	1997		Influence of calcium on fungal growth, hyphal morphology and citric acid production in Aspergillus niger.
9447480	Carrasco L, Tarradas MC, GÃ³mez-Villamandos JC, Luque I, Arenas A, MÃ©ndez A	1997	Oct	Equine pulmonary mycosis due to Aspergillus niger and Rhizopus stolonifer.
9449776	Siddiqui KS, Azhar MJ, Rashid MH, Ghuri TM, Rajoka MI	1997		Purification and the effect of manganese ions on the activity of carboxymethylcellulases from Aspergillus niger and Cellulomonas biazotea.
9449777	Siddiqui KS, Azhar MJ, Rashid MH, Rajoka MI	1997		Stability and identification of active-site residues of carboxymethylcellulases from Aspergillus niger and Cellulomonas biazotea.
9449782	DvorÃ¡kovÃ¡ J, VolfovÃ¡ O, KopeckÃ½ J	1997		Characterization of phytase produced by Aspergillus niger.
9449837	Vitali J, Schick B, Kester HC, Visser J, Jurnak F	1998	Jan	The tree-dimensional structure of aspergillus niger pectin lyase B at 1.7-A resolution.
9454643	Reynaga-PeÃ±a CG, Bartnicki-Garcia S	1997	Dec	Apical branching in a temperature sensitive mutant of Aspergillus niger.
9461285	Christensen T, Stoffer BB, Svensson B, Christensen U	1997	Dec	Some details of the reaction mechanism of glucoamylase from Aspergillus niger--kinetic and structural studies on Trp52--&gt;Phe and Trp317--&gt;Phe mutants.
9466262	van Peij NN, Visser J, de Graaff LH	1998	Jan	Isolation and analysis of xlnR, encoding a transcriptional activator co-ordinating xylanolytic expression in Aspergillus niger.
9475084	Yogambal RK, Karegoudar TB	1997	Sep	Metabolism of polycyclic aromatic hydrocarbons by Aspergillus niger.
9480832	Mullaney EJ, Ullah AH	1998	Feb	Conservation of the active site motif in Aspergillus niger (ficuum) pH 6.0 optimum acid phosphatase and kidney bean purple acid phosphatase.
9492270	ParenicovÃ¡ L, Benen JA, Kester HC, Visser J	1998	Jan	pgaE encodes a fourth member of the endopolygalacturonase gene family from Aspergillus niger.
9506903	Engels AJ, Holub EF, Swart K, De Waard MA	1998	Feb	Genetic analysis of resistance to fenpropimorph in Aspergillus niger.
9508794	TÃ³th B, Hamari Z, Ferenczy L, Varga J, Kevei F	1998	Mar	Recombination of mitochondrial DNA without selection pressure among compatible strains of the Aspergillus niger species aggregate.
9523455	Maldonado MC, Strasser de Saad AM	1998	Jan	Production of pectinesterase and polygalacturonase by Aspergillus niger in submerged and solid state systems.
9540832	MacCabe AP, Vanhanen S, Sollewign Gelpke MD, van de Vondervoort PJ, Arst HN Jr, Visser J	1998	Mar	Identification, cloning and sequence of the Aspergillus niger areA wide domain regulatory gene controlling nitrogen utilisation.
9549105	Manzanares P, de Graaff LH, Visser J	1998	Apr	Characterization of galactosidases from Aspergillus niger: purification of a novel alpha-galactosidase activity.
9561230	Takahashi K, Kagami N, Huang XP, Kojima M, Inoue H	1998		Aspergillus niger acid proteinase A. Structure and function.
9561240	Komatsu S, Nishii W, Sasaki H, Muramatsu T, Tanokura M	1998		Substrate specificity of non-pepsin-type acid proteinase, Aspergillus niger proteinase A.
9564732	Demyttenaere JC, Willemen HM	1998	Mar	Biotransformation of linalool to furanoid and pyranoid linalool oxides by Aspergillus niger.
9579085	Chowdhury B, Das SK, Bose SK	1998	Apr	Use of resistant mutants to characterize the target of mycobacillin in Aspergillus niger membranes.
9600619	Gherbawy YA	1998	Mar	Effect of gamma irradiation on the production of cell wall degrading enzymes by Aspergillus niger.
9604338	Salama AK	1998	May	Metabolism of carbofuran by Aspergillus niger and Fusarium graminearum.
9614699	Kaneko S, Ishii T, Kobayashi H, Kusakabe I	1998	Apr	Substrate specificities of alpha-L-arabinofuranosidases produced by two species of Aspergillus niger.
9615479	Juge N, Svensson B, Williamson G	1998	Apr	Secretion, purification, and characterisation of barley alpha-amylase produced by heterologous gene expression in Aspergillus niger.
9615480	Faus I, del Moral C, Adroer N, del RÃ­o JL, PatiÃ±o C, Sisniega H, Casas C, BladÃ© J, Rubio V	1998	Apr	Secretion of the sweet-tasting protein thaumatin by recombinant strains of Aspergillus niger var. awamori.
9615612	Hatzinikolaou DG, Tsoukia C, Kekos D, Macris BJ	1997		An efficient and optimized purification procedure for the superoxide dismutase from Aspergillus niger. Partial characterization of the purified enzyme.
9637011	Fiedurek J	1998		Effect of osmotic stress on glucose oxidase production and secretion by Aspergillus niger.
9649839	Aliwan FO, Williamson G	1998	May	Identification of active site residues in a ferulic acid esterase (FAE-III) from Aspergillus niger.
9649842	Kroon PA, Williamson G	1998	May	Three distinct ferulic acid esterases produced by Aspergillus niger have specificities for different phenolic-sugar linkages in plant cell walls.
9654775	Hayashi K, Asano K, Tanaka M, Takaoka D, Nozaki H	1998	Jun	Biotransformation of shiromodiol diacetate, myli-4(15)-en-9-one and myliol by Aspergillus niger.
9664679	Rashid MH, Siddiqui KS	1998	Jun	Carboxy-group modification: high-temperature activation of charge-neutralized and charge-reversed beta-glucosidases from Aspergillus niger.
9671514	Sigurskjold BW, Christensen T, Payre N, Cottaz S, Driguez H, Svensson B	1998	Jul	Thermodynamics of binding of heterobidentate ligands consisting of spacer-connected acarbose and beta-cyclodextrin to the catalytic and starch-binding domains of glucoamylase from Aspergillus niger shows that the catalytic and starch-binding sites are in close proximity in space.
9675361	Ohnishi M, Okada G, Yazaki T	1998	Mar	Characterization of the subsite structure of the beta-glucosidase from Aspergillus niger, an aspect of the mechanism of carbohydrate recognition.
9691429	Rogalski J, Fiedurek J, Gromada A	1998		Purification of extracellular catalase from Aspergillus niger.
9695473	Yoshida K	1998	Jun	[The correlation between tissue injury and calcium oxalate crystal production in rat's lung with experimental Aspergillus niger infection].
9695922	Sealy-Lewis HM, Fairhurst V	1998	Jul	Isolation of mutants deficient in acetyl-CoA synthetase and a possible regulator of acetate induction in Aspergillus niger.
9699985	Johansson G, Reczey K	1998	Jun	Concentration and purification of beta-glucosidase from Aspergillus niger by using aqueous two-phase partitioning.
9708267	Yin MC, Cheng WS	1998	Jan	Inhibition of Aspergillus niger and Aspergillus flavus by some herbs and spices.
9710894	Panchal T, Wodzinski RJ	1998	Aug	Comparison of glycosylation patterns of phytase from Aspergillus niger (A. ficuum) NRRL 3135 and recombinant phytase.
9723670	Sander I, Raulf-Heimsoth M, Siethoff C, Lohaus C, Meyer HE, Baur X	1998	Aug	Allergy to Aspergillus-derived enzymes in the baking industry: identification of beta-xylosidase from Aspergillus niger as a new allergen (Asp n 14).
9737425	Coenen TM, Aughton P	1998	Sep-Oct	Safety evaluation of amino peptidase enzyme preparation derived from Aspergillus niger.
9748653	Svendsen I, Dal Degan F	1998	Sep	The amino acid sequences of carboxypeptidases I and II from Aspergillus niger and their stability in the presence of divalent cations.
9754008	Nagai K, Sukoh N, Yamamoto H, Suzuki A, Inoue M, Watanabe N, Kuroda R, Yamaguchi E	1998	Jun	[Pulmonary disease after massive inhalation of Aspergillus niger].
9758775	van Peij NN, Gielkens MM, de Vries RP, Visser J, de Graaff LH	1998	Oct	The transcriptional activator XlnR regulates both xylanolytic and endoglucanase gene expression in Aspergillus niger.
9764174	Tosti A, Piraccini BM	1998	Jul	Proximal subungual onychomycosis due to Aspergillus niger: report of two cases.
9772752	MacKenzie DA, Kraunsoe JA, Chesshyre JA, Lowe G, Komiyama T, Fuller RS, Archer DB	1998	Aug	Aberrant processing of wild-type and mutant bovine pancreatic trypsin inhibitor secreted by Aspergillus niger.
9782785	Ghosh R, Banik AK	1998	Jul	Optimisation of different physical parameters for bioleaching of phosphate by Aspergillus niger from Indian rock phosphate.
9803534	Ademark P, Varga A, Medve J, HarjunpÃ¤Ã¤ V, Drakenberg T, Tjerneld F, StÃ¥lbrand H	1998	Aug	Softwood hemicellulose-degrading enzymes from Aspergillus niger: purification and properties of a beta-mannanase.
9805373	Ohta K, Akimoto H, Matsuda S, Toshimitsu D, Nakamura T	1998	Sep	Molecular cloning and sequence analysis of two endoinulinase genes from Aspergillus niger.
9827292	Vivas C	1998	Nov	Endocarditis caused by Aspergillus niger: case report.
9841650	Channe PS, Shewale JG, Ghadge VB, Raman RC, Ponrathnam S	1998	Nov	Role of physical properties of glycidyl methacrylate- pentaerythritol triacrylate copolymers on immobilization of milk clotting protease from aspergillus niger MC4
9841651	Channe PS, Shewale JG	1998	Nov	Continuous production of cheese by immobilized milk-clotting protease from aspergillus niger MC4
9851698	Spencer JA, Jeenes DJ, MacKenzie DA, Haynie DT, Archer DB	1998	Nov	Determinants of the fidelity of processing glucoamylase-lysozyme fusions by Aspergillus niger.
9851713	Panneman H, Ruijter GJ, van den Broeck HC, Visser J	1998	Nov	Cloning and biochemical characterisation of Aspergillus niger hexokinase--the enzyme is strongly inhibited by physiological concentrations of trehalose 6-phosphate.
9854802	Roukas T	1998	Jul	Carob pod: a new substrate for citric acid production by Aspergillus niger.
9864459	Korneeva OS, Zherebtsov NA, Cheremushkina IV, Ukhina EY	1998	Oct	Study on splitting of sucrose glycoside bonds by beta-fructosidase of Aspergillus niger VKM F-801.
9878696	Wallis GL, Hemming FW, Peberdy JF	1999	Jan	Investigation of the glycosyltransferase enzymes involved in the initial stages of the N-linked protein glycosylation pathway in Aspergillus niger.
9928094	Cai JM, Wu K, Zhang J, Pan RR	1998	Dec	Production, properties, and application of xylanase from Aspergillus niger A3.
9933359	Kirimura K, Yoda M, Usami S	1999	Jan	Cloning and expression of the cDNA encoding an alternative oxidase gene from Aspergillus niger WU-2223L.
9933512	Siedenberg D, Mestric S, Ganzlin M, Schmidt M, Punt PJ, van den Hondel CAMJJ, Rinas U	1999	Jan	GlaA promoter controlled production of a mutant green fluorescent protein (S65T) by recombinant aspergillus niger during growth on defined medium in batch and fed-batch cultures
9933964	Slokoska LS, Angelova MB	1998	Nov-Dec	Immobilization of polymethylgalacturonase producing Aspergillus niger on Luffa sponge material.
9972233	Tanaka A, Karita S, Kosuge Y, Senoo K, Obata H, Kitamoto N	1998	Nov	Thermal unfolding of the starch binding domain of Aspergillus niger glucoamylase.
9974221	Swift RJ, Wiebe MG, Robson GD, Trinci AP	1998	Nov	Recombinant glucoamylase production by Aspergillus niger B1 in chemostat and pH auxostat cultures.
9990708	Ghosh P, Banik AK	1998		Effect of chemical nutrients on aconitase activity during citric acid fermentation by a mutant strain of Aspergillus niger.
10052132	FrÃ©bort I, Matsushita K, Toyama H, Lemr K, Yamada M, Adachi O	1999	Jan	Purification and characterization of methylamine oxidase induced in Aspergillus niger AKU 3302.
10052148	Kirimura K, Watanabe T, Sunagawa T, Usami S	1999	Jan	Citric acid production from xylan and xylan hydrolysate by semi-solid culture of Aspergillus niger.
10087168	Han Y, Lei XG	1999	Apr	Role of glycosylation in the functional expression of an Aspergillus niger phytase (phyA) in Pichia pastoris.
10091948	Gabara B, Zakowska Z	1999		Effect of Spumol K on the ultrastructure of Aspergillus niger strains sensitive or resistant to toxic compounds of beet molasses.
10092840	Benen JA, Kester HC, Visser J	1999	Feb	Kinetic characterization of Aspergillus niger N400 endopolygalacturonases I, II and C.
10099354	Withers JM, Swift RJ, Wiebe MG, Robson GD, Punt PJ, van den Hondel CA, Trinci AP	1998	Aug	Optimization and stability of glucoamylase production by recombinant strains of Aspergillus niger in chemostat culture.
10203538	Laurel VL, Meier PA, Astorga A, Dolan D, Brockett R, Rinaldi MG	1999	May	Pseudoepidemic of Aspergillus niger infections traced to specimen contamination in the microbiology laboratory.
10206707	Baltazar MF, Dickinson FM, Ratledge C	1999	Jan	Oxidation of medium-chain acyl-CoA esters by extracts of Aspergillus niger: enzymology and characterization of intermediates by HPLC.
10216240	Adam W, Lukacs Z, Saha-MÃ¶ller CR, Schreier P	1999	Apr	Biotransformation of (1-phenyl)ethyl hydroperoxide with Aspergillus niger: a model study on enzyme selectivity and on the induction of peroxidase activity.
10216293	Wohlfahrt G, Witt S, Hendle J, Schomburg D, Kalisz HM, Hecht HJ	1999	May	1.8 and 1.9 A resolution structures of the Penicillium amagasakiense and Aspergillus niger glucose oxidases as a basis for modelling substrate complexes.
10217507	Santerre Henriksen AL, Even S, MÃ¼ller C, Punt PJ, van den Hondel CA, Nielsen J	1999	Mar	Study of the glucoamylase promoter in Aspergillus niger using green fluorescent protein.
10223979	Han Y, Wilson DB, Lei XG	1999	May	Expression of an Aspergillus niger phytase gene (phyA) in Saccharomyces cerevisiae.
10234859	Miersch O, Porzel A, Wasternack C	1999	Apr	Microbial conversion of jasmonates-hydroxylations by Aspergillus niger.
10320360	Christensen T, Svensson B, Sigurskjold BW	1999	May	Thermodynamics of reversible and irreversible unfolding and domain interactions of glucoamylase from Aspergillus niger studied by differential scanning and isothermal titration calorimetry.
10327588	Abdel-Naby MA, Osman MY, Abdel-Fattah AF	1999	Jan	Purification and properties of three cellobiases from Aspergillus niger A20.
10328821	Rodriguez E, Porres JM, Han Y, Lei XG	1999	May	Different sensitivity of recombinant Aspergillus niger phytase (r-PhyA) and Escherichia coli pH 2.5 acid phosphatase (r-AppA) to trypsin and pepsin in vitro.
10329192	Kostrewa D, Wyss M, D'Arcy A, van Loon AP	1999	May	Crystal structure of Aspergillus niger pH 2.5 acid phosphatase at 2. 4 A resolution.
10333558	Fiedurek J, Gromada A, Pielecki J	1998		Simultaneous production of catalase, glucose oxidase and gluconic acid by Aspergillus niger mutant.
10333559	Ali TH	1998		Some kinetic studies on cytidine aminohydrolase activity from Aspergillus niger NRRL3.
10336875	Spencer A, Morozov-Roche LA, Noppe W, MacKenzie DA, Jeenes DJ, Joniau M, Dobson CM, Archer DB	1999	Jun	Expression, purification, and characterization of the recombinant calcium-binding equine lysozyme secreted by the filamentous fungus Aspergillus niger: comparisons with the production of hen and human lysozymes.
10347026	de Vries RP, van den Broeck HC, Dekkers E, Manzanares P, de Graaff LH, Visser J	1999	Jun	Differential expression of three alpha-galactosidase genes and a single beta-galactosidase gene from Aspergillus niger.
10361702	Hashimoto T, Noma Y, Kato S, Tanaka M, Takaoka S, Asakawa Y	1999	May	Biotransformation of hinesol isolated from the crude drug Atractylodes lancea by Aspergillus niger and Aspergillus cellulosae.
10376490	de Vries RP, Visser J, de Graaff LH	1999	May	CreA modulates the XlnR-induced expression on xylose of Aspergillus niger genes involved in xylan degradation.
10385009	Ruijter GJ, Visser J	1999	Mar	Characterization of Aspergillus niger phosphoglucose isomerase. Use for quantitative determination of erythrose 4-phosphate.
10387105	Su Q, Klinman JP	1999	Jun	Nature of oxygen activation in glucose oxidase from Aspergillus niger: the importance of electrostatic stabilization in superoxide formation.
10389273	de Oliveira BH, dos Santos MC, Leal PC	1999	Jul	Biotransformation of the diperpenoid, isosteviol, by Aspergillus niger, Penicillium chrysogenum and Rhizopus arrhizus.
10390823	Suresh C, Dubey AK, Srikanta S, Kumar SU, Karanth NG	1999	May	Characterisation of a starch-hydrolysing enzyme of Aspergillus niger.
10398828	Pera LM, BaigorÃ­ MD, Callieri D	1999	Aug	Influence of environmental conditions on hyphal morphology in pellets of Aspergillus niger: role of beta-N-acetyl-D-glucosaminidase.
10406946	Morisseau C, Archelas A, Guitton C, Faucher D, Furstoss R, Baratti JC	1999	Jul	Purification and characterization of a highly enantioselective epoxide hydrolase from Aspergillus niger.
10407337	Colangelo J, Licon V, Benen J, Visser J, Bergmann C, Orlando R	1999		Characterization of the glycosylation of recombinant endopolygalacturonase I from Aspergillus niger.
10421105	Tunev SS, Ehrhart EJ, Jensen HE, Foreman JH, Richter RA, Messick JB	1999	Jul	Necrotizing mycotic vasculitis with cerebral infarction caused by Aspergillus niger in a horse with acute typholocolitis.
10423956	Itoh K, Takahashi M, Yagasaki F, Endoh K, Wakao D, Kawai N, Tominaga K, Kusumoto S, Fukuda M, Bessho M, Enomoto H	1999	Jun	[A neutropenic acute myeloid leukemia patient complicated with chronic otitis media due to Aspergillus niger and yeast-like fungi caused by superinfection].
10441361	Grivel F, Larroche C, Gros JB	1999	Jul	Determination of the reaction yield during biotransformation of the volatile and chemically unstable compound beta-ionone by aspergillus niger
10461089	Hoshino H, Tagaki S, Kon H, Shibusa T, Takabatake H, Fujita A, Sekine K, Abe S	1999		Allergic bronchopulmonary aspergillosis due to Aspergillus niger without bronchial asthma.
10469153	Hund HK, Breuer J, Lingens F, HÃ¼ttermann J, Kappl R, Fetzner S	1999	Aug	Flavonol 2,4-dioxygenase from Aspergillus niger DSM 821, a type 2 CuII-containing glycoprotein.
10472316	Doekes G, Kamminga N, Helwegen L, Heederik D	1999	Jul	Occupational IgE sensitisation to phytase, a phosphatase derived from Aspergillus niger.
10483720	Papadopoulou S, Sealy-Lewis HM	1999	Sep	The Aspergillus niger acuA and acuB genes correspond to the facA and facB genes in Aspergillus nidulans.
10491329	D'Auria S, Herman P, Rossi M, Lakowicz JR	1999	Sep	The fluorescence emission of the apo-glucose oxidase from Aspergillus niger as probe to estimate glucose concentrations.
10503533	Shuster JR, Bindel Connelley M	1999	Aug	Promoter-tagged restriction enzyme-mediated insertion (PT-REMI) mutagenesis in Aspergillus niger.
10506417	Wongwicharn A, McNeil B, Harvey LM	1999	Nov	Effect of oxygen enrichment on morphology, growth, and heterologous protein production in chemostat cultures of Aspergillus niger B1-D.
10508057	Gielkens MM, Dekkers E, Visser J, de Graaff LH	1999	Oct	Two cellobiohydrolase-encoding genes from Aspergillus niger require D-xylose and the xylanolytic transcriptional activator XlnR for their expression.
10508107	Nagashima T, Tange T, Anazawa H	1999	Oct	Dephosphorylation of phytate by using the Aspergillus niger phytase with a high affinity for phytate.
10510855	Mainwaring DO, Wiebe MG, Robson GD, Goldrick M, Jeenes DJ, Archer DB, Trinci AP	1999	Sep	Effect of pH on hen egg white lysozyme production and evolution of a recombinant strain of Aspergillus niger.
10512732	Gun Lee D, Shin SY, Maeng CY, Jin ZZ, Kim KL, Hahm KS	1999	Oct	Isolation and characterization of a novel antifungal peptide from Aspergillus niger.
10517610	Ruijter GJ, van de Vondervoort PJ, Visser J	1999	Sep	Oxalic acid production by Aspergillus niger: an oxalate-non-producing mutant produces citric acid at pH 5 and in the presence of manganese.
10521427	van Santen Y, Benen JA, SchrÃ¶ter KH, Kalk KH, Armand S, Visser J, Dijkstra BW	1999	Oct	1.68-A crystal structure of endopolygalacturonase II from Aspergillus niger and identification of active site residues by site-directed mutagenesis.
10531655	Kirimura K, Yusa S, Rugsaseel S, Nakagawa H, Osumi M, Usami S	1999	Sep	Amylose-like polysaccharide accumulation and hyphal cell-surface structure in relation to citric acid production by Aspergillus niger in shake culture.
10533711	el-Enshasy H, Hellmuth K, Rinas U	1999	Jul	Fungal morphology in submerged cultures and its relation to glucose oxidase excretion by recombinant Aspergillus niger.
10540741	Tanaka A, Ohya M, Yamamoto T, Nakagawa C, Tsuji T, Senoo K, Obata H	1999	Sep	Steady-state inhibitory kinetic studies on the ligand binding modes of Aspergillus niger glucoamylase.
10548561	Arand M, Hemmer H, DÃ¼rk H, Baratti J, Archelas A, Furstoss R, Oesch F	1999	Nov	Cloning and molecular characterization of a soluble epoxide hydrolase from Aspergillus niger that is related to mammalian microsomal epoxide hydrolase.
10548973	NÃ¤si M, Partanen K, Piironen J	1999		Comparison of Aspergillus niger phytase and Trichoderma reesei phytase and acid phosphatase on phytate phosphorus availability in pigs fed on maize-soybean meal or barley-soybean meal diets.
10552530	Guo W, Salmon JM, Baumes R, Tapiero C, GÃ¼nata Z	1999	Jul	Purification and some properties of an Aspergillus niger beta-apiosidase from an enzyme preparation hydrolyzing aroma precursors.
10553664	Ademark P, Lundqvist J, HÃ¤gglund P, Tenkanen M, Torto N, Tjerneld F, StÃ¥lbrand H	1999	Oct	Hydrolytic properties of a beta-mannosidase purified from Aspergillus niger.
10554258	Yan TR, Lin YH, Lin CL	1998	Feb	Purification and Characterization of an Extracellular beta-Glucosidase II with High Hydrolysis and Transglucosylation Activities from Aspergillus niger.
10556711	Accensi F, Cano J, Figuera L, Abarca ML, CabaÃ±es FJ	1999	Nov	New PCR method to differentiate species in the Aspergillus niger aggregate.
10561608	Garcia-Conesa MT, Kroon PA, Ralph J, Mellon FA, Colquhoun IJ, Saulnier L, Thibault JF, Williamson G	1999	Dec	A cinnamoyl esterase from Aspergillus niger can break plant cell wall cross-links without release of free diferulic acids.
10563985	Phillippy BQ	1999	Apr	Susceptibility of wheat and Aspergillus niger phytases to inactivation by gastrointestinal enzymes.
10564772	Wallis GL, Swift RJ, Hemming FW, Trinci AP, Peberdy JF	1999	Nov	Glucoamylase overexpression and secretion in Aspergillus niger: analysis of glycosylation.
10581688	KrÃ¤mer M, Meisch HU	1999	Sep	New metal-binding ethyldiamino- and dicarboxy-products from Aspergillus niger industrial wastes.
10584009	de Vries RP, Visser J	1999	Dec	Regulation of the feruloyl esterase (faeA) gene from Aspergillus niger.
10593024	Luo XM, Schoenherr R, Chen H	1999		[Cloning and sequences comparison of promoters from Aspergillus niger].
10610703	Watson AJ, Worley J, Elliott RM, Jeenes DJ, Archer DB	2000	Jan	Cloning stress-induced genes from aspergillus niger using polymerase chain reaction-augmented subtractive hybridization.
10617668	Armand S, Wagemaker MJ, SÃ¡nchez-Torres P, Kester HC, van Santen Y, Dijkstra BW, Visser J, Benen JA	2000	Jan	The active site topology of Aspergillus niger endopolygalacturonase II as studied by site-directed mutagenesis.
10618249	Jalving R, van de Vondervoort PJ, Visser J, Schaap PJ	2000	Jan	Characterization of the kexin-like maturase of Aspergillus niger.
10620760	Wayman FM, Mattey M	2000	Feb	Simple diffusion is the primary mechanism for glucose uptake during the production phase of the Aspergillus niger citric acid process.
10641175	Ray S, Banik AK	1999	Apr	Effect of ammonium and nitrate ratio on glucose oxidase activity during gluconic acid fermentation by a mutant strain of Aspergillus niger.
10642523	ParenicovÃ¡ L, Benen JA, Kester HC, Visser J	2000	Feb	pgaA and pgaB encode two constitutively expressed endopolygalacturonases of Aspergillus niger.
10644391	Kreiss Y, Vered Z, Keller N, Kochva I, Sidi Y, Gur H	2000	Feb	Aspergillus niger endocarditis in an immunocompetent patient: an unusual course.
10649232	Kumar S, Punekar NS, SatyaNarayan V, Venkatesh KV	2000	Mar	Metabolic fate of glutamate and evaluation of flux through the 4-aminobutyrate (GABA) shunt in Aspergillus niger.
10650076	Varoglu M, Crews P	2000	Jan	Biosynthetically diverse compounds from a saltwater culture of sponge-derived Aspergillus niger.
10653148	Bencina M, Legisa M	2000		Stress mediated changes in expression of the pkaC gene, encoding the catalytic subunit of cAMP-dependent protein kinase, in Aspergillus niger.
10653151	Krasevec N, van den Hondel CA, Komel R	2000		Can hTNF-alpha be successfully produced and secreted in filamentous fungus Aspergillus niger?
10653750	Ngiam C, Jeenes DJ, Punt PJ, Van Den Hondel CA, Archer DB	2000	Feb	Characterization of a foldase, protein disulfide isomerase A, in the protein secretory pathway of Aspergillus niger.
10656339	Svetina M, Krasevec N, Gaberc-Porekar V, Komel R	2000	Jan	Expression of catalytic subunit of bovine enterokinase in the filamentous fungus Aspergillus niger.
10671536	Dan S, Marton I, Dekel M, Bravdo BA, He S, Withers SG, Shoseyov O	2000	Feb	Cloning, expression, characterization, and nucleophile identification of family 3, Aspergillus niger beta-glucosidase.
10672446	Wang H, Ward M	2000	Jan	Molecular characterization of a PDI-related gene prpA in Aspergillus niger var. awamori.
10673439	Zou J, Hallberg BM, Bergfors T, Oesch F, Arand M, Mowbray SL, Jones TA	2000	Feb	Structure of Aspergillus niger epoxide hydrolase at 1.8 A resolution: implications for the structure and function of the mammalian microsomal class of epoxide hydrolases.
10674210	Hesse SJ, Ruijter GJ, Dijkema C, Visser J	2000	Jan	Measurement of intracellular (compartmental) pH by 31P NMR in Aspergillus niger.
10675564	ParenicovÃ¡ L, Kester HC, Benen JA, Visser J	2000	Feb	Characterization of a novel endopolygalacturonase from Aspergillus niger with unique kinetic properties.
10677368	Kester HC, Benen JA, Visser J, Warren ME, Orlando R, Bergmann C, Magaud D, Anker D, Doutheau A	2000	Mar	Tandem mass spectrometric analysis of aspergillus niger pectin methylesterase: mode of action on fully methyl-esterified oligogalacturonates.
10689077	MacKenzie DA, Jeenes DJ, Gou X, Archer DB	2000	Feb	Molecular basis of glucoamylase overproduction by a mutagenised industrial strain of Aspergillus niger.
10689162	Ruijter GJ, Panneman H, Xu D, Visser J	2000	Mar	Properties of Aspergillus niger citrate synthase and effects of citA overexpression on citric acid production.
10695672	Inokoshi J, Shiomi K, Masuma R, Tanaka H, Yamada H, Omura S	1999	Dec	Funalenone, a novel collagenase inhibitor produced by Aspergillus niger.
10701992	Liu JZ, Yang HY, Weng LP, Ji LN	1999	Nov	Synthesis of glucose oxidase and catalase by Aspergillus niger in resting cell culture system.
10708380	Gordon CL, Khalaj V, Ram AF, Archer DB, Brookman JL, Trinci AP, Jeenes DJ, Doonan JH, Wells B, Punt PJ, van den Hondel CA, Robson GD	2000	Feb	Glucoamylase::green fluorescent protein fusions to monitor protein secretion in Aspergillus niger.
10738278	Kalayci O, Moallem H, Fikrig S, Chice S, Michl J	2000	Apr	Selective binding of a monoclonal antibody to Aspergillus niger glucose oxidase by formaldehyde fixed human polymorphonuclear leukocytes.
10753447	Xu J, Wang L, Ridgway D, Gu T, Moo-Young M	2000	Mar-Apr	Increased heterologous protein production in Aspergillus niger fermentation through extracellular proteases inhibition by pelleted growth.
10755121	Kermani NK, Aggarwal SP	2000	Feb	Isolated post-operative Aspergillus niger endophthalmitis.
10760176	Hasper AA, Visser J, de Graaff LH	2000	Apr	The Aspergillus niger transcriptional activator XlnR, which is involved in the degradation of the polysaccharides xylan and cellulose, also regulates D-xylose reductase gene expression.
10767433	Dubey AK, Suresh C, Kavitha R, Karanth NG, Umesh-Kumar S	2000	Apr	Evidence that the glucoamylases and alpha-amylase secreted by Aspergillus niger are proteolytically processed products of a precursor enzyme.
10771058	Angelova MB, Pashova SB, Slokoska LS	2000	Apr	Comparison of antioxidant enzyme biosynthesis by free and immobilized Aspergillus niger cells*
10772465	Pedersen H, Beyer M, Nielsen J	2000	Mar	Glucoamylase production in batch, chemostat and fed-batch cultivations by an industrial strain of Aspergillus niger.
10772475	Agrawal R, Joseph R	2000	Mar	Bioconversion of alpha pinene to verbenone by resting cells of Aspergillus niger.
10778746	Pedersen H, Hjort C, Nielsen J	2000	Mar	Cloning and characterization of oah, the gene encoding oxaloacetate hydrolase in Aspergillus niger.
10788605	Tomschy A, Wyss M, Kostrewa D, Vogel K, Tessier M, HÃ¶fer S, BÃ¼rgin H, Kronenberger A, RÃ©my R, van Loon AP, Pasamontes L	2000	Apr	Active site residue 297 of Aspergillus niger phytase critically affects the catalytic properties.
10793209	Bravo V V, Paez MP, Aoulad M, Reyes A	2000	May	The influence of temperature upon the hydrolysis of cellobiose by beta-1,4-glucosidases from Aspergillus niger.
10805569	Alvi KA, Nair BG, Rabenstein J, Davis G, Baker DD	2000	Feb	CD45 tyrosine phosphatase inhibitory components from Aspergillus niger.
10830898	Mourya S, Jauhri KS	2000	Apr	Production of citric acid from starch-hydrolysate by Aspergillus niger.
10849832	Tsao GT, Xia L, Cao N, Gong CS	2000	Spring	Solid-state fermentation with Aspergillus niger for cellobiase production.
10852481	van den Brink JM, Punt PJ, van Gorcom RF, van den Hondel CA	2000	May	Regulation of expression of the Aspergillus niger benzoate para-hydroxylase cytochrome P450 system.
10858309	Melville CR, Green EL, Sanders-Loehr J, Klinman JP	2000	Jun	Reassessment of the active site quino-cofactor proposed to occur in the Aspergillus niger amine oxidase AO-I from the properties of model compounds.
10877800	Conesa A, van den Hondel CA, Punt PJ	2000	Jul	Studies on the production of fungal peroxidases in Aspergillus niger.
10880362	Christensen U	2000	Jul	pH-dependence of the fast step of maltose hydrolysis catalysed by glucoamylase G1 from Aspergillus niger.
10882004	Zhao Y, Sinnott ML	2000	May	A new affinity ligand for the isolation of a single 'feruloyl esterase' (FAE-III) from Aspergillus niger.
10893426	PagÃ¨s S, Heijne WH, Kester HC, Visser J, Benen JA	2000	Sep	Subsite mapping of Aspergillus niger endopolygalacturonase II by site-directed mutagenesis.
10896215	FrÃ©bort I, Tanaka S, Matsushita K, Adachi O	2000	May-Jun	Cellular localization and metabolic function of n-butylamine-induced amine oxidases in the fungus Aspergillus niger AKU 3302.
10907784	Namboodiri VM, Chattopadhyaya R	2000	May	Purification and biochemical characterization of a novel thermostable lipase from Aspergillus niger.
10911721	Kojima T, Nagata H, Tokunaga Y, Sano M, Sasanabe R, Suzumura K, Kanemitsu T, Naruse T	2000	May	A discussion of anti-Aspergillus niger glucose oxidase monoclonal antibody reactivity to red blood cells of several species.
10926484	Bowen WR, Lovitt RW, Wright CJ	2000	Aug	Direct Quantification of Aspergillus niger Spore Adhesion in Liquid Using an Atomic Force Microscope.
10935933	Pedersen H, Christensen B, Hjort C, Nielsen J	2000	Jan	Construction and characterization of an oxalic acid nonproducing strain of Aspergillus niger.
10936662	L'Hocine L, Wang Z, Jiang B, Xu S	2000	Jul	Purification and partial characterization of fructosyltransferase and invertase from Aspergillus niger AS0023.
10940866	Alvarez-Vasquez F, GonzÃ¡lez-AlcÃ³n C, Torres NV	2000	Oct	Metabolism of citric acid production by Aspergillus niger: model definition, steady-state analysis and constrained optimization of citric acid production rate.
10945278	To-O K, Kamasaka H, Kuriki T, Okada S	2000	Jul	Substrate selectivity in Aspergillus niger KU-8 acid phosphatase II using phosphoryl oligosaccharides.
10945680	Limberg G, KÃ¶rner R, Buchholt HC, Christensen TM, Roepstorff P, Mikkelsen JD	2000	Jul	Quantification of the amount of galacturonic acid residues in blocksequences in pectin homogalacturonan by enzymatic fingerprinting with exo- and endo-polygalacturonase II from Aspergillus niger.
10945783	Fiedurek J, Gromada A	2000	Jul	Production of catalase and glucose oxidase by Aspergillus niger using unconventional oxygenation of culture.
10949692	Bayraktar E, Mehmetoglu U	2000	May	Production of citric acid using immobilized conidia of Aspergillus niger.
10952011	Domingues L, Onnela ML, Teixeira JA, Lima N, PenttilÃ¤ M	2000	Jul	Construction of a flocculent brewer's yeast strain secreting Aspergillus niger beta-galactosidase.
10978768	Siddiqui KS, Saqib AA, Rashid MH, Rajoka MI	2000	Oct	Carboxyl group modification significantly altered the kinetic properties of purified carboxymethylcellulase from Aspergillus niger.
10978775	Spagna G, Barbagallo RN, Martino A, Pifferi PG	2000	Oct	A simple method for purifying glycosidases: alpha-l-rhamnopyranosidase from Aspergillus niger to increase the aroma of Moscato wine.
10991634	Ratledge C	2000	Aug	Look before you clone. A comment on 'Properties of Aspergillus niger citrate synthase and effects of citA overexpression on citric acid production' by G.J.G Ruijter, H. Panneman, D.-B. Xu and J. Visser, FEMS Microbiol. Lett. 184 (2000) 35-40.
10997134	Bomar MT, Bomar M	1999		Assay of the inhibitory effect of pentachlorophenol and formaldehyde on mycelial growth and development of reproductive structures in Aspergillus niger.
10997490	Fiedurek J	2000		Production of Aspergillus niger catalase under various stress conditions.
11000429	Gordon CL, Archer DB, Jeenes DJ, Doonan JH, Wells B, Trinci AP, Robson GD	2000	Sep	A glucoamylase::GFP gene fusion to study protein secretion by individual hyphae of Aspergillus niger.
11005622	Krasevec N, van de Hondel CA, Komel R	2000		Expression of human lymphotoxin alpha in Aspergillus niger.
11031048	Bugni TS, Abbanat D, Bernan VS, Maiese WM, Greenstein M, Van Wagoner RM, Ireland CM	2000	Oct	Yanuthones: novel metabolites from a marine isolate of Aspergillus niger.
11055850	ZyÅ‚a K, Wikiera A, Koreleski J, Swiatkiewicz S, Piironen J, Ledoux DR	2000	Oct	Comparison of the efficacies of a novel aspergillus niger mycelium with separate and combined effectiveness of phytase, acid phosphatase, and pectinase in dephosphorylation of wheat-based feeds fed to growing broilers.
11064049	Sardar M, Roy I I, Gupta MN	2000	Nov	Simultaneous purification and immobilization of Aspergillus niger xylanase on the reversibly soluble polymer Eudragit(TM) L-100.
11064335	Kreiner M, McNeil B, Harvey LM	2000	Dec	'Oxidative stress' response in submerged cultures of a recombinant Aspergillus niger (B1-D).
11093207	Badalassi F, Wahler D, Klein G, Crotti P, Reymond JL	2000	Nov	A Versatile Periodate-Coupled Fluorogenic Assay for Hydrolytic Enzymes We would like to thank Prof. R. Furstoss and Dr. A. Archelas at the FacultÃ© des Sciences de Luminy, Marseille (France) for providing a sample of Aspergillus niger EH and Dr. C. Weijers at the Department of Food Technology and Nutrition Sciences, Wageningen University (the Netherlands) for providing a sample of Rhodotorula glu…
11112543	Benen JA, Kester HC, ParenicovÃ¡ L, Visser J	2000	Dec	Characterization of Aspergillus niger pectate lyase A.
11117886	Demyttenaere JC, del Carmen Herrera M, De Kimpe N	2000	Oct	Biotransformation of geraniol, nerol and citral by sporulated surface cultures of Aspergillus niger and Penicillium sp.
11118600	Bonnina E, Brunel M, Gouy Y, Lesage-Meessen L, Asther M, Thibault J	2001	Jan	Aspergillus niger I-1472 and Pycnoporus cinnabarinus MUCL39533, selected for the biotransformation of ferulic acid to vanillin, are also able to produce cell wall polysaccharide-degrading enzymes and feruloyl esterases.
11129572	Kirimura K, Yoda M, Shimizu H, Sugano S, Mizuno M, Kino K, Usami S	2000	Oct	Contribution of cyanide-insensitive respiratory pathway, catalyzed by the alternative oxidase, to citric acid production in Aspergillus niger.
11149149	Mariani DD, Lorda G, Balatti AP	2000	Oct-Dec	[Influence of amaranth on the production of alpha-amylase using Aspergillus niger NRRL 3112].
11150793	Grivel F, Larroche C	2001	Jan	Phase transfer and biocatalyst behaviour during biotransformation of beta-ionone in a two-phase liquid system by immobilised Aspergillus niger.
11169035	Liu JZ, Huang YY, Liu J, Weng LP, Ji LN	2001	Jan	Effects of metal ions on simultaneous production of glucose oxidase and catalase by Aspergillus niger.
11170742	Swift RJ, Karandikar A, Griffen AM, Punt PJ, van den Hondel CA, Robson GD, Trinci AP, Wiebe MG	2000	Nov	The Effect of organic nitrogen sources on recombinant glucoamylase production by Aspergillus niger in chemostat culture.
11189361	Chen G, Sun Z, Wang Y, Qian X	1997	Oct	[Purification and properties of inulinase from Aspergillus niger].
11191769	Guo LH, Yang SK	2000	Sep	[Study on gallic acid preparation by using immobilized tannase from Aspergillus niger].
11211074	Price MS, Classen JJ, Payne GA	2001	Mar	Aspergillus niger absorbs copper and zinc from swine wastewater.
11233092	Mondal G, Dureja P, Sen B	2000	Jan	Fungal metabolites from Aspergillus niger AN27 related to plant growth promotion.
11233930	MachovÃ¡ E, Kogan G, ChorvatovicovÃ¡ D, Sandula J	1999	Mar	Ultrasonic depolymerization of the chitin-glucan complex from Aspergillus niger and antimutagenic activity of its product.
11240202	Spagna G, Barbagallo RN, Casarini D, Pifferi PG	2001	Mar	A novel chitosan derivative to immobilize alpha-L-rhamnopyranosidase from Aspergillus niger for application in beverage technologies.
11257807	el-Enshasy H, Hellmuth K, Rinas U	2001	Jan	GpdA-promoter-controlled production of glucose oxidase by recombinant Aspergillus niger using nonglucose carbon sources.
11269957	MachovÃ¡ E, KvapilovÃ¡ K, Kogan G, Sandula J	1999	Jan	Effect of ultrasonic treatment on the molecular weight of carboxymethylated chitin-glucan complex from Aspergillus niger.
11271819	DvorÃ¡kovÃ¡ J, KopeckÃ½ J, HavlÃ­cek V, Kren V	2000		Formation of myo-inositol phosphates by Aspergillus niger 3-phytase.
11277626	Khalaj V, Brookman JL, Robson GD	2001	Feb	A study of the protein secretory pathway of Aspergillus niger using a glucoamylase-GFP fusion protein.
11278701	Conesa A, van De Velde F, van Rantwijk F, Sheldon RA, van Den Hondel CA, Punt PJ	2001	May	Expression of the Caldariomyces fumago chloroperoxidase in Aspergillus niger and characterization of the recombinant enzyme.
11320416	Roukas T	2000	Dec	Citric and gluconic acid production from fig by Aspergillus niger using solid-state fermentation.
11333029	Kona RP, Qureshi N, Pai JS	2001	Jun	Production of glucose oxidase using Aspergillus niger and corn steep liquor.
11334669	Jianlong W, Xinmin Z, Decai D, Ding Z	2001	May	Bioadsorption of lead(II) from aqueous solution by fungal biomass of Aspergillus niger.
11341689	Sharma A, Khare SK, Gupta MN	2001	Jul	Hydrolysis of rice hull by crosslinked Aspergillus niger cellulase.
11342249	Wallis GL, Hemming FW, Peberdy JF	2001	Feb	An extracellular beta-galactofuranosidase from Aspergillus niger and its use as a tool for glycoconjugate analysis.
11347255	Tsekova K, Dentchev D, Todorova D	2000		Effect of cadmium and copper on the production of citric acid by Aspergillus niger.
11356574	Yang J, Kang HA, Ko SM, Chae SK, Ryu DD, Kim JY	2001	May	Cloning of the Aspergillus niger pmrA gene, a homologue of yeast PMR1, and characterization of a pmrA null mutant.
11358516	Ademark P, de Vries RP, HÃ¤gglund P, StÃ¥lbrand H, Visser J	2001	May	Cloning and characterization of Aspergillus niger genes encoding an alpha-galactosidase and a beta-mannosidase involved in galactomannan degradation.
11369177	Glade MJ, Kendra D, Kaminski MV Jr	2001	Apr	Improvement in protein utilization in nursing-home patients on tube feeding supplemented with an enzyme product derived from Aspergillus niger and bromelain.
11372780	Ui H, Shiomi K, Yamaguchi Y, Masuma R, Nagamitsu T, Takano D, Sunazuka T, Namikoshi M, Omura S	2001	Mar	Nafuredin, a novel inhibitor of NADH-fumarate reductase, produced by Aspergillus niger FT-0554.
11388451	Yanai K, Nakane A, Kawate A, Hirayama M	2001	Apr	Molecular cloning and characterization of the fructooligosaccharide-producing beta-fructofuranosidase gene from Aspergillus niger ATCC 20611.
11414333	Tsekova K, Ilieva S	2001	May	Copper removal from aqueous solution using Aspergillus niger mycelia in free and polyurethane-bound form.
11423108	Kuroyama H, Tsutsui N, Hashimoto Y, Tsumuraya Y	2001	Jun	Purification and characterization of a beta-glucuronidase from Aspergillus niger.
11426868	Swart K, Debets AJ, Bos CJ, Slakhorst M, Holub EF, Hoekstra RF	2001		Genetic analysis in the asexual fungus Aspergillus niger.
11427238	Elshafei AM, Abdel-Fatah OM	2001	Jul	Evidence for a non-phosphorylated route of galactose breakdown in cell-free extracts of Aspergillus niger.
11443898	Papoian AR, Oganesian SP, Davtian MA	2001	May-Jun	[Dependence of the activity of L-amino acid oxidase in the fungus Aspergillus niger R-3 on the source of nitrogen in growth media].
11445162	Wallis GL, Hemming FW, Peberdy JF	2001	Jul	Beta-galactofuranoside glycoconjugates on conidia and conidiophores of Aspergillus niger.
11445590	Pages S, Kester HC, Visser J, Benen JA	2001	Sep	Changing a single amino acid residue switches processive and non-processive behavior of Aspergillus niger endopolygalacturonase I and II.
11459216	Kim MY, Chung HJ, Hong SY, Kim HR, Lee JC, Park SM, Lee JH, Yang MS, Kim DH	2001	Jun	Characterization of a novel allele of glucose oxidase from a Korean wild type strain of Aspergillus niger.
11472959	Liu YH, Chung YC, Xiong Y	2001	Aug	Purification and characterization of a dimethoate-degrading enzyme of Aspergillus niger ZHY256, isolated from sewage.
11478902	Sauer J, Christensen T, Frandsen TP, Mirgorodskaya E, McGuire KA, Driguez H, Roepstorff P, Sigurskjold BW, Svensson B	2001	Aug	Stability and function of interdomain linker variants of glucoamylase 1 from Aspergillus niger.
11479027	Wallis GL, Swift RJ, Atterbury R, Trappe S, Rinas U, Hemming FW, Wiebe MG, Trinci AP, Peberdy JF	2001	Aug	The effect of pH on glucoamylase production, glycosylation and chemostat evolution of Aspergillus niger.
11488905	Wallis GL, Easton RL, Jolly K, Hemming FW, Peberdy JF	2001	Aug	Galactofuranoic-oligomannose N-linked glycans of alpha-galactosidase A from Aspergillus niger.
11489135	Punt PJ, Seiboth B, Weenink XO, van Zeijl C, Lenders M, Konetschny C, Ram AF, Montijn R, Kubicek CP, van den Hondel CA	2001	Jul	Identification and characterization of a family of secretion-related small GTPase-encoding genes from the filamentous fungus Aspergillus niger: a putative SEC4 homologue is not essential for growth.
11494101	DÃ­az-GodÃ­nez G, Soriano-Santos J, Augur C, Viniegra-GonzÃ¡lez G	2001	May	Exopectinases produced by Aspergillus niger in solid-state and submerged fermentation: a comparative study.
11494106	Aguilar CN, Augur C, Favela-Torres E, Viniegra-GonzÃ¡lez G	2001	May	Production of tannase by Aspergillus niger Aa-20 in submerged and solid-state fermentation: influence of glucose and tannic acid.
11495983	Basten DE, Visser J, Schaap PJ	2001	Aug	Lysine aminopeptidase of Aspergillus niger.
11505386	Wiebe MG, Karandikar A, Robson GD, Trinci AP, Candia JL, Trappe S, Wallis G, Rinas U, Derkx PM, Madrid SM, Sisniega H, Faus I, Montijn R, van den Hondel CA, Punt PJ	2001	Sep	Production of tissue plasminogen activator (t-PA) in Aspergillus niger.
11512447	Elshafei AM, Abdel-Fatah OM	2001		Factors affecting D-galactonate degradation by extracts of Aspergillus niger.
11517595	Bei JL, Chen Z, Yang L, Liao L, Wang XZ, Jiang ZY	2001	May	[Overexpression of artificial synthetic gene of Aspergillus niger NRRL3135 phytase in Pichia pastoris].
11536143	Bai Z, Harvey LM, McNeil B	2001	Oct	Use of the chemiluminescent probe lucigenin to monitor the production of the superoxide anion radical in a recombinant Aspergillus niger (B1-D).
11583585	Lee SS, He S, Withers SG	2001	Oct	Identification of the catalytic nucleophile of the Family 31 alpha-glucosidase from Aspergillus niger via trapping of a 5-fluoroglycosyl-enzyme intermediate.
11589576	Lenouvel F, Fraissinet-Tachet L, van de Vondervoort PJ, Visser J	2001	Sep	Isolation of UV-induced mutations in the areA nitrogen regulatory gene of Aspergillus niger, and construction of a disruption mutant.
11594739	Faber BW, van Gorcom RF, Duine JA	2001	Oct	Purification and characterization of benzoate-para-hydroxylase, a cytochrome P450 (CYP53A1), from Aspergillus niger.
11606204	vanKuyk PA, de Groot MJ, Ruijter GJ, de Vries RP, Visser J	2001	Oct	The Aspergillus niger D-xylulose kinase gene is co-expressed with genes encoding arabinan degrading enzymes, and is essential for growth on D-xylose and L-arabinose.
11671801	Varoglu M, Corbett TH, Valeriote FA, Crews P	1997	Oct	Asperazine, a Selective Cytotoxic Alkaloid from a Sponge-Derived Culture of Aspergillus niger.
11692674	Borzova NV, Malanchuk VM, Varbanets LD, SeÄ­fullina II, Zubkov SV	2001	Jul-Aug	[Optimization of culture conditions of Aspergillus niger for the synthesis of alpha-N-acetylgalactosaminidase and alpha-galactosidase].
11700070	Giardina T, Gunning AP, Juge N, Faulds CB, Furniss CS, Svensson B, Morris VJ, Williamson G	2001	Nov	Both binding sites of the starch-binding domain of Aspergillus niger glucoamylase are essential for inducing a conformational change in amylose.
11702696	Zhou YF, Zhang XE, Liu H, Zhang CG, Cass AE	2001	Jul	[Cloning and expression of Aspergillus niger glucose oxidase gene in methylotrophic yeast].
11708128	BaÄŸ H, TÃ¼rker AR, TunÃ§eli A, Lale M	2001	Jul	Determination of Fe(II) and Fe(III) in water by flame atomic absorption spectrophotometry after their separation with Aspergillus niger immobilized on sepiolite.
11722900	La Grange DC, Pretorius IS, Claeyssens M, van Zyl WH	2001	Dec	Degradation of xylan to D-xylose by recombinant Saccharomyces cerevisiae coexpressing the Aspergillus niger beta-xylosidase (xlnD) and the Trichoderma reesei xylanase II (xyn2) genes.
11743781	Demyttenaere JC, Adams A, Vanoverschelde J, De Kimpe N	2001	Dec	Biotransformation of (S)-(+)-linalool by Aspergillus niger: an investigation of the culture conditions.
11754944	Chen AR, Reese PB	2002	Jan	Biotransformation of terpenes from Stemodia maritima by Aspergillus niger ATCC 9142.
11759687	Jernejc K, Legisa M	2001	Oct	Activation of plasma membrane H+-ATPase by ammonium ions in Aspergillus niger.
11763779	Morozova EV, Baranova MV, Kozlov VP, Tereshina VM, Memorskaia AS, Feofilova EP	2001	Sep-Oct	[Characteristics of exogenous dormancy of Aspergillus niger conidia].
11766028	Ugurlu S, Maden A, Sefi N, Sener G, Yulug N	2001	Nov	Aspergillus niger infection of exenterated orbit.
11783902	Kumar R, Singh RP	2001	Oct-Dec	Semi-solid-state fermentation of Eicchornia crassipes biomass as lignocellulosic biopolymer for cellulase and 3-glucosidase production by cocultivation of Aspergillus niger RK3 and Trichoderma reesei MTCC164.
11791342	Karaffa L, SÃ¡ndor E, Fekete E, Szentirmai A	2001		The biochemistry of citric acid accumulation by Aspergillus niger.
11810223	Derkx PM, Madrid SM	2001	Dec	The Aspergillus niger cypA gene encodes a cyclophilin that mediates sensitivity to the immunosuppressant cyclosporin A.
11810224	Derkx PM, Madrid SM	2001	Dec	The foldase CYPB is a component of the secretory pathway of Aspergillus niger and contains the endoplasmic reticulum retention signal HEEL.
11810498	Nakagawa Y, Shimazu K, Ebihara M, Nakagawa K	1999	Jun	Aspergillus niger pneumonia with fatal pulmonary oxalosis.
11823227	Conesa A, Jeenes D, Archer DB, van den Hondel CA, Punt PJ	2002	Feb	Calnexin overexpression increases manganese peroxidase production in Aspergillus niger.
11829665	ZyÅ‚a K, Gogol D	2002	Feb	In vitro efficacies of phosphorolytic enzymes synthesized in mycelial cells of Aspergillus niger AbZ4 grown by a liquid surface fermentation.
11856319	Record E, Punt PJ, Chamkha M, Labat M, van Den Hondel CA, Asther M	2002	Jan	Expression of the Pycnoporus cinnabarinus laccase gene in Aspergillus niger and characterization of the recombinant enzyme.
11876406	Peksel A, Torres NV, Liu J, Juneau G, Kubicek CP	2002	Feb	13C-NMR analysis of glucose metabolism during citric acid production by Aspergillus niger.
11906107	Singh OV, Sharma A, Singh RP	2001	Nov	Optimisation of fermentation conditions for gluconic acid production by a mutant of Aspergillus niger.
11906564	Rapp C, Lantzsch HJ, Drochner W	2001	Dec	Hydrolysis of phytic acid by intrinsic plant or supplemented microbial phytase (Aspergillus niger) in the stomach and small intestine of minipigs fitted with re-entrant cannulas.
11906565	Rapp C, Lantzsch HJ, Drochner W	2001	Dec	Hydrolysis of phytic acid by intrinsic plant and supplemented microbial phytase (Aspergillus niger) in the stomach and small intestine of minipigs fitted with re-entrant cannulas. 2. Phytase activity.
11906566	Rapp C, Lantzsch HJ, Drochner W	2001	Dec	Hydrolysis of phytic acid by intrinsic plant and supplemented microbial phytase (Aspergillus niger) in the stomach and small intestine of minipigs fitted with re-entrant cannulas. 3. Hydrolysis of phytic acid (IP6) and occurrence of hydrolysis products (IP5, IP4, IP3 and IP2).
11914491	Khademi S, Zhang D, Swanson SM, Wartenberg A, Witte K, Meyer EF	2002	Apr	Determination of the structure of an endoglucanase from Aspergillus niger and its mode of inhibition by palladium chloride.
11916453	Singh SA, Appu Rao AG	2002	Apr	A simple fractionation protocol for, and a comprehensive study of the molecular properties of, two major endopolygalacturonases from Aspergillus niger.
11916668	Hasper AA, Dekkers E, van Mil M, van de Vondervoort PJ, de Graaff LH	2002	Apr	EglC, a new endoglucanase from Aspergillus niger with major activity towards xyloglucan.
11931668	de Vries RP, vanKuyk PA, Kester HC, Visser J	2002	Apr	The Aspergillus niger faeB gene encodes a second feruloyl esterase involved in pectin and xylan degradation and is specifically induced in the presence of aromatic compounds.
11954792	Rose SH, van Zyl WH	2002	Mar	Constitutive expression of the Trichoderma reesei beta-1,4-xylanase gene (xyn2) and the beta-1,4-endoglucanase gene (egl) in Aspergillus niger in molasses and defined glucose media.
11954796	van der Heide M, Hollenberg CP, van der Klei IJ, Veenhuis M	2002	Mar	Overproduction of BiP negatively affects the secretion of Aspergillus niger glucose oxidase by the yeast Hansenula polymorpha.
11954803	Sekhar RK, Sekhar DK, Appu RA, Karanth NG, Sattur AP	2002	Mar	A lipoxygenase inhibitor from Aspergillus niger.
11956748	Domingues L, Teixeira JA, PenttilÃ¤ M, Lima N	2002	Apr	Construction of a flocculent Saccharomyces cerevisiae strain secreting high levels of Aspergillus niger beta-galactosidase.
11962211	Morozova EV, Kozlov VP, Tereshina VM, Memorskaia AS, Feofilova EP	2002	Mar-Apr	[Changes in lipid composition and carbohydrate composition of Aspergillus niger conidia during germination].
11996833	Warren ME, Kester H, Benen J, Colangelo J, Visser J, Bergmann C, Orlando R	2002	Apr	Studies on the glycosylation of wild-type and mutant forms of Aspergillus niger pectin methylesterase.
12000753	van Alebeek GJ, Christensen TM, Schols HA, Mikkelsen JD, Voragen AG	2002	Jul	Mode of action of pectin lyase A of Aspergillus niger on differently C(6)-substituted oligogalacturonides.
12003314	Fu Y, Viraraghavan T	2002	Apr	Dye biosorption sites in Aspergillus niger.
12019764	Singh OV, Sharma A, Singh RP	2001	Jul	Gluconic acid production by Aspergillus niger mutant ORS-4.410 in submerged and solid state surface fermentation.
12021796	Park YS, Kang SW, Lee JS, Hong SI, Kim SW	2002	May	Xylanase production in solid state fermentation by Aspergillus niger mutant using statistical experimental designs.
12064734	Tsekova K, Todorova D	2002	Mar-Apr	Copper (II) accumulation and superoxide dismutase activity during growth of Aspergillus niger B-77.
12074694	Sharma S, Bhat TK, Gupta MN	2002	Jun	Bioaffinity immobilization of tannase from Aspergillus niger on concanavalin A-Sepharose CL-4B.
12080420	MarquÃ©s-Calvo MS	2002	Jul	In vitro colonization of hydrophilic contact lenses by Aspergillus niger.
12092827	Jin H, Li ZY	2002	May	Enantioselective hydrolysis of o-nitrostyrene oxide by whole cells of Aspergillus niger CGMCC 0496.
12109818	Nemec T, Jernejc K	2002	Jun	Influence of Tween 80 on lipid metabolism of an Aspergillus niger strain.
12111174	Magyarosy A, Laidlaw RD, Kilaas R, Echer C, Clark DS, Keasling JD	2002	Jul	Nickel accumulation and nickel oxalate precipitation by Aspergillus niger.
12135488	Hesse SJ, Ruijter GJ, Dijkema C, Visser J	2002	Jul	Intracellular pH homeostasis in the filamentous fungus Aspergillus niger.
12137276	Adham NZ	2002	Aug	Attempts at improving citric acid fermentation by Aspergillus niger in beet-molasses medium.
12139336	Reddy MS, Kumar S, Babita K, Reddy MS	2002	Sep	Biosolubilization of poorly soluble rock phosphates by Aspergillus tubingensis and Aspergillus niger.
12141490	Bhushan B, Halasz A, Spain J, Thiboutot S, Ampleman G, Hawari J	2002	Jul	Biotransformation of hexahydro-1,3,5-trinitro-1,3,5-tiazine catalyzed by a NAD(P)H: nitrate oxidoreductase from Aspergillus niger.
12147527	Shimoda M, Kago H, Kojima N, Miyake M, Osajima Y, Hayakawa I	2002	Aug	Accelerated death kinetics of Aspergillus niger spores under high-pressure carbonation.
12172605	Schuster E, Dunn-Coleman N, Frisvad JC, Van Dijck PW	2002	Aug	On the safety of Aspergillus niger--a review.
12177357	Oliver BG, Panepinto JC, Askew DS, Rhodes JC	2002	Aug	cAMP alteration of growth rate of Aspergillus fumigatus and Aspergillus niger is carbon-source dependent.
12177358	Saudohar M, Bencina M, van de Vondervoort PJ, Panneman H, Legisa M, Visser J, Ruijter GJ	2002	Aug	Cyclic AMP-dependent protein kinase is involved in morphogenesis of Aspergillus niger.
12182830	Ko JH, Hahm MS, Kang HA, Nam SW, Chung BH	2002	Aug	Secretory expression and purification of Aspergillus niger glucose oxidase in Saccharomyces cerevisiae mutant deficient in PMR1 gene.
12204327	Sakamoto T, Bonnin E, Quemener B, Thibault JF	2002	Aug	Purification and characterisation of two exo-polygalacturonases from Aspergillus niger able to degrade xylogalacturonan and acetylated homogalacturonan.
12207016	Tahir TA, Berrin JG, Flatman R, Roussel A, Roepstorff P, Williamson G, Juge N	2002	Nov	Specific characterization of substrate and inhibitor binding sites of a glycosyl hydrolase family 11 xylanase from Aspergillus niger.
12223193	Nikolaev I, Mathieu M, van de Vondervoort P, Visser J, Felenbok B	2002	Oct	Heterologous expression of the Aspergillus nidulans alcR-alcA system in Aspergillus niger.
12227541	Rao JR, Viraraghavan T	2002	Nov	Biosorption of phenol from an aqueous solution by Aspergillus niger biomass.
12227649	Alam MZ, Fakhru'l-Razi A, Idris A, Abd-Aziz S	2002	Jul	Bioconversion of domestic wastewater sludge by immobilized mixed culture of penicillum Corylophilum WWZA1003 and Aspergillus niger SCahmA103.
12228812	Lenouvel F, van de Vondervoort PJ, Visser J	2002	Sep	Disruption of the Aspergillus niger argB gene: a tool for transformation.
12242504	de Vries RP, van de Vondervoort PJ, Hendriks L, van de Belt M, Visser J	2002	Sep	Regulation of the alpha-glucuronidase-encoding gene ( aguA) from Aspergillus niger.
12356473	Zhuang X, Zhang H	2002	Oct	Identification, characterization of levoglucosan kinase, and cloning and expression of levoglucosan kinase cDNA from Aspergillus niger CBX-209 in Escherichia coli.
12359257	Mullaney EJ, Daly CB, Kim T, Porres JM, Lei XG, Sethumadhavan K, Ullah AH	2002	Oct	Site-directed mutagenesis of Aspergillus niger NRRL 3135 phytase at residue 300 to enhance catalysis at pH 4.0.
12374380	Sakurai M, Kohno J, Yamamoto K, Okuda T, Nishio M, Kawano K, Ohnuki T	2002	Aug	TMC-256A1 and C1, new inhibitors of IL-4 signal transduction produced by Aspergillus niger var niger TC 1629.
12383257	De Vries RP, ParenicovÃ¡ L, Hinz SW, Kester HC, Beldman G, Benen JA, Visser J	2002	Oct	The beta-1,4-endogalactanase A gene from Aspergillus niger is specifically induced on arabinose and galacturonic acid and plays an important role in the degradation of pectic hairy regions.
12387863	de Vries RP, Jansen J, Aguilar G, ParenicovÃ¡ L, Joosten V, WÃ¼lfert F, Benen JA, Visser J	2002	Oct	Expression profiling of pectinolytic genes from Aspergillus niger.
12388048	Brar GS, Ram J, Kaushik S, Chakraborti A, Dogra MR, Gupta A	2002	Oct	Aspergillus niger endophthalmitis after cataract surgery.
12396111	Montiel-GonzÃ¡lez AM, FernÃ¡ndez FJ, Viniegra-GonzÃ¡lez G, Loera O	2002	Jul-Dec	Invertase production on solid-state fermentation by Aspergillus niger strains improved by parasexual recombination.
12396123	Rajendran P, Ashokkumar B, Muthukrishnan J, Gunasekaran P	2002	Jul-Dec	Toxicity assessment of nickel using Aspergillus niger and its removal from an industrial effluent.
12396141	Aguilar CN, Favela-Torres E, Viniegra-GonzÃ¡lez G, Augur C	2002	Jul-Dec	Culture conditions dictate protease and tannase production in submerged and solid-state cultures of Aspergillus niger Aa-20.
12404444	Wahler D, Badalassi F, Crotti P, Reymond JL	2001	Dec	Enzyme Fingerprints by Fluorogenic and Chromogenic Substrate Arrays We would like to thank Prof. R. Furstoss and Dr. A. Archelas at the FacultÃ© des Sciences de Luminy, Marseille, France, for providing a sample of Aspergillus niger EH, and Dr. C. Weijers at the Department of Food Technology and Nutrition Sciences, Wageningen University, the Netherlands, for providing a sample of Rhodotorula gluti…
12405402	Coulibaly L, Naveau H, Agathos SN	2002	Sep	A tanks-in-series bioreactor to simulate macromolecule-laden wastewater pretreatment under sewer conditions by Aspergillus niger.
12407460	Papagianni M, Joshi N, Moo-Young M	2002	Nov	Comparative studies on extracellular protease secretion and glucoamylase production by free and immobilized Aspergillus niger cultures.
12418964	SÃ¡nchez-Torres P, Visser J, Benen JA	2003	Feb	Identification of amino acid residues critical for catalysis and stability in Aspergillus niger family 1 pectin lyase A.
12422519	Maldonado MC, CÃ¡ceres S, Galli E, Navarro AR	2002		Regulation of the production of polygalacturonase by Aspergillus niger.
12443856	Kreiner M, Harvey LM, McNeil B	2003	Feb	Morphological and enzymatic responses of a recombinant Aspergillus niger to oxidative stressors in chemostat cultures.
12444705	Zhan JX, Zhang YX, Guo HZ, Han J, Ning LL, Guo DA	2002	Nov	Microbial metabolism of artemisinin by Mucor polymorphosporus and Aspergillus niger.
12445478	Christensen T, Frandsen TP, Kaarsholm NC, Svensson B, Sigurskjold BW	2002	Dec	Physicochemical characterisation of the two active site mutants Trp(52)--&gt;Phe and Asp(55)--&gt;Val of glucoamylase from Aspergillus niger.
12458767	Rao KC, Divakar S, Babu KN, Rao AG, Karanth NG, Sattur AP	2002	Sep	Nigerloxin, a novel inhibitor of aldose reductase and lipoxygenase with Free radical scavenging activity from Aspergillus niger CFR-W-105.
12466879	Gyamerah M, Merichetti G, Adedayo O, Scharer JM, Moo-Young M	2002	Dec	Bioprocessing strategies for improving hen egg-white lysozyme (HEWL) production by recombinant Aspergillus niger HEWL WT-13-16.
12480102	Jernejc K, Legisa M	2002	Dec	The influence of metal ions on malic enzyme activity and lipid synthesis in Aspergillus niger.
12483617	Sandana Mala JG, Kamini NR, Puvanakrishnan R	2001	Aug	Strain improvement of Aspergillus niger for enhanced lipase production.
12495819	Sorensen TK, Dyer PS, Fierro F, Laube U, Peberdy JF	2003	Jan	Characterisation of the gptA gene, encoding UDP N-acetylglucosamine: dolichol phosphate N-acetylglucosaminylphosphoryl transferase, from the filamentous fungus, Aspergillus niger.
12498216	Gharieb MM	2002		Biosorption and solubilization of copper oxychloride fungicide by Aspergillus niger and the influence of calcium.
12501426	Lee DG, Nishimura-Masuda I, Nakamura A, Hidaka M, Masaki H, Uozumi T	1998	Jun	Overproduction of alpha-glucosidase in Aspergillus niger transformed with the cloned gene aglA.
12503396	Ul-Haq I, Ali S, Iqbal J	2002		Influence of cultivation conditions on citrate production by Aspergillus niger in a semi-pilot-scale plant.
12542363	Akiyama K, Teraguchi S, Hamasaki Y, Mori M, Tatsumi K, Ohnishi K, Hayashi H	2003	Jan	New dimeric naphthopyrones from Aspergillus niger.
12548962	Hong B, Zhang Y, Li Y	2000	Aug	[Isolation and characterization of mutants of Aspergillus niger deficient in extracellular proteases].
12549330	Ai Y, Teng R, Gao P, Meng F, Wang Z	1998	Jun	[The intergeneric compatibility of heredity and expression for cellulase genomes between Aspergillus niger and Trichoderma reesei].
12549372	Ji Y, Zhao X	1998	Apr	[Purification and properties of inulinases from Aspergillus niger M89].
12555893	Murai A, Kobayashi T, Okada T, Okumura J	2002	Dec	Improvement of growth and nutritive value in chicks with non-genetically modified phytase product from Aspergillus niger.
12561778	Wang H, Wu Q, Liu S, Xie J, Ma M	2001	Jun	[Cloning and sequence analysis of the phytase phyA gene of Aspergillus niger N25].
12565937	Sharma S, Gupta MN	2003	Feb	Synthesis of antioxidant propyl gallate using tannase from Aspergillus niger van Teighem in nonaqueous media.
12571053	Basten DE, Dekker PJ, Schaap PJ	2003	Feb	Aminopeptidase C of Aspergillus niger is a novel phenylalanine aminopeptidase.
12587733	Ashokkumar B, Gunasekaran P	2002	Sep	Beta-fructofuranosidase production by 2-deoxyglucose resistant mutants of aspergillus niger in submerged and solid-state fermentation.
12589443	Wang H, Entwistle J, Morlon E, Archer DB, Peberdy JF, Ward M, Jeenes DJ	2003	Feb	Isolation and characterisation of a calnexin homologue, clxA, from Aspergillus niger.
12589708	van Alebeek GJ, van Scherpenzeel K, Beldman G, Schols HA, Voragen AG	2003	May	Partially esterified oligogalacturonides are the preferred substrates for pectin methylesterase of Aspergillus niger.
12597534	Coral G, Omer C, Unaldi MN	2002		Separation of megabased-sized DNA molecules of Aspergillus niger using pulsed field gel electrophoresis.
12630902	Rao SC, Rao R, Agrawal R	2003	Apr	Enhanced production of verbenol, a highly valued food flavourant, by an intergeneric fusant strain of Aspergillus niger and Penicillium digitatum.
12643764	Liu HL, Wang WC	2003	Apr	Molecular dynamics simulations of the unfolding of the starch binding domain from Aspergillus niger glucoamylase.
12646045	Paldi T, Levy I, Shoseyov O	2003	Jun	Glucoamylase starch-binding domain of Aspergillus niger B1: molecular cloning and functional characterization.
12653285	Casey A, Walsh G	2003	Jan	Purification and characterization of extracellular phytase from Aspergillus niger ATCC 9142.
12673769	Bai Z, Harvey LM, McNeil B	2003	Jun	Physiological responses of chemostat cultures of Aspergillus niger (B1-D) to simulated and actual oxidative stress.
12680943	Haq IU, Ali S, Iqbal J	2003		Effect of volume of culture medium on enhanced citric acid productivity by a mutant culture of Aspergillus niger in stirred fermentor.
12688464	Haq IU, Ali S, Qadeer MA, Iqbal J	2003	Feb	Stimulatory effect of alcohols (methanol and ethanol) on citric acid productivity by a 2-deoxy D-glucose resistant culture of aspergillus niger GCB-47.
12694912	Hamari Z, TÃ³th B, Beer Z, GÃ¡cser A, Kucsera J, Pfeiffer I, JuhÃ¡sz A, Kevei F	2003	Apr	Interpretation of intraspecific variability in mtDNAs of Aspergillus niger strains and rearrangement of their mtDNAs following mitochondrial transmissions.
12698275	Karaffa L, Kubicek CP	2003	May	Aspergillus niger citric acid accumulation: do we understand this well working black box?
12702357	Juge N, Williamson G, Puigserver A, Cummings NJ, Connerton IF, Faulds CB	2001	Jul	High-level production of recombinant Aspergillus niger cinnamoyl esterase (FAEA) in the methylotrophic yeast Pichia pastoris.
12724380	de Groot MJ, van de Vondervoort PJ, de Vries RP, vanKuyk PA, Ruijter GJ, Visser J	2003	May	Isolation and characterization of two specific regulatory Aspergillus niger mutants shows antagonistic regulation of arabinan and xylan metabolism.
12733580	Volke-SepÃºlveda TL, GutiÃ©rrez-Rojas M, Favela-Torres E	2003	Mar	Biodegradation of hexadecane in liquid and solid-state fermentations by Aspergillus niger.
12743752	Record E, Asther M, Sigoillot C, PagÃ¨s S, Punt PJ, Delattre M, Haon M, van den Hondel CA, Sigoillot JC, Lesage-Meessen L, Asther M	2003	Sep	Overproduction of the Aspergillus niger feruloyl esterase for pulp bleaching application.
12753242	Liu L, Liu J, Qiu RX, Zhu XG, Dong ZY, Tang GM	2003		Improving heterologous gene expression in Aspergillus niger by introducing multiple copies of protein-binding sequence containing CCAAT to the promoter.
12759788	Vidya CM, Agrawal R	2003	Sep	Production of verbenol, a high valued food flavourant from a fusant strain of Aspergillus niger.
12764565	Malherbe DF, du Toit M, Cordero Otero RR, van Rensburg P, Pretorius IS	2003	Jun	Expression of the Aspergillus niger glucose oxidase gene in Saccharomyces cerevisiae and its potential applications in wine production.
12777690	Isik N, White L, Barnes R, Poynton CJ, Mills KI	2003	Jul	A simple PCR/RFLP analysis can differentiate between Candida albicans, Aspergillus niger, and Aspergillus fumigatus.
12791281	Kittur FS, Vishu Kumar AB, Tharanathan RN	2003	Jun	Low molecular weight chitosans--preparation by depolymerization with Aspergillus niger pectinase, and characterization.
12802503	PlÃ¼ddemann A, Van Zyl WH	2003	Sep	Evaluation of Aspergillus niger as host for virus-like particle production, using the hepatitis B surface antigen as a model.
12805936	Zanardini E, Negri M, Boschin G, D'Agostina A, Valle A, Arnoldi A, Sorlini C	2002	May	Biodegradation of chlorsulfuron and metsulfuron-methyl by Aspergillus niger.
12828509	Tequida-Meneses M, Cortez-Rocha M, Rosas-Burgos EC, LÃ³pez-Sandoval S, Corrales-Maldonado C	2002	Jun	[Effect of alcoholic extracts of wild plants on the inhibition of growth of Aspergillus flavus, Aspergillus niger, Penicillium chrysogenum, Penicillium expansum, Fusarium moniliforme and Fusarium poae moulds].
12834279	Nishio T, Kanai C, Hakamata W, Ogawa M, Nakajima K, Hoshino S, Matsuishi A, Kawachi R, Oku T	2003	May	Glycosidase-catalyzed deoxy oligosaccharide synthesis. Practical synthesis of monodeoxy analogs of ethyl beta-thioisomaltoside using Aspergillus niger alpha-glucosidase.
12839164	Bellini C, Antonini P, Ermanni S, Dolina M, Passega E, Bernasconi E	2003		Malignant otitis externa due to Aspergillus niger.
12857008	He A, Rosazza JP	2003	Jun	Microbial transformations of S-naproxen by Aspergillus niger ATCC 9142.
12878051	van Dijck PW, Selten GC, Hempenius RA	2003	Aug	On the safety of a new generation of DSM Aspergillus niger enzyme production strains.
12882014	Sahoo S, Rao KK, Suraishkumar GK	2003	May	Induced reactive oxygen species improve enzyme production from Aspergillus niger cultivation.
12882146	Poulsen BR, Ruiter G, Visser J, Iversen JJ	2003	Apr	Determination of first order rate constants by natural logarithm of the slope plot exemplified by analysis of Aspergillus niger in batch culture.
12889017	Bai Z, Harvey LM, McNeil B	2003	Sep	Elevated temperature effects on the oxidant/antioxidant balance in submerged batch cultures of the filamentous fungus Aspergillus niger B1-D.
12889830	Rymowicz W, Lenart D	2003	Jun	Oxalic acid production from lipids by a mutant of Aspergillus niger at different pH.
12892492	Soriano R, Bautista LF, MartÃ­nez M, Aracil J	2003	Jul-Aug	Use of a diffusion model for mono- and bicomponent anion-exchange of two isoenzymes of glucoamylase from Aspergillus niger in a fixed bed.
12912888	Ruijter GJ, Bax M, Patel H, Flitter SJ, van de Vondervoort PJ, de Vries RP, vanKuyk PA, Visser J	2003	Aug	Mannitol is required for stress tolerance in Aspergillus niger conidiospores.
12915730	Cornett CA, Fang TY, Reilly PJ, Ford C	2003	Jul	Starch-binding domain shuffling in Aspergillus niger glucoamylase.
12951255	Jernejc K, Bencina M	2003	Aug	Lipid composition of cAMP-dependent protein kinase mutants of Aspergillus niger.
12969280	Skowronek M, Fiedurek J	2003		Selection of biochemical mutants of Aspergillus niger resistant to some abiotic stresses with increased inulinase production.
14504439	Aksoy DY, Turker A, Altundag MK, Abali H, Durusu M, Erman M, Uner A, Sungur AA, Unal S, Uzun O	2003	Sep	Concomitant Mycobacterium tuberculosis and Aspergillus niger infection in a patient with acute myeloid leukemia.
14505015	Vannieuwenburgh C, Guibert A, Combes D	2002	Apr	Kinetic studies and mathematical model for sucrose conversion by Aspergillus niger fructosyl-transferase under high hydrostatic pressure.
14518691	Katayama K, Nakayama T, Koyabu S, Tagami T, Nomura S, Nakano T	2003	Sep	Pulmonary Aspergillus niger.
14523126	RamÃ­rez-Coronel MA, Viniegra-GonzÃ¡lez G, Darvill A, Augur C	2003	Oct	A novel tannase from Aspergillus niger with beta-glucosidase activity.
14526916	Siddiqui BS, Ismail FA, Gulzar T, Begum S	2003	Oct	Isolation and structure determination of a benzofuran and a bis-nor-isoprenoid from Aspergillus niger grown on the water soluble fraction of Morinda citrifolia Linn. leaves.
14556761	McCracken D, Barnes R, Poynton C, White PL, IÅŸik N, Cook D	2003	Nov	Polymerase chain reaction aids in the diagnosis of an unusual case of Aspergillus niger endocarditis in a patient with acute myeloid leukaemia.
14592744	Kang SW, Park YS, Lee JS, Hong SI, Kim SW	2004	Jan	Production of cellulases and hemicellulases by Aspergillus niger KK2 from lignocellulosic biomass.
14593870	Liu JZ, Zhang QL, Weng LP, Ji LN	2003	Sep-Oct	Screening and mutagenesis of Aspergillus niger for the improvement of glucose 6-phosphate dehydrogenase production.
14598204	Ning L, Qu G, Ye M, Guo H, Bi K, Guo D	2003	Sep	Cytotoxic biotransformed products from triptonide by Aspergillus niger.
14600357	Kim SH, Yong HC, Yoon JH, Youn HY, Yoshioka N, Kano R, Hasegawa A	2003	Oct	Aspergillus niger pulmonary infection in a dog.
14612234	Zhang Q, Liu Y, Liu YH	2003	Nov	Purification and characterization of a novel carbaryl hydrolase from Aspergillus niger PY168.
14622289	David H, Akesson M, Nielsen J	2003	Nov	Reconstruction of the central carbon metabolism of Aspergillus niger.
14623112	van Pouderoyen G, Snijder HJ, Benen JA, Dijkstra BW	2003	Nov	Structural insights into the processivity of endopolygalacturonase I from Aspergillus niger.
14625895	Bhardwaj R, Singh B, Bhat TK	2003		Purification and characterization of tannin acyl hydrolase from Aspergillus niger MTCC 2425.
14636707	Punt PJ, Drint-Kuijvenhoven A, Lokman BC, Spencer JA, Jeenes D, Archer DA, van den Hondel CA	2003	Dec	The role of the Aspergillus niger furin-type protease gene in processing of fungal proproteins and fusion proteins. Evidence for alternative processing of recombinant (fusion-) proteins.
14636709	Hasunuma T, Fukusaki E, Kobayashi A	2003	Dec	Methanol production is enhanced by expression of an Aspergillus niger pectin methylesterase in tobacco cells.
14643354	Shen YC, Lo KL, Lin CL, Chakraborty R	2003	Dec	Microbial transformation of baccatin VI and 1beta-hydroxy baccatin I by Aspergillus niger.
14643992	Kurbanoglu EB	2004	Mar	Enhancement of citric acid production with ram horn hydrolysate by Aspergillus niger.
14649705	Boschin G, D'Agostina A, Arnoldi A, Marotta E, Zanardini E, Negri M, Valle A, Sorlini C	2003	Nov	Biodegradation of chlorsulfuron and metsulfuron-methyl by Aspergillus niger in laboratory conditions.
14656142	Bapat PM, Kundu S, Wangikar PP	2003	Nov-Dec	An optimized method for Aspergillus niger spore production on natural carrier substrates.
14660339	Valkonen M, Ward M, Wang H, PenttilÃ¤ M, Saloheimo M	2003	Dec	Improvement of foreign-protein production in Aspergillus niger var. awamori by constitutive induction of the unfolded-protein response.
14669988	FrÃ©bort I, Sebela M, Hirota S, Yamada M, Tamaki H, Kumagai H, Adachi O, Pec P	2003	Oct-Nov	Gene organization and molecular modeling of copper amine oxidase from Aspergillus niger: re-evaluation of the cofactor structure.
14680967	Mondal K, Mehta P, Gupta MN	2004	Jan	Affinity precipitation of Aspergillus niger pectinase by microwave-treated alginate.
14683525	Yu X, Li Y, Wang C, Wu D	2004	Oct	Immobilization of Aspergillus niger tannase by microencapsulation and its kinetic characteristics.
14717659	Vankuyk PA, Diderich JA, MacCabe AP, Hererro O, Ruijter GJ, Visser J	2004	Apr	Aspergillus niger mstA encodes a high-affinity sugar/H+ symporter which is regulated in response to extracellular pH.
14730445	Mulder HJ, Saloheimo M, PenttilÃ¤ M, Madrid SM	2004	Mar	The transcription factor HACA mediates the unfolded protein response in Aspergillus niger, and up-regulates its own transcription.
14741374	Ravi-Kumar K, Venkatesh KS, Umesh-Kumar S	2004	Jan	Evidence that cleavage of the precursor enzyme by autocatalysis caused secretion of multiple amylases by Aspergillus niger.
14747870	Jin H, Li ZY, Dong XW	2004	Feb	Enantioselective hydrolysis of various substituted styrene oxides with Aspergillus Niger CGMCC 0496.
14763848	Patel N, Thibault J	2004	Jan-Feb	Evaluation of oxygen mass transfer in Aspergillus niger fermentation using data reconciliation.
14763865	Hrdlicka PJ, SÃ¸rensen AB, Poulsen BR, Ruijter GJ, Visser J, Iversen JJ	2004	Jan-Feb	Characterization of nerolidol biotransformation based on indirect on-line estimation of biomass concentration and physiological state in batch cultures of Aspergillus niger.
14763947	Shah A, Maurya V, Panjabi C, Khanna P	2004	Feb	Allergic bronchopulmonary aspergillosis without clinical asthma caused by Aspergillus niger.
14993691	Sansen S, De Ranter CJ, Gebruers K, Brijs K, Courtin CM, Delcour JA, Rabijns A	2004	Mar	Crystallization and preliminary X-ray diffraction study of two complexes of a TAXI-type xylanase inhibitor with glycoside hydrolase family 11 xylanases from Aspergillus niger and Bacillus subtilis.
14998406	Mishra GS, Mehta N, Pal M	2004	Feb	Chronic bilateral otomycosis caused by Aspergillus niger.
15041150	Blumenthal CZ	2004	Apr	Production of toxic metabolites in Aspergillus niger, Aspergillus oryzae, and Trichoderma reesei: justification of mycotoxin testing in food grade enzyme preparations derived from the three fungi.
15049444	de Billerbeck VG, Roques CG, BessiÃ¨re JM, Fonvieille JL, Dargent R	2001	Jan	Effects of Cymbopogon nardus (L.) W. Watson essential oil on the growth and morphogenesis of Aspergillus niger.
15051073	Ikram-Ul H, Ali S, Qadeer MA, Iqbal J	2004	Jun	Citric acid production by selected mutants of Aspergillus niger from cane molasses.
15051074	Hwang SC, Lin CS, Chen IM, Chen JM, Liu LY, Dodds WK	2004	Jun	Removal of multiple nitrogenous wastes by Aspergillus niger in a continuous fixed-slab reactor.
15052314	Lazarovits G, Hill J, King RR, Calhoun LA	2004	Feb	Biotransformation of the Streptomyces scabies phytotoxin thaxtomin A by the fungus Aspergillus niger.
15062090	Bourne Y, Hasper AA, Chahinian H, Juin M, De Graaff LH, Marchot P	2004	Apr	Aspergillus niger protein EstA defines a new class of fungal esterases within the alpha/beta hydrolase fold superfamily of proteins.
15063320	Roy I, Sharma A, Gupta MN	2004	Apr	Three-phase partitioning for simultaneous renaturation and partial purification of Aspergillus niger xylanase.
15066846	Dai Z, Mao X, Magnuson JK, Lasure LL	2004	Apr	Identification of genes associated with morphology in Aspergillus niger by using suppression subtractive hybridization.
15077544	Borzova NV, Varbanets' LD	2003	Nov-Dec	[Purification and physico-chemical properties of glycosidase of Aspergillus niger 185sh].
15078435	Fianchi L, Picardi M, Cudillo L, Corvatta L, Mele L, TrapÃ¨ G, Girmenia C, Pagano L	2004	Apr	Aspergillus niger infection in patients with haematological diseases: a report of eight cases.
15081479	Mishra BK, Arora A, Lata	2004	Aug	Optimization of a biological process for treating potato chips industry wastewater using a mixed culture of Aspergillus foetidus and Aspergillus niger.
15081808	Hermoso JA, Sanz-Aparicio J, Molina R, Juge N, GonzÃ¡lez R, Faulds CB	2004	Apr	The crystal structure of feruloyl esterase A from Aspergillus niger suggests evolutive functional convergence in feruloyl esterase family.
15083510	van de Vondervoort PJ, Poulsen BR, Ruijter GJ, Schuleit T, Visser J, Iversen JJ	2004	May	Isolation of a fluffy mutant of Aspergillus niger from chemostat culture and its potential use as a morphologically stable host for protein production.
15095153	Yang LM, Hsu FL, Cheng JT, Chang CH, Liu PC, Lin SJ	2004	Apr	Hydroxylation and glucosidation of ent-16beta-Hydroxybeyeran-19-oic acid by Bacillus megaterium and Aspergillus niger.
15096542	Okumura Y, Ogawa K, Nikai T	2004	May	Elastase and elastase inhibitor from Aspergillus fumigatus, Aspergillus flavus and Aspergillus niger.
15103133	McAuley KE, Svendsen A, Patkar SA, Wilson KS	2004	May	Structure of a feruloyl esterase from Aspergillus niger.
15115178	Seidle HF, Marten I, Shoseyov O, Huber RE	2004	Jan	Physical and kinetic properties of the family 3 beta-glucosidase from Aspergillus niger which is important for cellulose breakdown.
15128022	Qin WM, Lan WZ, Yang X	2004	Apr	Involvement of NADPH oxidase in hydrogen peroxide accumulation by Aspergillus niger elicitor-induced Taxus chinensis cell cultures.
15128505	Ward M, Lin C, Victoria DC, Fox BP, Fox JA, Wong DL, Meerman HJ, Pucci JP, Fong RB, Heng MH, Tsurushita N, Gieswein C, Park M, Wang H	2004	May	Characterization of humanized antibodies secreted by Aspergillus niger.
15133098	Hasper AA, Trindade LM, van der Veen D, van Ooyen AJ, de Graaff LH	2004	May	Functional analysis of the transcriptional activator XlnR from Aspergillus niger.
15135402	Zhang L, Zhao C, Zhu D, Ohta Y, Wang Y	2004	Jun	Purification and characterization of inulinase from Aspergillus niger AF10 expressed in Pichia pastoris.
15139929	Mlikota Gabler F, Mansour MF, Smilanick JL, Mackey BE	2004		Survival of spores of Rhizopus stolonifer, Aspergillus niger, Botrytis cinerea and Alternaria alternata after exposure to ethanol solutions at various temperatures.
15166216	Sansen S, De Ranter CJ, Gebruers K, Brijs K, Courtin CM, Delcour JA, Rabijns A	2004	Aug	Structural basis for inhibition of Aspergillus niger xylanase by triticum aestivum xylanase inhibitor-I.
15168863	Parshikov IA, Miriyala B, Avery MA, Williamson JS	2004	Apr	Hydroxylation of 10-deoxoartemisinin to 15-hydroxy-10-deoxoartemisinin by Aspergillus niger.
15176876	Vats P, Sahoo DK, Banerjee UC	2004	May-Jun	Production of phytase (myo-inositolhexakisphosphate phosphohydrolase) by Aspergillus niger van Teighem in laboratory-scale fermenter.
15177728	Mulligan CN, Kamali M, Gibbs BF	2004	Jul	Bioleaching of heavy metals from a low-grade mining ore using Aspergillus niger.
15182839	Hanif A, Yasmeen A, Rajoka MI	2004	Sep	Induction, production, repression, and de-repression of exoglucanase synthesis in Aspergillus niger.
15184150	Plumridge A, Hesse SJ, Watson AJ, Lowe KC, Stratford M, Archer DB	2004	Jun	The weak acid preservative sorbic acid inhibits conidial germination and mycelial growth of Aspergillus niger through intracellular acidification.
15188888	Ali TH, Elzainy TA	2000	Apr	Hydrolysis of RNA monomers by extracts of Aspergillus niger NRRL3.
15189282	Rajoka MI, Yasmin A, Latif F	2004		Kinetics of enhanced ethanol productivity using raw starch hydrolyzing glucoamylase from Aspergillus niger mutant produced in solid state fermentation.
15207294	Bai ZH, Zhang HX, Qi HY, Peng XW, Li BJ	2004	Oct	Pectinase production by Aspergillus niger using wastewater in solid state fermentation for eliciting plant disease resistance.
15228088	Wohlfahrt G, TriviÄ‡ S, Zeremski J, Pericin D, Leskovac V	2004	May	The chemical mechanism of action of glucose oxidase from Aspergillus niger.
15236250	Grimm LH, Kelly S, Hengstler J, GÃ¶bel A, Krull R, Hempel DC	2004	Jul	Kinetic studies on the aggregation of Aspergillus niger conidia.
15239711	Parra R, Magan N	2004		Modelling the effect of temperature and water activity on growth of Aspergillus niger strains and applications for food spoilage moulds.
15248090	Kurbanoglu EB, Kurbanoglu NI	2004	Jul	Ram horn peptone as a source of citric acid production by Aspergillus niger, with a process.
15294290	Levasseur A, Benoit I, Asther M, Asther M, Record E	2004	Sep	Homologous expression of the feruloyl esterase B gene from Aspergillus niger and characterization of the recombinant enzyme.
15296173	Singh OV, Singh RP	2003		Utilization of grape must for gluconic acid production using polyurethane sponge and calcium alginate immobilized cells of Aspergillus niger ORS-4.410.
15299963	Scott M, Connerton IF, Harris GW, Gravesen TN, Madrid SM, Mikkelsen JD	1997	Mar	Crystallization and preliminary X-ray analysis of arabinofuranosidase C from Aspergillus niger strain 3M43.
15304740	Ong LG, Abd-Aziz S, Noraini S, Karim MI, Hassan MA	2004	Jul-Sep	Enzyme production and profile by Aspergillus niger during solid substrate fermentation using palm kernel cake as substrate.
15304742	Ashokkumar B, Senthilkumar SR, Gunasekaran P	2004	Jul-Sep	Derepressed 2-deoxyglucose-resistant mutants of Aspergillus niger with altered hexokinase and acid phosphatase activity in hyperproduction of beta-fructofuranosidase.
15309605	Kelly S, Grimm LH, Hengstler J, Schultheis E, Krull R, Hempel DC	2004	Oct	Agitation effects on submerged growth and product formation of Aspergillus niger.
15313006	Jernejc K, Legisa M	2004	Sep	A drop of intracellular pH stimulates citric acid accumulation by some strains of Aspergillus niger.
15316684	Prathumpai W, Flitter SJ, McIntyre M, Nielsen J	2004	Nov	Lipase production by recombinant strains of Aspergillus niger expressing a lipase-encoding gene from Thermomyces lanuginosus.
15334904	Tsakalof AK, Bairachtari KA, Aslani IS, Chryssoulakis ID, Kolisis FN	2004	Feb	Impact of biological factors on binding media identification in art objects: identification of animal glue in the presence of Aspergillus niger.
15341651	Al-Sheikh H, Watson AJ, Lacey GA, Punt PJ, MacKenzie DA, Jeenes DJ, Pakula T, PenttilÃ¤ M, Alcocer MJ, Archer DB	2004	Sep	Endoplasmic reticulum stress leads to the selective transcriptional downregulation of the glucoamylase gene in Aspergillus niger.
15342626	ZoldÃ¡k G, Zubrik A, Musatov A, StupÃ¡k M, SedlÃ¡k E	2004	Nov	Irreversible thermal denaturation of glucose oxidase from Aspergillus niger is the transition to the denatured state with residual structure.
15357273	Miyazaki H, Gemma H, Uemura K, Ono T, Masuda M, Sano T, Sato M, Koshimizu N, Suda T, Chida K	2004	Jul	[Hypersensitivity pneumonitis induced by Aspergillus niger--a case report].
15358211	Zhou H, Zhang Y, Jia C, Yang K	2004	Aug	Chaperone characteristics of PDI-related protein A from Aspergillus niger.
15379246	Zhu X, Wang MH, Qiu R, Liu L, Dong Z, Tang G	2004	Apr	The synergetic effects of two CCAAT boxes in Aspergillus niger glaA gene promoter on activation of PglaA transcription.
15386070	Ruiz-Aguilar GM, RÃ­os-Leal E, Tomasini-Campocosio A, Veloz-RodrÃ­guez R, Barajas-Aceves M, RodrÃ­guez-VÃ¡zquez R	2004	Jul	Effect of culture parameters on the degradation of a hydrolyzable tannin extracted from cascalote by Aspergillus niger.
15387655	Hiort J, Maksimenka K, Reichert M, PeroviÄ‡-Ottstadt S, Lin WH, Wray V, Steube K, Schaumann K, Weber H, Proksch P, Ebel R, MÃ¼ller WE, Bringmann G	2004	Sep	New natural products from the sponge-derived fungus Aspergillus niger.
15450808	Karmali K, Karmali A, Teixeira A, Curto MJ	2004	Oct	Assay for glucose oxidase from Aspergillus niger and Penicillium amagasakiense by Fourier transform infrared spectroscopy.
15451115	Khalaj V, Hey P, Smith L, Robson GD, Brookman J	2004	Oct	The Aspergillus niger annexin, anxC3.1 is constitutively expressed and is not essential for protein secretion.
15453689	Wei S, Reuveny H, Bravdo BA, Shoseyov O	2004	Oct	Hydrolysis of glycosidically bound volatiles from apple leaves (Cv. Anna) by Aspergillus niger beta-glucosidase affects the behavior of codling moth (Cydia pomonella L.).
15458334	Roy I, Jain S, Teotia S, Gupta MN	2004	Sep-Oct	Evaluation of microbeads of calcium alginate as a fluidized bed medium for affinity chromatography of Aspergillus niger Pectinase.
15469708	Xiong AS, Yao QH, Peng RH, Li X, Fan HQ, Guo MJ, Zhang SL	2004	May	Isolation, characterization, and molecular cloning of the cDNA encoding a novel phytase from Aspergillus niger 113 and high expression in Pichia pastoris.
15470111	Ram AF, Arentshorst M, Damveld RA, vanKuyk PA, Klis FM, van den Hondel CA	2004	Oct	The cell wall stress response in Aspergillus niger involves increased expression of the glutamine : fructose-6-phosphate amidotransferase-encoding gene (gfaA) and increased deposition of chitin in the cell wall.
15480630	Parra R, Aldred D, Magan N	2005	May	A novel immobilised design for the production of the heterologous protein lysozyme by a genetically engineered Aspergillus niger strain.
15552645	Sugita C, Makimura K, Uchida K, Yamaguchi H, Nagai A	2004	Oct	PCR identification system for the genus Aspergillus and three major pathogenic species: Aspergillus fumigatus, Aspergillus flavus and Aspergillus niger.
15553783	Tereshina VM, Kovtunenko AV, Memorskaia AS, Feofilova EP	2004	Sep-Oct	[Effect of carbohydrate composition of the cytosol of Aspergillus niger conidia on their viability during storage].
15554293	Borzova NV, Varbanets' LD	2004	Sep-Oct	[Study of the topology of the active center of glycosidases of Aspergillus niger].
15568779	Okuno Y, Miyazawa M	2004	Nov	Biotransformation of nobiletin by Aspergillus niger and the antimutagenic activity of a metabolite, 4'-hydroxy-5,6,7,8,3'-pentamethoxyflavone.
15574891	Levasseur A, PagÃ¨s S, Fierobe HP, Navarro D, Punt P, BelaÃ¯ch JP, Asther M, Record E	2004	Dec	Design and production in Aspergillus niger of a chimeric protein associating a fungal feruloyl esterase and a clostridial dockerin domain.
15591616	Xie Y, Gao Y, Chen Z	2004	Dec	Purification and characterization of an extracellular b-glucosidase with high transglucosylation activity and stability from Aspergillus niger No. 5.1.
15600010	JuhÃ¡sz A, LÃ¡day M, GÃ¡cser A, Kucsera J, Pfeiffer I, Kevei F, Hamari Z	2004	Dec	Mitochondrial DNA organisation of the mtDNA type 2b of Aspergillus tubingensis compared to the Aspergillus niger mtDNA type 1a.
15607224	Asther M, Estrada Alvarado MI, Haon M, Navarro D, Asther M, Lesage-Meessen L, Record E	2005	Jan	Purification and characterization of a chlorogenic acid hydrolase from Aspergillus niger catalysing the hydrolysis of chlorogenic acid.
15620260	Ovenden SP, Sberna G, Tait RM, Wildman HG, Patel R, Li B, Steffy K, Nguyen N, Meurer-Grimes BM	2004	Dec	A diketopiperazine dimer from a marine-derived isolate of Aspergillus niger.
15654623	Basten DE, Moers AP, Ooyen AJ, Schaap PJ	2005	Feb	Characterisation of Aspergillus niger prolyl aminopeptidase.
15664080	Aung KM, Ting YP	2005	Mar	Bioleaching of spent fluid catalytic cracking catalyst using Aspergillus niger.
15664081	Santhiya D, Ting YP	2005	Mar	Bioleaching of spent refinery processing catalyst using Aspergillus niger with high-yield oxalic acid.
15670714	Damveld RA, vanKuyk PA, Arentshorst M, Klis FM, van den Hondel CA, Ram AF	2005	Feb	Expression of agsA, one of five 1,3-alpha-D-glucan synthase-encoding genes in Aspergillus niger, is induced in response to cell wall stress.
15678560	Ali S, Haq IU	2005		Role of different additives and metallic micro minerals on the enhanced citric acid production by Aspergillus niger MNNG-115 using different carbohydrate materials.
15684666	Ascione A, Flego M, Zamboni S, De Cinti E, Dupuis ML, Cianfriglia M	2004	Dec	Isolation and characterization of the human monoclonal antibodies C10 in single-chain fragment variable (scFv) format to glucose oxidase from Aspergillus niger.
15690228	Caravaca F, Alguacil MM, AzcÃ³n R, ParladÃ© J, Torres P, RoldÃ¡n A	2005	Jan	Establishment of two ectomycorrhizal shrub species in a semiarid site after in situ amendment with sugar beet, rock phosphate, and Aspergillus niger.
15693171	Ikram-Ul-Haq, Ali S, Qadeer MA, Iqbal J	2005	Mar	Optimization of nitrogen for enhanced citric acid productivity by a 2-deoxy D-glucose resistant culture of Aspergillus niger NGd-280.
15694834	Leskovac V, TriviÄ‡ S, Wohlfahrt G, Kandrac J, Pericin D	2005	Apr	Glucose oxidase from Aspergillus niger: the mechanism of action with molecular oxygen, quinones, and one-electron acceptors.
15707625	Park D, Yun YS, Jo JH, Park JM	2005	Feb	Mechanism of hexavalent chromium removal by dead fungal biomass of Aspergillus niger.
15722148	Varadarajalu LP, Punekar NS	2005	May	Cloning and use of sC as homologous marker for Aspergillus niger transformation.
15734308	Sabu A, Pandey A, Daud MJ, Szakacs G	2005	Jul	Tamarind seed powder and palm kernel cake: two novel agro residues for the production of tannase under solid state fermentation by Aspergillus niger ATCC 16620.
15746345	Mesojednik S, Legisa M	2005	Mar	Posttranslational modification of 6-phosphofructo-1-kinase in Aspergillus niger.
15748763	Medina A, Vassilev N, Barea JM, AzcÃ³n R	2005	Apr	Application of Aspergillus niger-treated agrowaste residue and Glomus mosseae for improving growth and nutrition of Trifolium repens in a Cd-contaminated soil.
15752350	R Poulsen B, NÃ¸hr J, Douthwaite S, Hansen LV, Iversen JJ, Visser J, Ruijter GJ	2005	Mar	Increased NADPH concentration obtained by metabolic engineering of the pentose phosphate pathway in Aspergillus niger.
15773995	Bencina M, Legisa M, Read ND	2005	Apr	Cross-talk between cAMP and calcium signalling in Aspergillus niger.
15776271	Vats P, Banerjee UC	2005	Apr	Biochemical characterisation of extracellular phytase (myo-inositol hexakisphosphate phosphohydrolase) from a hyper-producing strain of Aspergillus niger van Teighem.
15784980	Kiryu T, Nakano H, Kiso T, Murakami H	2005	Mar	Purification and characterization of a novel alpha-glucuronidase from Aspergillus niger specific for O-alpha-D-glucosyluronic acid alpha-D-glucosiduronic acid.
15797142	Kittur FS, Vishu Kumar AB, Varadaraj MC, Tharanathan RN	2005	May	Chitooligosaccharides--preparation with the aid of pectinase isozyme from Aspergillus niger and their antibacterial activity.
15797238	Seidle HF, Huber RE	2005	Apr	Transglucosidic reactions of the Aspergillus niger family 3 beta-glucosidase: qualitative and quantitative analyses and evidence that the transglucosidic rate is independent of pH.
15806549	Gheshlaghi R, Scharer JM, Moo-Young M, Douglas PL	2005	Jun	Medium optimization for hen egg white lysozyme production by recombinant Aspergillus niger using statistical methods.
15812650	Jalving R, Godefrooij J, Veen WJ, van Ooyen AJ, Schaap PJ	2005	Jun	Characterisation of the Aspergillus niger dapB gene, which encodes a novel fungal type IV dipeptidyl aminopeptidase.
15826809	Lewis DF, Lake BG, Bird MG	2005	Jun	Molecular modelling of human microsomal epoxide hydrolase (EH) by homology with a fungal (Aspergillus niger) EH crystal structure of 1.8 A resolution: structure-activity relationships in epoxides inhibiting EH activity.
15837393	Liang Y, Li W, Ma Q, Zhang Y	2005	Apr	Functional properties of PDIA from Aspergillus niger in renaturation of proteins.
15847181	Li HY, Zhu LX, Mao AJ, Dong ZY	2005	Feb	[Integrative expression of XynB of Aspergillus niger UV-11 in industrial yeast].
15848224	Storms R, Zheng Y, Li H, Sillaots S, Martinez-Perez A, Tsang A	2005	May	Plasmid vectors for protein production, gene expression and molecular manipulations in Aspergillus niger.
15886078	Jafari-Aghdam J, Khajeh K, Ranjbar B, Nemat-Gorgani M	2005	Jun	Deglycosylation of glucoamylase from Aspergillus niger: effects on structure, activity and stability.
15902463	BuckovÃ¡ M, GodocÃ­kovÃ¡ J, SimonovicovÃ¡ A, Polek B	2005	Apr	Production of catalases by Aspergillus niger isolates as a response to pollutant stress by heavy metals.
15904674	Alvarado-VÃ¡squez N, Santiago J, AlcÃ¡zar-Leyva S, Zenteno E, Negrete-GarcÃ­a C, AlcÃ¡zar-Montenegro H	2005	Jun	A fungal tRNA of Aspergillus niger induces IFN-beta synthesis in HEp-2 cells.
15909368	GonzÃ¡lez-Salgado A, PatiÃ±o B, VÃ¡zquez C, GonzÃ¡lez-JaÃ©n MT	2005	Apr	Discrimination of Aspergillus niger and other Aspergillus species belonging to section Nigri by PCR assays.
15917583	Xiong YH, Liu JZ, Song HY	2005	Jun	Purification and partial characterization of an extracellular ribonuclease from a mutant of Aspergillus niger.
15917612	GarcÃ­a-Kirchner O, Segura-Granados M, RodrÃ­guez-Pascual P	2005	Spring	Effect of media composition and growth conditions on production of beta-glucosidase by Aspergillus niger C-6.
15930563	Toniazzo G, de Oliveira D, Dariva C, Oestreicher EG, Antunes OA	2005	Spring	Biotransformation of (-)beta-pinene by Aspergillus niger ATCC 9642.
15932267	Ferreira LF, Taqueda ME, Converti A, Vitolo M, Pessoa A Jr	2005	May-Jun	Purification of glucose oxidase from Aspergillus niger by liquid-liquid cationic reversed micelles extraction.
15946756	Xiong YH, Liu JZ, Song HY, Ji LN	2005	Oct	Purification, kinetic and thermodynamic studies of a new ribonuclease from a mutant of Aspergillus niger.
15951848	Haq IU, Ali S, Qadeer MA	2005		Influence of dissolved oxygen concentration on intracellular pH for regulation of Aspergillus niger growth rate during citric acid fermentation in a stirred tank bioreactor.
15952011	Khattab AA, Bazaraa WA	2005	Jul	Screening, mutagenesis and protoplast fusion of Aspergillus niger for the enhancement of extracellular glucose oxidase production.
15979872	Ikeda Y, Park EY, Okuda N	2006	May	Bioconversion of waste office paper to gluconic acid in a turbine blade reactor by the filamentous fungus Aspergillus niger.
15989275	Zhu JC, Wang XJ	2005	Apr	[Effect of blue light on conidiation development and glucoamylase enhancement in Aspergillus niger].
16010831	Orden AA, Cifuente DA, Borkowski EJ, Tonn CE, Sanz MK	2005	Sep	Stereo- and regioselective hydroxylation of grindelic acid derivatives by Aspergillus niger.
16012837	Romanowska I, Polak J, Bielecki S	2006	Feb	Isolation and properties of Aspergillus niger IBT-90 xylanase for bakery.
16018204	Borzova NV	2005	May-Jun	[Kinetic characteristics of glycosidases of Aspergillus niger 185III].
16021486	Weenink XO, Punt PJ, van den Hondel CA, Ram AF	2006	Feb	A new method for screening and isolation of hypersecretion mutants in Aspergillus niger.
16041145	Yamashita A, Hashimoto H, Fujita K, Okada M, Mori S, Kitahata S	2005	Jul	Reverse reaction of Aspergillus niger APC-9319 alpha-galactosidase in a supersaturated substrate solution: production of alpha-linked galactooligosaccharide (alpha-GOS).
16059783	Fontana RC, Salvador S, Silveira MM	2005	Aug	Influence of pectin and glucose on growth and polygalacturonase production by Aspergillus niger in solid-state cultivation.
16076129	Kanaly RA, Kim IS, Hur HG	2005	Aug	Biotransformation of 3-methyl-4-nitrophenol, a main product of the insecticide fenitrothion, by Aspergillus niger.
16076634	Bouras N, Mathieu F, Coppel Y, Lebrihi A	2005	Oct	Aurasperone F--a new member of the naphtho-gamma-pyrone class isolated from a cultured microfungus, Aspergillus niger C-433.
16091777	Levasseur A, Asther M, Record E	2005	Feb	Overproduction and characterization of xylanase B from Aspergillus niger.
16105700	Santhiya D, Ting YP	2006	Jan	Use of adapted Aspergillus niger in the bioleaching of spent refinery processing catalyst.
16110957	Sun J, Li JP, Wang AQ, Tang GM, Wang HM	2004	Dec	[Construction and functional analysis of the pepB gene disruptant in Aspergillus niger].
16112858	Mitidieri S, Souza Martinelli AH, Schrank A, Vainstein MH	2006	Jul	Enzymatic detergent formulation containing amylase from Aspergillus niger: a comparative study with commercial detergent formulations.
16128806	Faulds CB, Molina R, Gonzalez R, Husband F, Juge N, Sanz-Aparicio J, Hermoso JA	2005	Sep	Probing the determinants of substrate specificity of a feruloyl esterase, AnFaeA, from Aspergillus niger.
16131014	Yang Q, Wang JL, Xing Z	2005	Jun	Biosorption of cadmium by fungal biomass of Aspergillus niger.
16133329	Clarke KG, Johnstone-Robertson M, Price B, Harrison ST	2006	Mar	Location of glucose oxidase during production by Aspergillus niger.
16136592	Hille A, Neu TR, Hempel DC, Horn H	2005	Dec	Oxygen profiles and biomass distribution in biopellets of Aspergillus niger.
16143277	Singhal P, Usuda K, Mehta AC	2005	Sep	Post-lung transplantation Aspergillus niger infection.
16148363	Yu XW, Li YQ	2005	Sep	Microencapsulated mycelium-bound tannase from Aspergillus niger: an efficient catalyst for esterification of propyl gallate in organic solvents.
16151802	Halaouli S, Record E, Casalot L, Hamdi M, Sigoillot JC, Asther M, Lomascolo A	2006	May	Cloning and characterization of a tyrosinase gene from the white-rot fungus Pycnoporus sanguineus, and overproduction of the recombinant protein in Aspergillus niger.
16153734	Betancor L, LÃ³pez-Gallego F, Hidalgo A, Alonso-Morales N, Dellamora-Ortiz G, GuisÃ¡n JM, FernÃ¡ndez-Lafuente R	2006	Jan	Preparation of a very stable immobilized biocatalyst of glucose oxidase from Aspergillus niger.
16153825	Volke-SepÃºlveda T, GutiÃ©rrez-Rojas M, Favela-Torres E	2006	Sep	Biodegradation of high concentrations of hexadecane by Aspergillus niger in a solid-state system: kinetic analysis.
16154783	Damveld RA, Arentshorst M, VanKuyk PA, Klis FM, van den Hondel CA, Ram AF	2005	Oct	Characterisation of CwpA, a putative glycosylphosphatidylinositol-anchored cell wall mannoprotein in the filamentous fungus Aspergillus niger.
16155948	FernÃ¡ndez-Lorente G, Ortiz C, Segura RL, FernÃ¡ndez-Lafuente R, GuisÃ¡n JM, Palomo JM	2005	Dec	Purification of different lipases from Aspergillus niger by using a highly selective adsorption on hydrophobic supports.
16159167	Liang WQ, Wang ZY, Li H, Wu PC, Hu JM, Luo N, Cao LX, Liu YH	2005	Sep	Purification and characterization of a novel pyrethroid hydrolase from Aspergillus niger ZD11.
16160852	MacKenzie DA, Guillemette T, Al-Sheikh H, Watson AJ, Jeenes DJ, Wongwathanarat P, Dunn-Coleman NS, van Peij N, Archer DB	2005	Nov	UPR-independent dithiothreitol stress-induced genes in Aspergillus niger.
16162242	Abrashev R, Dolashka P, Christova R, Stefanova L, Angelova M	2005		Role of antioxidant enzymes in survival of conidiospores of Aspergillus niger 26 under conditions of temperature stress.
16164567	Damveld RA, Arentshorst M, Franken A, vanKuyk PA, Klis FM, van den Hondel CA, Ram AF	2005	Oct	The Aspergillus niger MADS-box transcription factor RlmA is required for cell wall reinforcement in response to cell wall stress.
16165323	Xie HJ, Zhuang XL, Zhang HX, Bai ZH, Qi HY	2005	Oct	Screening and identification of the levoglucosan kinase gene (lgk) from Aspergillus niger by LC-ESI-MS/MS and RT-PCR.
16190654	Lopez M, Edens L	2005	Oct	Effective prevention of chill-haze in beer using an acid proline-specific endoprotease from Aspergillus niger.
16190655	Edens L, Dekker P, van der Hoeven R, Deen F, de Roos A, Floris R	2005	Oct	Extracellular prolyl endoprotease from Aspergillus niger and its use in the debittering of protein hydrolysates.
16205027	Rana NK, Bhat TK	2005	Aug	Effect of fermentation system on the production and properties of tannase of Aspergillus niger van Tieghem MTCC 2425.
16209542	Talabardon M, Yang ST	2005	Sep-Oct	Production of GFP and glucoamylase by recombinant Aspergillus niger: effects of fermentation conditions on fungal morphology and protein secretion.
16217384	Lang EK	2005	Nov	Myceliatomas (Aspergillus niger) in the renal collecting system and ureters.
16217656	Mandal C, Gudi RD, Suraishkumar GK	2005	Dec	Multi-objective optimization in Aspergillus niger fermentation for selective product enhancement.
16232521	Akiba S, Yamamoto K, Kumagai H	1999		Transglycosylation activity of the endo-beta-1,4-glucanase from Aspergillus niger IFO31125 and its application.
16232605	Kirimura K, Yoda M, Ko I, Oshida Y, Miyake K, Usami S	1999		Cloning and sequencing of the chromosomal DNA and cDNA encoding the mitochondrial citrate synthase of Aspergillus niger WU-2223L.
16232670	Akimoto H, Kushima T, Nakamura T, Ohta K	1999		Transcriptional analysis of two endoinulinase genes inuA and inuB in Aspergillus niger and nucleotide sequences of their promoter regions.
16233124	Hong J, Tamaki H, Akiba S, Yamamoto K, Kumagai H	2001		Cloning of a gene encoding a highly stable endo-beta-1,4-glucanase from Aspergillus niger and its expression in yeast.
16233178	Kirimura K, Yoda M, Kumatani M, Ishii Y, Kino K, Usami S	2002		Cloning and expression of Aspergillus niger icdA gene encoding mitochondrial NADP+-specific isocitrate dehydrogenase.
16233531	Moriyama S, Tanaka H, Uwataki M, Muguruma M, Ohta K	2003		Molecular cloning and characterization of an exoinulinase gene from Aspergillus niger strain 12 and its expression in Pichia pastoris.
16234854	Liang Y, Li W, Ma Q, Zhang Y	2005	Oct	Functional analysis of tunicamycin-inducible gene A polypeptide from Aspergillus niger.
16238620	Vinck A, Terlou M, Pestman WR, Martens EP, Ram AF, van den Hondel CA, WÃ¶sten HA	2005	Nov	Hyphal differentiation in the exploring mycelium of Aspergillus niger.
16238647	Ni X, Streett DA	2005		Modulation of water activity on fungicide effect on Aspergillus niger growth in Sabouraud dextrose agar medium*.
16255057	Grimm LH, Kelly S, VÃ¶lkerding II, Krull R, Hempel DC	2005	Dec	Influence of mechanical stress and surface interaction on the aggregation of Aspergillus niger conidia.
16263274	Patil SR, Dayanand A	2006	Nov	Production of pectinase from deseeded sunflower head by Aspergillus niger in submerged and solid-state conditions.
16269757	Papagianni M, Wayman F, Mattey M	2005	Nov	Fate and role of ammonium ions during fermentation of citric acid by Aspergillus niger.
16274659	Seidle HF, McKenzie K, Marten I, Shoseyov O, Huber RE	2005	Dec	Trp-262 is a key residue for the hydrolytic and transglucosidic reactivity of the Aspergillus niger family 3 beta-glucosidase: substitution results in enzymes with mainly transglucosidic activity.
16284933	Manger-Jacob F, MÃ¼ller T, Janssen M, HÃ¶fer M, HÃ¶lker U	2005	Oct-Nov	Isolation and sequencing of a new glucoamylase gene from an Aspergillus niger aggregate strain (DSM 823) molecularly classified as Aspergillus tubingensis.
16306699	Haque M, Kotake T, Tsumuraya Y	2005	Nov	Mode of action of beta-glucuronidase from Aspergillus niger on the sugar chains of arabinogalactan-protein.
16308202	Yang RL, Jia TL, Zhang RQ	2005	Dec	Microbial transformation of fraxinellone by Aspergillus niger.
16320035	Liu Y, Sha Q, Wu S, Wang J, Yang L, Sun W	2006	Apr	Enzymatic resolution of racemic phenyloxirane by a novel epoxide hydrolase from Aspergillus niger SQ-6 and its fed-batch fermentation.
16321042	de Groot MJ, Prathumpai W, Visser J, Ruijter GJ	2005	Nov-Dec	Metabolic control analysis of Aspergillus niger L-arabinose catabolism.
16330211	Shah M, Nagee A, Kunjadia P, Mukhopadhyaya PN, Kothari IL	2006	Dec	Identification of an anonymous RFLP DNA probe through multiple arbitrary amplicon profiling and its use for strain differentiation in a field isolate of cellulose-degrading Aspergillus niger.
16332795	Levasseur A, Navarro D, Punt PJ, BelaÃ¯ch JP, Asther M, Record E	2005	Dec	Construction of engineered bifunctional enzymes and their overproduction in Aspergillus niger for improved enzymatic tools to degrade agricultural by-products.
16335227	Estrada H, Gamboa Mdel M, Arias ML, Chaves C	2005	Jun	[Evaluation of the antimicrobial action of honey against Staphylococcus aureus, Staphylococcus epidermidis, Pseudomonas aeruginosa, Escherichia coli, Salmonella enteritidis, Listeria monocytogenes and Aspergillus niger. Evaluation of its microbiological charge].
16338047	Donohue M, Wei W, Wu J, Zawia NH, Hud N, De Jesus V, Schmechel D, Hettick JM, Beezhold DH, Vesper S	2006	Feb	Characterization of nigerlysin, hemolysin produced by Aspergillus niger, and effect on mouse neuronal cells in vitro.
16343776	Kotik M, KyslÃ­k P	2006	Feb	Purification and characterisation of a novel enantioselective epoxide hydrolase from Aspergillus niger M200.
16384792	Koda A, Bogaki T, Minetoki T, Hirotsune M	2005	Nov	High expression of a synthetic gene encoding potato alpha-glucan phosphorylase in Aspergillus niger.
16388138	Pal SK, Das TK	2005	Dec	Biochemical characterization of N-methyl N'-nitro-N-nitrosoguanidine-induced cadmium resistant mutants of Aspergillus niger.
16389544	Parshikov IA, Miriyala B, Muraleedharan KM, Avery MA, Williamson JS	2006	May	Microbial transformation of artemisinin to 5-hydroxyartemisinin by Eurotium amstelodami and Aspergillus niger.
16391107	Perrone G, MulÃ¨ G, Susca A, Battilani P, Pietri A, Logrieco A	2006	Jan	Ochratoxin A production and amplified fragment length polymorphism analysis of Aspergillus carbonarius, Aspergillus tubingensis, and Aspergillus niger strains isolated from grapes in Italy.
16391143	DavÃ© A, Jeenes DJ, Mackenzie DA, Archer DB	2006	Jan	HacA-independent induction of chaperone-encoding gene bipA in Aspergillus niger strains overproducing membrane proteins.
16403494	Juge N, NÃ¸hr J, Le Gal-CoÃ«ffet MF, KramhÃ¸ft B, Furniss CS, Planchot V, Archer DB, Williamson G, Svensson B	2006	Feb	The activity of barley alpha-amylase on starch granules is enhanced by fusion of a starch binding domain from Aspergillus niger glucoamylase.
16405178	Baytak S, TÃ¼rker AR, Cevrimli BS	2005	Dec	Application of silica gel 60 loaded with Aspergillus niger as a solid phase extractor for the separation/preconcentration of chromium(III), copper(II), zinc(II), and cadmium(II).
16406599	Debing J, Peijun L, Stagnitti F, Xianzhe X, Li L	2006	Jun	Pectinase production by solid fermentation from Aspergillus niger by a new prescription experiment.
16430095	Ahmad I, Ansari MI, Aqil F	2006	Jan	Biosorption of Ni, Cr and Cd by metal tolerant Aspergillus niger and Penicillium sp. using single and multi-metal solution.
16433930	Papagianni M, Mattey M	2006	Jan	Morphological development of Aspergillus niger in submerged citric acid fermentation as a function of the spore inoculum level. Application of neural network and cluster analysis for characterization of mycelial morphology.
16443301	Esteban A, Abarca ML, Bragulat MR, CabaÃ±es FJ	2006	Apr	Effect of water activity on ochratoxin A production by Aspergillus niger aggregate species.
16445763	Hidayat BJ, Eriksen NT, Wiebe MG	2006	Jan	Acid phosphatase production by Aspergillus niger N402A in continuous flow culture.
16457709	Semova N, Storms R, John T, Gaudet P, Ulycznyj P, Min XJ, Sun J, Butler G, Tsang A	2006	Feb	Generation, annotation, and analysis of an extensive Aspergillus niger EST collection.
16468358	Chen H, Wang HN, Yang WS, Zhao HX, Wu Q, Shan Z	2005	Nov	[Improving thermostability of Aspergillus niger phytase by elongation mutation].
16469341	He X, Tang J, Qiao A, Wang G, Jiang M, Liu RH, Yao X	2006	May	Cytotoxic biotransformed products from cinobufagin by Mucor spinosus and Aspergillus Niger.
16472407	Papagianni M	2006	Feb	Quantification of the fractal nature of mycelial aggregation in Aspergillus niger submerged cultures.
16475499	Lenobel R, Sebela M, FrÃ©bort I	2005		Mapping the primary structure of copper/topaquinone-containing methylamine oxidase from Aspergillus niger.
16484722	Silveira ST, Oliveira MS, Costa JA, Kalil SJ	2006	Feb	Optimization of glucoamylase production by Aspergillus niger in solid-state fermentation.
16491364	Saisubramanian N, Edwinoliver NG, Nandakumar N, Kamini NR, Puvanakrishnan R	2006	Aug	Efficacy of lipase from Aspergillus niger as an additive in detergent formulations: a statistical approach.
16531043	Pradhan N, Das B, Gahan CS, Kar RN, Sukla LB	2006	Oct	Beneficiation of iron ore slime using Aspergillus niger and Bacillus circulans.
16572845	Mu JY, Wang Q, Yang D, Wang ES, Wang Q, Huang Y	2006	Jan	[Recombinant Aspergillus niger glucose oxidase expressed in Trichoderma reesei].
16607954	Zhu JC, Wang XJ	2006	Mar	[Study on the asexual sporulation of Aspergillus niger under blue light induction and analysis of its subtractive library].
16614133	Pekarek E, Jacobson K, Donovan A	2006	May-Jun	High levels of genetic variation exist in Aspergillus niger populations infecting Welwitschia mirabilis hook.
16630012	Singh OV, Singh RP	2006	May	Bioconversion of grape must into modulated gluconic acid production by Aspergillus niger ORS-4.410.
16680456	de O Carvalho P, Contesini FJ, Bizaco R, Calafatti SA, Macedo GA	2006	Aug	Optimization of enantioselective resolution of racemic ibuprofen by native lipase from Aspergillus niger.
16686625	Duygu H, Nalbantgil S, Ozerkan F, Kirilmaz B, Yagdi T	2006	May	Aspergillus niger aortitis after aortic valve replacement diagnosed by transesophageal echocardiography.
16690149	Bau M, CastellÃ¡ G, Bragulat MR, CabaÃ±es FJ	2006	Sep	RFLP characterization of Aspergillus niger aggregate species from grapes from Europe and Israel.
16697346	Woosley B, Xie M, Wells L, Orlando R, Garrison D, King D, Bergmann C	2006	Jul	Comprehensive glycan analysis of recombinant Aspergillus niger endo-polygalacturonase C.
16709461	Mulder HJ, Nikolaev I, Madrid SM	2006	Aug	HACA, the transcriptional activator of the unfolded protein response (UPR) in Aspergillus niger, binds to partly palindromic UPR elements of the consensus sequence 5'-CAN(G/A)NTGT/GCCT-3'.
16713252	He X, Liu B, Wang G, Wang X, Su L, Qu G, Yao X	2006	Jul	Microbial metabolism of methyl protodioscin by Aspergillus niger culture--a new androstenedione producing way from steroid.
16714088	Tsuchiyama M, Sakamoto T, Fujita T, Murata S, Kawasaki H	2006	Jul	Esterification of ferulic acid with polyols using a ferulic acid esterase from Aspergillus niger.
16718677	Diano A, Bekker-Jensen S, Dynesen J, Nielsen J	2006	Aug	Polyol synthesis in Aspergillus niger: influence of oxygen availability, carbon and nitrogen sources on the metabolism.
16735072	Zanzotto A, Burruano S, Marciano P	2006	Jul	Digestion of DNA regions to discriminate ochratoxigenic and non-ochratoxigenic strains in the Aspergillus niger aggregate.
16737829	Liu MQ, Weng XY, Sun JY	2006	Aug	Expression of recombinant Aspergillus niger xylanase A in Pichia pastoris and its action on xylan.
16751556	Kim T, Mullaney EJ, Porres JM, Roneker KR, Crowe S, Rice S, Ko T, Ullah AH, Daly CB, Welch R, Lei XG	2006	Jun	Shifting the pH profile of Aspergillus niger PhyA phytase to match the stomach pH enhances its effectiveness as an animal feed additive.
16755059	Furusawa M, Hashimoto T, Noma Y, Asakawaa Y	2006	Jun	Biotransformation of aristolane- and 2,3-secoaromadendrane-type sesquiterpenoids having a 1,1-dimethylcyclopropane ring by Chlorella fusca var. vacuolata, mucor species, and Aspergillus niger.
16766460	Esteban A, Abarca ML, Bragulat MR, CabaÃ±es FJ	2006	Jun	Effect of pH on ochratoxin A production by Aspergillus niger aggregate species.
16782330	Zheng L, Zheng P, Sun Z, Bai Y, Wang J, Guo X	2007	Mar	Production of vanillin from waste residue of rice bran oil by Aspergillus niger and Pycnoporus cinnabarinus.
16784447	Pawar VC, Thaker VS	2006	Jul	In vitro efficacy of 75 essential oils against Aspergillus niger.
16788719	Bhatti HN, Madeeha M, Asgher M, Batool N	2006	Jun	Purification and thermodynamic characterization of glucose oxidase from a newly isolated strain of Aspergillus niger.
16819219	Furusawa M, Hashimoto T, Noma Y, Asakawaa Y	2006	Jul	Isolation and structures of new cyclomyltaylane and ent-chamigrane-type sesquiterpenoids from the liverwort Reboulia hemishaerica and their biotransformation by the fungus Aspergillus niger.
16820438	Mlakar T, Legisa M	2006	Jul	citrate inhibition-resistant form of 6-phosphofructo-1-kinase from Aspergillus niger.
16821710	KuÅºniak E, Wyrwicka A, Gabara B, KozirÃ³g A, SkÅ‚odowska M	2006		Effects of N,N-bis(3-aminopropyl)dodecylamine on antioxidant enzyme activities, mitochondrial morphology and metabolism in Aspergillus niger.
16822232	Martens-Uzunova ES, Zandleven JS, Benen JA, Awad H, Kools HJ, Beldman G, Voragen AG, Van den Berg JA, Schaap PJ	2006	Nov	A new group of exo-acting family 28 glycoside hydrolases of Aspergillus niger that are involved in pectin degradation.
16835090	Yuan W, Zhu H, Cheng K, Huang Z, Qin Y, Yang J, Zhu P	2006	May	A novel butenoate derivative from Aspergillus niger.
16835781	Dorta C, Cruz R, de Oliva-Neto P, Moura DJ	2006	Dec	Sugarcane molasses and yeast powder used in the Fructooligosaccharides production by Aspergillus japonicus-FCL 119T and Aspergillus niger ATCC 20611.
16844226	Kulys J, Tetianec L, Ziemys A	2006	Oct	Probing Aspergillus niger glucose oxidase with pentacyanoferrate(III) aza- and thia-complexes.
16851571	Pinna MC, Salis A, Monduzzi M, Ninham BW	2005	Mar	Hofmeister series: the hydrolytic activity of Aspergillus niger lipase depends on specific anion effects.
16852861	Dexter AF	2005	Aug	Comment on 'Hofmeister series: the hydrolytic activity of Aspergillus niger lipase depends on specific anion effects'.
16854399	Woosley BD, Kim YH, Kumar Kolli VS, Wells L, King D, Poe R, Orlando R, Bergmann C	2006	Oct	Glycan analysis of recombinant Aspergillus niger endo-polygalacturonase A.
16870411	Sharma N, Tripathi A	2008		Effects of Citrus sinensis (L.) Osbeck epicarp essential oil on growth and morphogenesis of Aspergillus niger (L.) Van Tieghem.
16871375	Ali S	2006	Dec	Application of kaolin to improve citric acid production by a thermophilic Aspergillus niger.
16874547	Srivastava S, Thakur IS	2006	Sep	Biosorption potency of Aspergillus niger for removal of chromium (VI).
16880540	VujiciÄ‡-Zagar A, Dijkstra BW	2006	Aug	Monoclinic crystal form of Aspergillus niger alpha-amylase in complex with maltose at 1.8 angstroms resolution.
16889385	Valdivieso-Ugarte M, Ronchel C, BaÃ±uelos O, Velasco J, Adrio JL	2006	Jul-Aug	Expression of an Aspergillus niger glucose oxidase in saccharomyces cerevisiae and its use to optimize fructo-oligosaccharides synthesis.
16894889	Yao TT, Wang YM, Gu JL, Wang ZX	2006	Jul	[Overproduction of glucoamylase by recombinant Aspergillus niger harboring multiple copies of glaA].
16910929	Villena GK, GutiÃ©rrez-Correa M	2006	Sep	Production of cellulase by Aspergillus niger biofilms developed on polyester cloth.
16910930	Xie G, West TP	2006	Sep	Citric acid production by Aspergillus niger on wet corn distillers grains.
16915640	Bohlin C, JÃ¶nsson LJ, Roth R, van Zyl WH	2006	Spring	Heterologous expression of Trametes versicolor laccase in Pichia pastoris and Aspergillus niger.
16932954	van de Vondervoort PJ, de Groot MJ, Ruijter GJ, Visser J	2006	Dec	Selection and characterisation of a xylitol-derepressed Aspergillus niger mutant that is apparently impaired in xylitol transport.
16936965	Paula JS, Bryk A Jr, Lauretti Filho A, RomÃ£o E	2006	May-Jun	Secondary glaucoma associated with bilateral Aspergillus niger endophthalmitis in an HIV-positive patient: case report.
16957894	Levasseur A, Saloheimo M, Navarro D, Andberg M, Monot F, Nakari-SetÃ¤lÃ¤ T, Asther M, Record E	2006	Dec	Production of a chimeric enzyme tool associating the Trichoderma reesei swollenin with the Aspergillus niger feruloyl esterase A for release of ferulic acid.
16960334	Sandana Mala JG, Unni Nair B, Puvanakrishnan R	2006	Jun	Bioaccumulation and biosorption of chromium by Aspergillus niger MTCC 2594.
16966174	Gifford AH, Lahey T, Fordham Von Reyn C	2006	Sep	Fatal hemoptysis from invasive Aspergillus niger in a patient with cavitary lung disease and Mycobacterium avium complex infection.
16996263	Mukhopadhyay M, Noronha SB, Suraishkumar GK	2007	Jul	Kinetic modeling for the biosorption of copper by pretreated Aspergillus niger biomass.
17005986	Yuan XL, Goosen C, Kools H, van der Maarel MJ, van den Hondel CA, Dijkhuizen L, Ram AF	2006	Oct	Database mining and transcriptional analysis of genes encoding inulin-modifying enzymes of Aspergillus niger.
17046535	Kirimura K, Ogawa S, Hattori T, Kino K	2006	Sep	Expression analysis of alternative oxidase gene (aox1) with enhanced green fluorescent protein as marker in citric acid-producing Aspergillus niger.
17050415	Baker SE	2006	Sep	Aspergillus niger genomics: past, present and into the future.
17057254	Mishra A	2006	Oct	Production of L-asparaginase, an anticancer agent, from Aspergillus niger using agricultural waste in solid state fermentation.
17057255	Singh OV	2006	Oct	Mutagenesis and analysis of mold Aspergillus niger for extracellular glucose oxidase production using sugarcane molasses.
17061133	Kaplan O, Vejvoda V, PlÃ­hal O, Pompach P, Kavan D, BojarovÃ¡ P, Bezouska K, MackovÃ¡ M, Cantarella M, JirkÅ¯ V, Kren V, MartÃ­nkovÃ¡ L	2006	Dec	Purification and characterization of a nitrilase from Aspergillus niger K10.
17066957	Ates S, Ozenir S, GÃ¶kdere M	2006	Sep-Oct	Effect of silicone oil on the gibberellic acid production by Gibberella fujikuroi and Aspergillus niger.
17067546	Seidle HF, Allison SJ, George E, Huber RE	2006	Nov	Trp-49 of the family 3 beta-glucosidase from Aspergillus niger is important for its transglucosidic activity: creation of novel beta-glucosidases with low transglucosidic efficiencies.
17080684	Fukuda T, Hasegawa Y, Hagimori K, Yamaguchi Y, Masuma R, Tomoda H, Omura S	2006	Aug	Tensidols, new potentiators of antifungal miconazole activity, produced by Aspergillus niger FKI-2342.
17092711	Dobrev GT, Pishtiyski IG, Stanchev VS, Mircheva R	2007	Oct	Optimization of nutrient medium containing agricultural wastes for xylanase production by Aspergillus niger B03 using optimal composite experimental design.
17120089	Legisa M, Mattey M	2007	Feb	Changes in primary metabolism leading to citric acid overflow in Aspergillus niger.
17123073	Ravi-Kumar K, Venkatesh KS, Umesh-Kumar S	2007	Apr	The 53-kDa proteolytic product of precursor starch-hydrolyzing enzyme of Aspergillus niger has Taka-amylase-like activity.
17139611	Helal GA, Sarhan MM, Abu Shahla AN, Abou El-Khair EK	2006		Effects of Cymbopogon citratus L. essential oil on the growth, lipid content and morphogenesis of Aspergillus niger ML2-strain.
17159236	El-Bondkly AM	2006	Nov	Gene transfer between different Trichoderma species and Aspergillus niger through intergeneric protoplast fusion to convert ground rice straw to citric acid and cellulases.
17168290	Feofilova EP, Nemtsev DV, Tereshina VM, Memorskaia AS	2006	Nov-Dec	[Developmental change of the composition and content of the chitin-glucan complex in the fungus Aspergillus niger].
17172019	Zhu JC, Wang XJ, Zhang G, Su J, Zhu M	2006	Oct	[Glucoamylase enhancement regulated by blue light in Aspergillus niger].
17176477	RodrÃ­guez AP, Leiro RF, Trillo MC, CerdÃ¡n ME, Siso MI, Becerra M	2006	Dec	Secretion and properties of a hybrid Kluyveromyces lactis-Aspergillus niger beta-galactosidase.
17177024	Ahamed A, Singh A, Ward OP	2007	Feb	Chymostatin can combine with pepstatin to eliminate extracellular protease activity in cultures of Aspergillus niger NRRL-3.
17210061	Couri S, MercÃªs EP, Neves BC, Senna LF	2006	Dec	Digital image processing as a tool to monitor biomass growth in Aspergillus niger 3T5B8 solid-state fermentation: preliminary results.
17223558	Lotfy WA, Ghanem KM, El-Helow ER	2007	Dec	Citric acid production by a novel Aspergillus niger isolate: I. Mutagenesis and cost reduction studies.
17234032	Nugaeva N, Gfeller KY, Backmann N, DÃ¼ggelin M, Lang HP, GÃ¼ntherodt HJ, Hegner M	2007	Feb	An antibody-sensitized microfabricated cantilever for the growth detection of Aspergillus niger spores.
17238237	Zhu Z, Wang M, Gautam A, Nazor J, Momeu C, Prodanovic R, Schwaneberg U	2007	Feb	Directed evolution of glucose oxidase from Aspergillus niger for ferrocenemethanol-mediated electron transfer.
17257254	Ramachandran S, Fontanille P, Pandey A, Larroche C	2007	Feb	Spores of Aspergillus niger as reservoir of glucose oxidase synthesized during solid-state fermentation and their use as catalyst in gluconic acid production.
17259976	Pel HJ, de Winde JH, Archer DB, Dyer PS, Hofmann G, Schaap PJ, Turner G, de Vries RP, Albang R, Albermann K, Andersen MR, Bendtsen JD, Benen JA, van den Berg M, Breestraat S, Caddick MX, Contreras R, Cornell M, Coutinho PM, Danchin EG, Debets AJ, Dekker P, van Dijck PW, van Dijk A, Dijkhuizen L, Driessen AJ, d'Enfert C, Geysens S, Goosen C, Groot GS, de Groot PW, Guillemette T, Henrissat B, Herwe…	2007	Feb	Genome sequencing and analysis of the versatile cell factory Aspergillus niger CBS 513.88.
17267213	Barrington S, Kim JW	2008	Jan	Response surface optimization of medium components for citric acid production by Aspergillus niger NRRL 567 grown in peat moss.
17267249	Bowen AD, Davidson FA, Keatch R, Gadd GM	2007	Jun	Induction of contour sensing in Aspergillus niger by stress and its relevance to fungal growth mechanics and hyphal tip structure.
17275117	Meyer V, Arentshorst M, El-Ghezal A, Drews AC, Kooistra R, van den Hondel CA, Ram AF	2007	Mar	Highly efficient gene targeting in the Aspergillus niger kusA mutant.
17290780	Borzova NV, Varbanets LD	2006	Sep-Oct	[Aspergillus niger alpha-N-acetylgalactosaminidase: isolation, purification and properties].
17293485	Goosen C, Yuan XL, van Munster JM, Ram AF, van der Maarel MJ, Dijkhuizen L	2007	Apr	Molecular and biochemical characterization of a novel intracellular invertase from Aspergillus niger with transfructosylating activity.
17308907	James ER, van Zyl WH, GÃ¶rgens JF	2007	May	Increased Hepatitis B surface antigen production by recombinant Aspergillus niger through the optimization of agitation and dissolved oxygen concentration.
17315249	HÃ¼ttel W, MÃ¼ller M	2007	Mar	Regio- and stereoselective intermolecular oxidative phenol coupling in kotanin biosynthesis by Aspergillus niger.
17317159	Lotfy WA, Ghanem KM, El-Helow ER	2007	Dec	Citric acid production by a novel Aspergillus niger isolate: II. Optimization of process parameters through statistical experimental designs.
17317214	Liu Y, Wu S, Wang J, Yang L, Sun W	2007	Jun	Cloning, expression, purification, and characterization of a novel epoxide hydrolase from Aspergillus niger SQ-6.
17335061	Meijer S, Panagiotou G, Olsson L, Nielsen J	2007	Oct	Physiological characterization of xylose metabolism in Aspergillus niger under oxygen-limited conditions.
17337335	Papagianni M	2007	May-Jun	Advances in citric acid fermentation by Aspergillus niger: biochemical aspects, membrane transport and modeling.
17351092	Zhang W, Mullaney EJ, Lei XG	2007	May	Adopting selected hydrogen bonding and ionic interactions from Aspergillus fumigatus phytase structure improves the thermostability of Aspergillus niger PhyA phytase.
17351717	O'Donnell A, Bai Y, Bai Z, McNeil B, Harvey LM	2007	Jun	Introduction to bioreactors of shake-flask inocula leads to development of oxidative stress in Aspergillus niger.
17366895	Shu ZY, Yang JK, Yan YJ	2007	Jan	[Purification and characterization of a lipase from Aspergillus niger F044].
17376677	John Peter AL, Viraraghavan T	2008	Feb	Removal of thallium from aqueous solutions by modified Aspergillus niger biomass.
17405335	Shrivastava JN, Kumar A, Bhatnagar VP	2006	Oct	Aspergillus niger as a new allergic agent associated with bindis and its efficacy against homeopathic drugs.
17415665	Pedersen M, Lauritzen HK, Frisvad JC, Meyer AS	2007	May	Identification of thermostable beta-xylosidase activities produced by Aspergillus brasiliensis and Aspergillus niger.
17446694	Zhang Y, Li XM, Wang BG	2007	Mar	Nigerasperones A approximately C, new monomeric and dimeric naphtho-gamma-pyrones from a marine alga-derived endophytic fungus Aspergillus niger EN-13.
17450356	Weaver JD, Mullaney EJ, Lei XG	2007	Aug	Altering the substrate specificity site of Aspergillus niger PhyB shifts the pH optimum to pH 3.2.
17455790	Gargova S, Sariyska M, Angelov A, Stoilova I	2006		Aspergillus niger pH 2.1 optimum acid phosphatase with high affinity for phytate.
17496125	van der Kaaij RM, Yuan XL, Franken A, Ram AF, Punt PJ, van der Maarel MJ, Dijkhuizen L	2007	Jul	Two novel, putatively cell wall-associated and glycosylphosphatidylinositol-anchored alpha-glucanotransferase enzymes of Aspergillus niger.
17496341	Ghaly AE, Mahmoud NS	2007	Feb	Effects of tetrazolium chloride concentration, O2, and cell age on dehydrogenase activity of Aspergillus niger.
17502272	Oliveira C, Teixeira JA, Lima N, Da Silva NA, Domingues L	2007	Apr	Development of stable flocculent Saccharomyces cerevisiae strain for continuous Aspergillus niger beta-galactosidase production.
17512728	Del Mundo Dacera D, Babel S	2008	Apr	Removal of heavy metals from contaminated sewage sludge using Aspergillus niger fermented raw liquid from pineapple wastes.
17526853	JÃ¸rgensen TR, vanKuyk PA, Poulsen BR, Ruijter GJ, Visser J, Iversen JJ	2007	Jun	Glucose uptake and growth of glucose-limited chemostat cultures of Aspergillus niger and a disruptant lacking MstA, a high-affinity glucose transporter.
17531445	Giraud F, Dupont J, Haon M, Bouzid O, Alibeu O, Navarro D, Sage L, Seigle-Murandi F, Asther M, Lesage-Meessen L	2007	Jun	Phylogenetic analysis of the Aspergillus niger aggregate in relation to feruloyl esterase activity.
17531472	Zilbeyaz K, Kurbanoglu EB	2008	Apr	Production of (R)-1-(4-Bromo-phenyl)-ethanol by locally isolated Aspergillus niger using ram horn peptone.
17533138	Benoit I, Coutard B, Oubelaid R, Asther M, Bignon C	2007	Sep	Expression in Escherichia coli, refolding and crystallization of Aspergillus niger feruloyl esterase A using a serial factorial approach.
17561995	Guillemette T, van Peij N, Goosen T, Lanthaler K, Robson GD, van den Hondel CA, Stam H, Archer DB	2007	Jun	Genomic analysis of the secretion stress response in the enzyme-producing cell factory Aspergillus niger.
17572462	Bisogno FR, Orden AA, Pranzoni CA, Cifuente DA, Giordano OS, Kurina Sanz M	2007	Jul	Atypical regioselective biohydrolysis on steroidal oxiranes by Aspergillus niger whole cells: some stereochemical features.
17587686	Sugimoto H, Nakaura M, Kosuge Y, Imai K, Miyake H, Karita S, Tanaka A	2007	Jun	Thermodynamic effects of disulfide bond on thermal unfolding of the starch-binding domain of Aspergillus niger glucoamylase.
17590349	Yamaguchi M, Tahara Y, Nakano A, Taniyama T	2007	Oct	Secretory and continuous expression of Aspergillus niger glucose oxidase gene in Pichia pastoris.
17594086	Romero CM, Baigori MD, Pera LM	2007	Sep	Catalytic properties of mycelium-bound lipases from Aspergillus niger MYA 135.
17605063	Zhang Y, Wang S, Li XM, Cui CM, Feng C, Wang BG	2007	Aug	New sphingolipids with a previously unreported 9-methyl-C20-sphingosine moiety from a marine algous endophytic fungus Aspergillus niger EN-13.
17625790	Lin PJ, Grimm LH, Wulkow M, Hempel DC, Krull R	2008	Feb	Population balance modeling of the conidial aggregation of Aspergillus niger.
17628622	Zhang Y, Li XM, Proksch P, Wang BG	2007	Sep	Ergosterimide, a new natural Diels-Alder adduct of a steroid and maleimide in the fungus Aspergillus niger.
17629794	Gheshlaghi R, Scharer JM, Moo-Young M, Douglas PL	2007	Nov	Metabolic flux analysis for optimizing the specific growth rate of recombinant Aspergillus niger.
17630312	Benoit I, Asther M, Bourne Y, Navarro D, Canaan S, Lesage-Meessen L, Herweijer M, Coutinho PM, Asther M, Record E	2007	Sep	Gene overexpression and biochemical characterization of the biotechnologically relevant chlorogenic acid hydrolase from Aspergillus niger.
17636383	Shu ZY, Yan YJ, Yang JK, Xu L	2007	Dec	Aspergillus niger lipase: gene cloning, over-expression in Escherichia coli and in vitro refolding.
17647207	BuckovÃ¡ M, GodocÃ­kovÃ¡ J, Polek B	2007	Aug	Responses in the mycelial growth of Aspergillus niger isolates to arsenic contaminated environments and their resistance to exogenic metal stress.
17653510	Abrunhosa L, VenÃ¢ncio A	2007	Dec	Isolation and purification of an enzyme hydrolyzing ochratoxin A from Aspergillus niger.
17655384	Severo LC, Geyer GR, Porto Nda S, Wagner MB, Londero AT	1997	Sep	Pulmonary Aspergillus niger intracavitary colonization. Report of 23 cases and a review of the literature.
17655960	Dinu D, Nechifor MT, Stoian G, Costache M, Dinischiotu A	2007	Aug	Enzymes with new biochemical properties in the pectinolytic complex produced by Aspergillus niger MIUG 16.
17684745	van de Vondervoort PJ, Langeveld SM, Visser J, van Peij NN, Pel HJ, van den Hondel CA, Ram AF	2007	Sep	Identification of a mitotic recombination hotspot on chromosome III of the asexual fungus Aspergillus niger and its possible correlation with [corrected] elevated basal transcription.
17701567	Chen LX, Qiu F, Qu GX, Yao XS	2007	Apr-Aug	Microbial transformation of neoandrographolide by Aspergillus niger (AS 3.739).
17718832	Villena GK, GutiÃ©rrez-Correa M	2007	Sep	Morphological patterns of Aspergillus niger biofilms and pellets related to lignocellulolytic enzyme productivities.
17784953	Sun J, Lu X, Rinas U, Zeng AP	2007		Metabolic peculiarities of Aspergillus niger disclosed by comparative metabolic genomics.
17786471	Roehrl MH, Croft WJ, Liao Q, Wang JY, Kradin RL	2007	Dec	Hemorrhagic pulmonary oxalosis secondary to a noninvasive Aspergillus niger fungus ball.
17787009	Johnstone-Robertson M, Clarke KG, Harrison ST	2008	Mar	Characterization of the distribution of glucose oxidase in Penicillium sp. CBS 120262 and Aspergillus niger NRRL-3 cultures and its effect on integrated product recovery.
17804411	Meyer V, Damveld RA, Arentshorst M, Stahl U, van den Hondel CA, Ram AF	2007	Nov	Survival in the presence of antifungals: genome-wide expression profiling of Aspergillus niger in response to sublethal concentrations of caspofungin and fenpropimorph.
17826199	Meyer V, Arentshorst M, van den Hondel CA, Ram AF	2008	Feb	The polarisome component SpaA localises to hyphal tips of Aspergillus niger and is important for polar growth.
17827758	Hasegawa Y, Fukuda T, Hagimori K, Tomoda H, Omura S	2007	Sep	Tensyuic acids, new antibiotics produced by Aspergillus niger FKI-2342.
17847584	Bellini LP	2007	May-Jun	[Secondary glaucoma associated with bilateral Aspergillus niger endophthalmitis in an HIV-positive patient: case report].
17849112	Hsieh HJ, Tung KY, Nair GR, Chu IM, Wu WT	2007	Nov	Production of ascorbic acid glucoside by alginate-entrapped mycelia of Aspergillus niger.
17850314	Todorova D, Nedeva D, Abrashev R, Tsekova K	2008	Jan	Cd (II) stress response during the growth of Aspergillus niger B 77.
17853385	Jun C, Xue-Ming Z, Chang-Xiao L, Tie-Jun Z	2008	Feb	Simultaneous determination of swertiamarin and its metabolites (5Z)-5-ethylidene-8-hydroxy-3,4,5,6,7,8-hexahydro-1H-pyrano[3,4-c]pyridin-1-one and erythrocentaurin in broth of Aspergillus niger by HPLC.
17868942	Bohle K, Jungebloud A, GÃ¶cke Y, Dalpiaz A, Cordes C, Horn H, Hempel DC	2007	Dec	Selection of reference genes for normalisation of specific gene quantification data of Aspergillus niger.
17873843	Schmeda-Hirschmann G, Aranda C, Kurina M, RodrÃ­guez JA, Theoduloz C	2007	May	Biotransformations of imbricatolic acid by Aspergillus niger and Rhizopus nigricans cultures.
17875334	Kotik M, StepÃ¡nek V, KyslÃ­k P, MaresovÃ¡ H	2007	Oct	Cloning of an epoxide hydrolase-encoding gene from Aspergillus niger M200, overexpression in E. coli, and modification of activity and enantioselectivity of the enzyme by protein engineering.
17878664	Mala JG, Edwinoliver NG, Kamini NR, Puvanakrishnan R	2007	Aug	Mixed substrate solid state fermentation for production and extraction of lipase from Aspergillus niger MTCC 2594.
17881224	Sharma A, Vivekanand V, Singh RP	2008	Jun	Solid-state fermentation for gluconic acid production from sugarcane molasses by Aspergillus niger ARNU-4 employing tea waste as the novel solid support.
17881255	Braumann I, van den Berg M, Kempken F	2007	Dec	Transposons in biotechnologically relevant strains of Aspergillus niger and Penicillium chrysogenum.
17886188	Susca A, Stea G, MulÃ¨ G, Perrone G	2007	Oct	Polymerase chain reaction (PCR) identification of Aspergillus niger and Aspergillus tubingensis based on the calmodulin gene.
17889524	Ramachandran S, Fontanille P, Pandey A, Larroche C	2008	Jul	Permeabilization and inhibition of the germination of spores of Aspergillus niger for gluconic acid production from glucose.
17897746	Astoreca A, Magnoli C, Ramirez ML, Combina M, Dalcero A	2007	Nov	Water activity and temperature effects on growth of Aspergillus niger, A. awamori and A. carbonarius isolated from different substrates in Argentina.
17898840	Kouadio AI, Lebrihi A, Agbo GN, Mathieu F, Pfohl-Leszkowiz A, Dosso MB	2007	Jul	[Influence of the interaction of temperature and water activity on the production of ochratoxin A and the growth of Aspergillus niger, Aspergillus carbonarius and Aspergillus ochraceus on coffee-based culture medium].
17899443	KolarÃ­kovÃ¡ K, Galuszka P, SedlÃ¡rovÃ¡ I, Sebela M, FrÃ©bort I	2009	Jan	Functional expression of amine oxidase from Aspergillus niger (AO-I) in Saccharomyces cerevisiae.
17905460	Ganzlin M, Marose S, Lu X, Hitzmann B, Scheper T, Rinas U	2007	Dec	In situ multi-wavelength fluorescence spectroscopy as effective tool to simultaneously monitor spore germination, metabolic activity and quantitative protein production in recombinant Aspergillus niger fed-batch cultures.
17907778	Bouras N, Mathieu F, Coppel Y, Strelkov SE, Lebrihi A	2007	Oct	Occurrence of naphtho-gamma-pyrones- and ochratoxin A-producing fungi in French grapes and characterization of new naphtho-gamma-pyrone polyketide (aurasperone G) isolated from Aspergillus niger C-433.
17917744	Yuan XL, Roubos JA, van den Hondel CA, Ram AF	2008	Jan	Identification of InuR, a new Zn(II)2Cys6 transcriptional activator involved in the regulation of inulinolytic genes in Aspergillus niger.
17927135	Wie HJ, Zhao HL, Chang JH, Kim YS, Hwang IK, Ji GE	2007	Oct	Enzymatic modification of saponins from Platycodon grandiflorum with Aspergillus niger.
17928681	Tsuchiyama M, Sakamoto T, Tanimori S, Murata S, Kawasaki H	2007	Oct	Enzymatic synthesis of hydroxycinnamic acid glycerol esters using type A feruloyl esterase from Aspergillus niger.
17929891	Frisvad JC, Smedsgaard J, Samson RA, Larsen TO, Thrane U	2007	Nov	Fumonisin B2 production by Aspergillus niger.
17931730	Melzer G, Dalpiaz A, Grote A, Kucklick M, GÃ¶cke Y, Jonas R, Dersch P, Franco-Lara E, NÃ¶rtemann B, Hempel DC	2007	Dec	Metabolic flux analysis using stoichiometric models for Aspergillus niger: comparison under glucoamylase-producing and non-producing conditions.
17951513	Levin AM, de Vries RP, Conesa A, de Bekker C, Talon M, Menke HH, van Peij NN, WÃ¶sten HA	2007	Dec	Spatial differentiation in the vegetative mycelium of Aspergillus niger.
17958557	Zhao DM, Wang M, Mu XJ, Sun ML, Wang XY	2007	Nov	Screening, cloning and overexpression of Aspergillus niger phytase (phyA) in Pichia pastoris with favourable characteristics.
17967194	Karnaukhova E, Ophir Y, Trinh L, Dalal N, Punt PJ, Golding B, Shiloach J	2007	Oct	Expression of human alpha1-proteinase inhibitor in Aspergillus niger.
17967428	Li Q, McNeil B, Harvey LM	2008	Feb	Adaptive response to oxidative stress in the filamentous fungus Aspergillus niger B1-D.
17968540	Zhang W, Lei XG	2008	Jan	Cumulative improvements of thermostability and pH-activity profile of Aspergillus niger PhyA phytase by site-directed mutagenesis.
17977034	Wang Y, Xue W, Sims AH, Zhao C, Wang A, Tang G, Qin J, Wang H	2008	Jan	Isolation of four pepsin-like protease genes from Aspergillus niger and analysis of the effect of disruptions on heterologous laccase expression.
18025566	Hatzinikolaou DG, Mamma D, Christakopoulos P, Kekos D	2007	Jul	Cell bound and extracellular glucose oxidases from Aspergillus niger BTL: evidence for a secondary glycosylation mechanism.
18025606	Watanapokasin R, Sawasjirakij N, Usami S, Kirimura K	2007	Nov	Polyploid formation between Aspergillus niger and Trichoderma viride for enhanced citric acid production from cellulose.
18039817	Plumridge A, Stratford M, Lowe KC, Archer DB	2008	Jan	The weak-acid preservative sorbic acid is decarboxylated and detoxified by a phenylacrylic acid decarboxylase, PadA1, in the spoilage mold Aspergillus niger.
18066687	Barnes SE, Alcocer MJ, Archer DB	2008	May	siRNA as a molecular tool for use in Aspergillus niger.
18068898	Amini M, Younesi H, Bahramifar N, Lorestani AA, Ghorbani F, Daneshi A, Sharifzadeh M	2008	Jun	Application of response surface methodology for optimization of lead biosorption in an aqueous solution by Aspergillus niger.
18072936	Master ER, Zheng Y, Storms R, Tsang A, Powlowski J	2008	Apr	A xyloglucan-specific family 12 glycosyl hydrolase from Aspergillus niger: recombinant expression, purification and characterization.
18074130	Li Q, Harvey LM, McNeil B	2008	Feb	The effects of bioprocess parameters on extracellular proteases in a recombinant Aspergillus niger B1-D.
18095766	BoukraÃ¢ L, Bouchegrane S	2007	Dec	Additive action of honey and starch against Candida albicans and Aspergillus niger.
18155243	Mizuno M, Koide A, Yamamura A, Akeboshi H, Yoshida H, Kamitori S, Sakano Y, Nishikawa A, Tonozuka T	2008	Feb	Crystal structure of Aspergillus niger isopullulanase, a member of glycoside hydrolase family 49.
18156343	Veum TL, Ellersieck MR	2008	Apr	Effect of low doses of Aspergillus niger phytase on growth performance, bone strength, and nutrient absorption and excretion by growing and finishing swine fed corn-soybean meal diets deficient in available phosphorus and calcium.
18162426	de Jongh WA, Nielsen J	2008	Mar	Enhanced citrate production through gene insertion in Aspergillus niger.
18183388	Myung K, Manthey JA, Narciso JA	2008	Feb	Aspergillus niger metabolism of citrus furanocoumarin inhibitors of human cytochrome P450 3A4.
18189136	Myung K, Manthey JA, Narciso JA	2008	Mar	Binding of furanocoumarins in grapefruit juice to Aspergillus niger hyphae.
18193107	Anjum Zia M, Khalil-Ur-Rahman, K Saeed M, Andaleeb F, I Rajoka M, A Sheikh M, A Khan I, I Khan A	2007	Sep	Thermal Characterization of Purified Glucose Oxidase from A Newly Isolated Aspergillus Niger UAF-1.
18197406	Stricker AR, Mach RL, de Graaff LH	2008	Feb	Regulation of transcription of cellulases- and hemicellulases-encoding genes in Aspergillus niger and Hypocrea jecorina (Trichoderma reesei).
18209660	AviÃ±Ã³-MartÃ­nez JA, EspaÃ±a-Gregori E, Peris-MartÃ­nez CP, Blanes M	2008	Jan-Feb	Successful boric acid treatment of Aspergillus niger infection in an exenterated orbit.
18214472	Solar T, Tursic J, Legisa M	2008	Mar	The role of glucosamine-6-phosphate deaminase at the early stages of Aspergillus niger growth in a high-citric-acid-yielding medium.
18228068	Robledo A, Aguilera-CarbÃ³ A, Rodriguez R, Martinez JL, Garza Y, Aguilar CN	2008	Jun	Ellagic acid production by Aspergillus niger in solid state fermentation of pomegranate residues.
18242981	Khalaf MA	2008	Sep	Biosorption of reactive dye from textile wastewater by non-viable biomass of Aspergillus niger and Spirogyra sp.
18245853	Damveld RA, Franken A, Arentshorst M, Punt PJ, Klis FM, van den Hondel CA, Ram AF	2008	Feb	A novel screening method for cell wall mutants in Aspergillus niger identifies UDP-galactopyranose mutase as an important protein in fungal cell wall biosynthesis.
18248176	Hostetler HA, Collodi P, Devlin RH, Muir WM	2005		Improved phytate phosphorus utilization by Japanese medaka transgenic for the Aspergillus niger phytase gene.
18257237	Pan LH, Luo JP, Jiang ST	2007	Nov	[Study on isoflavone active aglycone preparation by immobilized beta-glucosidase from Aspergillus niger].
18295164	Parameswaran V	2008	Mar	Multiple mycotic aneurysms with a rare fungus, Aspergillus niger: a complex case report.
18295720	Hattori T, Honda Y, Kino K, Kirimura K	2008	Jan	Expression of alternative oxidase gene (aox1) at the stage of single-cell conidium in citric acid-producing Aspergillus niger.
18297775		2005		Influence of dissolved oxygen concentration on intracellular pH for regulation of Aspergillus niger growth rate during citric acid fermentation in a stirred tank bioreactor.
18309527	Liu C, Sun ZT, Du JH, Wang J	2008	Jul	Response surface optimization of fermentation conditions for producing xylanase by Aspergillus niger SL-05.
18318841	JuhÃ¡sz A, Pfeiffer I, Keszthelyi A, Kucsera J, VÃ¡gvÃ¶lgyi C, Hamari Z	2008	Apr	Comparative analysis of the complete mitochondrial genomes of Aspergillus niger mtDNA type 1a and Aspergillus tubingensis mtDNA type 2b.
18320228	Yuan XL, van der Kaaij RM, van den Hondel CA, Punt PJ, van der Maarel MJ, Dijkhuizen L, Ram AF	2008	Jun	Aspergillus niger genome-wide analysis reveals a large number of novel alpha-glucan acting enzymes with unexpected expression profiles.
18323603	Atkin KE, Reiss R, Turner NJ, Brzozowski AM, Grogan G	2008	Mar	Cloning, expression, purification, crystallization and preliminary X-ray diffraction analysis of variants of monoamine oxidase from Aspergillus niger.
18331445	BoukraÃ¢ L, Benbarek H, Ahmed M	2008	Nov	Synergistic action of starch and honey against Aspergillus niger in correlation with Diastase Number.
18347798	Braumann I, van den Berg M, Kempken F	2008	May	Repeat induced point mutation in two asexual fungi, Aspergillus niger and Penicillium chrysogenum.
18348339	Chen C, Han F, Zhang Y, Lu J, Shi Y	2008	Jul	Simultaneous determination of geniposide and its metabolites genipin and genipinine in culture of Aspergillus niger by HPLC.
18364712	Andersen MR, Nielsen ML, Nielsen J	2008		Metabolic model integration of the bibliome, genome, metabolome and reactome of Aspergillus niger.
18375817	Melin P, Stratford M, Plumridge A, Archer DB	2008	Apr	Auxotrophy for uridine increases the sensitivity of Aspergillus niger to weak-acid preservatives.
18378674	JÃ¸rgensen AD, NÃ¸hr J, Kastrup JS, Gajhede M, Sigurskjold BW, Sauer J, Svergun DI, Svensson B, Vestergaard B	2008	May	Small angle X-ray studies reveal that Aspergillus niger glucoamylase has a defined extended conformation and can form dimers in solution.
18383232	Lorek J, PÃ¶ggeler S, Weide MR, Breves R, BockmÃ¼hl DP	2008	Apr	Influence of farnesol on the morphogenesis of Aspergillus niger.
18388475	Jeon BY, Kim DH, Na BK, Ahn DH, Park DH	2008	Mar	Production of ethanol directly from potato starch by mixed culture of Saccharomyces cerevisiae and Aspergillus niger using electrochemical bioreactor.
18395490	Dolashki A, Abrashev R, Stevanovic S, Stefanova L, Ali SA, Velkova L, Hristova R, Angelova M, Voelter W, Devreese B, Van Beeumen J, Dolashka-Angelova P	2008	Dec	Biochemical properties of Cu/Zn-superoxide dismutase from fungal strain Aspergillus niger 26.
18401753	Dutra JC, da C Terzi S, Bevilaqua JV, Damaso MC, Couri S, Langone MA, Senna LF	2008	Mar	Lipase production in solid-state fermentation monitoring biomass growth of aspergillus niger using digital image processing.
18421587	Selig MJ, Knoshaug EP, Decker SR, Baker JO, Himmel ME, Adney WS	2008	Mar	Heterologous expression of Aspergillus niger beta-D-xylosidase (XlnD): characterization on lignocellulosic substrates.
18427736	Ramachandran S, Fontanille P, Pandey A, Larroche C	2008	Dec	Fed-batch production of gluconic acid by terpene-treated Aspergillus niger spores.
18443780	WeignerovÃ¡ L, Filipi T, ManglovÃ¡ D, Kren V	2008	Jul	Induction, purification and characterization of alpha-N-acetylgalactosaminidase from Aspergillus Niger.
18444976	Lazar EE, Wills RB, Ho BT, Harris AM, Spohr LJ	2008	Jun	Antifungal effect of gaseous nitric oxide on mycelium growth, sporulation and spore germination of the postharvest horticulture pathogens, Aspergillus niger, Monilinia fructicola and Penicillium italicum.
18468889	Bojinova D, Velkova R, Ivanova R	2008	Oct	Solubilization of Morocco phosphorite by Aspergillus niger.
18479949	Ahuja M, Punekar NS	2008	Jul	Phosphinothricin resistance in Aspergillus niger and its utility as a selectable transformation marker.
18500582	Fahmy AS, El-Beih FM, Mohamed SA, Abdel-Gany SS, Abd-Elbaky EA	2008	Jun	Characterization of an exopolygalacturonase from Aspergillus niger.
18501461	Ganzlin M, Rinas U	2008	Jun	In-depth analysis of the Aspergillus niger glucoamylase (glaA) promoter performance using high-throughput screening and controlled bioreactor cultivation techniques.
18507150	Saxena S, Shukla S, Thakur A, Gupta R	2008	Mar	Immobilization of polygalacturonase from Aspergillus niger onto activated polyethylene and its application in apple juice clarification.
18545845	Xavier MO, Sales Mda P, Camargo Jde J, Pasqualotto AC, Severo LC	2008	Mar-Apr	Aspergillus niger causing tracheobronchitis and invasive pulmonary aspergillosis in a lung transplant recipient: case report.
18546027	Abed KF	2008	Sep	Differentiation of Aspergillus niger by random amplification of polymorphic DNA.
18568761	Dei HK, Rose SP, Mackenzie AM	2008	May	Effects of fungal (Aspergillus niger or Ceriporiopsis subvermispora) fermentation on the nutritive value of shea nut (Vitellaria paradoxa) meal for broiler chicks.
18571752	Bragulat MR, CabaÃ±es FJ	2008	Sep	Effect of gentian violet on the growth of the N and T RFLP types of the Aspergillus niger aggregate.
18597050	Kote NV, Patil AG, Mulimani VH	2009	Feb	Optimization of the production of thermostable endo-beta-1,4 mannanases from a newly isolated Aspergillus niger gr and Aspergillus flavus gr.
18599287	Yang J, Wang Q, Wang Q, Wu T	2009	Jan	Heavy metals extraction from municipal solid waste incineration fly ash using adapted metal tolerant Aspergillus niger.
18600786	Xu YX, Li YL, Xu SC, Liu Y, Wang X, Tang JW	2008	Jul	Improvement of xylanase production by Aspergillus niger XY-1 using response surface methodology for optimizing the medium composition.
18604419	Uehara S, Franzolin MR, Viani FC, Chiesa S, FranÃ§a AP, Paula CR	2008	May-Jun	Activity of Tri-N-Butyl Tin maleate in carpets against Staphylococcus aureus and Aspergillus niger, verified through two methodologies: Inhibition Halo (HZ) and Inhibition Surface (Print).
18636605	Pestlin S, Prinz D, Starr JN, Reilly PJ	1997	Oct	Kinetics and equilibria of condensation reactions between monosaccharide pairs catalyzed by Aspergillus niger glucoamylase.
18636644	Larralde-Corona CP, LÃ³pez-Isunza F, Viniegra-GonzÃ¡lez G	1997	Nov	Morphometric evaluation of the specific growth rate of Aspergillus niger grown in agar plates at high glucose levels.
18649552	Yang J, Wang QH, Wang Q, Xue J, Tian SL	2008	Mar	[Influence of fly ash concentrations on the growth of Aspergillus niger and the bioleaching efficiency of heavy metals].
18650085	Vats P, Bhushan B, Banerjee UC	2009	Jan	Studies on the dephosphorylation of phytic acid in livestock feed using phytase from Aspergillus niger van Teighem.
18663503	Gunashree BS, Venkateswaran G	2008	Dec	Effect of different cultural conditions for phytase production by Aspergillus niger CFR 335 in submerged and solid-state fermentations.
18677513	Braumann I, van den Berg MA, Kempken F	2008	Oct	Strain-specific retrotransposon-mediated recombination in commercially used Aspergillus niger strain.
18683944	Ullah AH, Sethumadhavan K, Mullaney EJ	2008	Sep	Unfolding and refolding of Aspergillus niger PhyB phytase: role of disulfide bridges.
18693104	Li Q, Abrashev R, Harvey LM, McNeil B	2008	Sep	Oxidative stress-associated impairment of glucose and ammonia metabolism in the filamentous fungus, Aspergillus niger B1-D.
18694843	Hofmann G, Diano A, Nielsen J	2009	Jan	Recombinant bacterial hemoglobin alters metabolism of Aspergillus niger.
18696012	Zhang J, Wu X, Zhang SQ	2008	Dec	Antifungal mechanism of antibacterial peptide, ABP-CM4, from Bombyx mori against Aspergillus niger.
18704394	Oliveira JM, van der Veen D, de Graaff LH, Qin L	2008	Oct	Efficient cloning system for construction of gene silencing vectors in Aspergillus niger.
18714346	Singaravelan N, Grishkan I, Beharav A, Wakamatsu K, Ito S, Nevo E	2008	Aug	Adaptive melanin response of the soil fungus Aspergillus niger to UV radiation stress at 'Evolution Canyon', Mount Carmel, Israel.
18753445	Dei HK, Rose SP, Mackenzie AM, Amarowicz R	2008	Sep	Growth performance of broiler chickens fed diets containing shea nut (Vitellaria paradoxa, Gaertn.) meal fermented with Aspergillus niger.
18789352	Trimukhe KD, Mahadik ND, Gokhale DV, Varma AJ	2008	Dec	Environment friendly crosslinked chitosan as a matrix for selective adsorption and purification of lipase of Aspergillus niger.
18811002	Mohamed AE, Khalafallah AK, Yousof AH	2008	Jul-Aug	Biotransformation of glabratephrin, a rare type of isoprenylated flavonoids, by Aspergillus niger.
18815903	Noureddini H, Dang J	2009	Oct	Degradation of phytates in distillers' grains and corn gluten feed by Aspergillus niger phytase.
18824119	Jacobs DI, Olsthoorn MM, Maillet I, Akeroyd M, Breestraat S, Donkers S, van der Hoeven RA, van den Hondel CA, Kooistra R, Lapointe T, Menke H, Meulenberg R, Misset M, MÃ¼ller WH, van Peij NN, Ram A, Rodriguez S, Roelofs MS, Roubos JA, van Tilborg MW, Verkleij AJ, Pel HJ, Stam H, Sagt CM	2009	Mar	Effective lead selection for improved protein production in Aspergillus niger based on integrated genomics.
18827346	Hu JN, Zhu XM, Lee KT, Zheng YN, Li W, Han LK, Fang ZM, Gu LJ, Sun BS, Wang CY, Sung CK	2008	Oct	Optimization of ginsenosides hydrolyzing beta-glucosidase production from Aspergillus niger using response surface methodology.
18828177	Chill L, Trinh L, Azadi P, Ishihara M, Sonon R, Karnaukhova E, Ophir Y, Golding B, Shiloach J	2009	Feb	Production, purification, and characterization of human alpha1 proteinase inhibitor from Aspergillus niger.
18835775	Mhetras NC, Bastawde KB, Gokhale DV	2009	Feb	Purification and characterization of acidic lipase from Aspergillus niger NCIM 1207.
18925364	Rodrigues C, Vandenberghe LP, Teodoro J, Pandey A, Soccol CR	2009	Jul	Improvement on citric acid production in solid-state fermentation by Aspergillus niger LPB BC mutant using citric pulp.
18929480	Zeng W, Chen HZ	2009	Feb	Air pressure pulsation solid state fermentation of feruloyl esterase by Aspergillus niger.
18930158	Punt PJ, Schuren FH, Lehmbeck J, Christensen T, Hjort C, van den Hondel CA	2008	Dec	Characterization of the Aspergillus niger prtT, a unique regulator of extracellular protease encoding genes.
18951902	Atkin KE, Reiss R, Koehler V, Bailey KR, Hart S, Turkenburg JP, Turner NJ, Brzozowski AM, Grogan G	2008	Dec	The structure of monoamine oxidase from Aspergillus niger provides a molecular context for improvements in activity obtained by directed evolution.
18990562	Ge XY, Qian H, Zhang WG	2009	Mar	Improvement of L-lactic acid production from Jerusalem artichoke tubers by mixed culture of Aspergillus niger and Lactobacillus sp.
19000620	Isobe K, Ishikura K, Shimizu S	2008	Oct	Identification and characterization of enzyme catalyzing conversion of N(alpha)-benzyloxycarbonyl-L-aminoadipic-delta-semialdehyde to N(alpha)-benzyloxycarbonyl-L-aminoadipic acid in Aspergillus niger AKU 3302.
19004246	Bakri Y, Al-Jazairi M, Al-Kayat G	2008		Xylanase production by a newly isolated Aspergillus niger SS7 in submerged culture.
19015029	van Diepeningen AD, PÃ¡l K, van der Lee TA, Hoekstra RF, Debets AJ	2009	Feb	The het-c heterokaryon incompatibility gene in Aspergillus niger.
19041907	de Bekker C, Wiebenga A, Aguilar G, WÃ¶sten HA	2009	Mar	An enzyme cocktail for efficient protoplast formation in Aspergillus niger.
19059412	Medeiros MN, Belmonte R, Soares BC, Medeiros LN, Canetti C, Freire-de-Lima CG, Maya-Monteiro CM, Bozza PT, Almeida IC, Masuda H, Kurtenbach E, Machado EA	2009	Feb	Arrest of oogenesis in the bug Rhodnius prolixus challenged with the fungus Aspergillus niger is mediated by immune response-derived PGE2.
19082644	Shah P, Bhavsar K, Soni SK, Khire JM	2009	Mar	Strain improvement and up scaling of phytase production by Aspergillus niger NCIM 563 under submerged fermentation conditions.
19096452	Abrashev RI, Pashova SB, Stefanova LN, Vassilev SV, Dolashka-Angelova PA, Angelova MB	2008	Dec	Heat-shock-induced oxidative stress and antioxidant response in Aspergillus niger 26.
19097662	Astoreca A, Barberis C, Magnoli C, Combina M, Dalcero A	2009	Feb	Influence of ecophysiological factors on growth, lag phase and ochratoxin A production by Aspergillus niger aggregate strains in irradiated corn grains.
19117629	Astoreca A, Barberis C, Magnoli C, Combina M, Dalcero A	2009	Feb	Ecophysiological factor effect on growth rate, lag phase and ochratoxin A production by Aspergillus niger aggregate strains on irradiated peanut seeds.
19137846	Omojasola PF, Jilani OP	2008	Oct	Cellulase production by Trichoderma longi, Aspergillus niger and Saccharomyces cerevisae cultured on waste materials from orange.
19138771	Ota M, Okamoto T, Wakabayashi H	2009	Mar	Action of transglucosidase from Aspergillus niger on maltoheptaose and [U-(13)C]maltose.
19146536	Zhang H, Lu Z, Zhang L, Bao Y, Zhan X, Feng F, Zheng X	2008	Nov	Antifungal activity of a food-grade dilution-stable microemulsion against Aspergillus niger.
19154104	Berecochea-Lopez A, DecordÃ© K, Ventura E, Godard M, Bornet A, TeissÃ¨dre PL, Cristol JP, Rouanet JM	2009	Feb	Fungal chitin-glucan from Aspergillus niger efficiently reduces aortic fatty streak accumulation in the high-fat fed hamster, an animal model of nutritionally induced atherosclerosis.
19156306	Henrikson JC, Hoover AR, Joyner PM, Cichewicz RH	2009	Feb	A chemical epigenetics approach for engineering the in situ biosynthesis of a cryptic natural product from Aspergillus niger.
19166577	JÃ¸rgensen TR, Goosen T, Hondel CA, Ram AF, Iversen JJ	2009	Jan	Transcriptomic comparison of Aspergillus niger growing on two different sugars reveals coordinated regulation of the secretory pathway.
19191146	Ogawa H, Fujimura M, Tofuku Y, Kitagawa M	2009	Feb	Eosinophilic pneumonia caused by Aspergillus niger: is oral cleansing with amphotericin B efficacious in preventing relapse of allergic pneumonitis?
19193216	Wright JC, Sugden D, Francis-McIntyre S, Riba-Garcia I, Gaskell SJ, Grigoriev IV, Baker SE, Beynon RJ, Hubbard SJ	2009	Feb	Exploiting proteomic data for genome annotation and gene model validation in Aspergillus niger.
19214630	Hattori T, Kino K, Kirimura K	2009	Apr	Regulation of alternative oxidase at the transcription stage in Aspergillus niger under the conditions of citric acid production.
19232463	Ren WX, Li PJ, Geng Y, Li XJ	2009	Aug	Biological leaching of heavy metals from a contaminated soil by Aspergillus niger.
19234727	Luo Q, Yao Y, Han WW, Zhou YH, Li ZS	2009	Sep	Homology modeling of a novel epoxide hydrolase (EH) from Aspergillus niger SQ-6: structure-activity relationship in expoxides inhibiting EH activity.
19235503	Karaseva EI, Tarun EI, Metelitsa DI	2009	Jan-Feb	[Ultrasonic inactivation of Aspergillus niger glucose oxidase in aqueous solutions].
19243908	Valerio F, Favilla M, De Bellis P, Sisto A, de Candia S, Lavermicocca P	2009	Sep	Antifungal activity of strains of lactic acid bacteria isolated from a semolina ecosystem against Penicillium roqueforti, Aspergillus niger and Endomyces fibuliger contaminating bakery products.
19248178	Shu Z, Duan M, Yang J, Xu L, Yan Y	2009	Mar-Apr	Aspergillus niger lipase: Heterologous expression in Pichia pastoris, molecular modeling prediction and the importance of the hinge domains at both sides of the lid domain to interfacial activation.
19251882	Alriksson B, Rose SH, van Zyl WH, SjÃ¶de A, Nilvebrant NO, JÃ¶nsson LJ	2009	Apr	Cellulase production from spent lignocellulose hydrolysates by recombinant Aspergillus niger.
19271244	Betini JH, Michelin M, Peixoto-Nogueira SC, Jorge JA, Terenzi HF, Polizeli ML	2009	Oct	Xylanases from Aspergillus niger, Aspergillus niveus and Aspergillus ochraceus produced under solid-state fermentation and their application in cellulose pulp bleaching.
19271267	Meijer S, Otero J, Olivares R, Andersen MR, Olsson L, Nielsen J	2009	Mar	Overexpression of isocitrate lyase-glyoxylate bypass influence on metabolism in Aspergillus niger.
19285703	Amini M, Younesi H, Bahramifar N	2009	Jun	Biosorption of nickel(II) from aqueous solution by Aspergillus niger: response surface methodology and isotherm study.
19295081	Chhikara S, Dhankhar R	2008	Sep	Biosorption of Cr (VI) ions from electroplating industrial effluent using immobilized Aspergillus niger biomass.
19309517	Wadman MW, de Vries RP, Kalkhove SI, Veldink GA, Vliegenthart JF	2009	Mar	Characterization of oxylipins and dioxygenase genes in the asexual fungus Aspergillus niger.
19333566	Xie Y, Wei Y, Hu J	2010	Feb	Depolymerization of chitosan with a crude cellulase preparation from Aspergillus niger.
19348267	Hamaguchi R, Saito H, Kegasawa K, Nakagawa A, Ryujin Y, Noguchi S, Sugimoto H, Kobayashi A, Yamazaki K, Jin Y, Yoshimura N, Tsurikisawa N, Akiyama K	2009	Mar	[A case of hypersensitivity pneumonitis resulting from inhalation of Aspergillus niger in a greenhouse worker who raised roses].
19379783	Capuder M, Solar T, Bencina M, Legisa M	2009	Oct	Highly active, citrate inhibition resistant form of Aspergillus niger 6-phosphofructo-1-kinase encoded by a modified pfkA gene.
19382249	Diano A, Peeters J, Dynesen J, Nielsen J	2009	Aug	Physiology of Aspergillus niger in oxygen-limited continuous cultures: Influence of aeration, carbon source concentration and dilution rate.
19390883	da Silva VC, Contesini FJ, de Oliveira Carvalho P	2009	Jul	Enantioselective behavior of lipases from Aspergillus niger immobilized in different supports.
19395519	Sands JS, Ragland D, Dilger RN, Adeola O	2009	Aug	Responses of pigs to Aspergillus niger phytase supplementation of low-protein or high-phytin diets.
19409083	Andersen MR, Lehmann L, Nielsen J	2009		Systemic analysis of the response of Aspergillus niger to ambient pH.
19414054	Ravalason H, HerpoÃ«l-Gimbert I, Record E, Bertaud F, Grisel S, de Weert S, van den Hondel CA, Asther M, Petit-Conil M, Sigoillot JC	2009	Jul	Fusion of a family 1 carbohydrate binding module of Aspergillus niger to the Pycnoporus cinnabarinus laccase for efficient softwood kraft pulp biobleaching.
19416466	Xie G, West TP	2009	May	Citric acid production by Aspergillus niger ATCC 9142 from a treated ethanol fermentation co-product using solid-state fermentation.
19428436	Al-Aboudi A, Mohammad MY, Haddad S, Al-Far R, Choudhary MI, Atta-Ur-Rahman	2009	Apr-May	Biotransformation of methyl cholate by Aspergillus niger.
19431017	Wang YL, Wang H, Lu YX, Cheng XC, Han LL, Yuan SJ, Yang DX, Zhang QL, Wu CT	2009		Microbial transformation of epothilone A by Aspergillus niger AS 3.739.
19433216	Paz-Alfaro KJ, Ruiz-Granados YG, Uribe-Carvajal S, Sampedro JG	2009	May	Trehalose-mediated thermal stabilization of glucose oxidase from Aspergillus niger.
19444441	Meijer S, de Jongh WA, Olsson L, Nielsen J	2009	Aug	Physiological characterisation of acuB deletion in Aspergillus niger.
19445185	Tong X, Tang Q, Wu Y, Wu J, Chen J	2009	Feb	[Cloning of the gene encoding alpha-glucosidase from aspergillus niger and its expression in Pichia pastoris].
19452475	Naundorf A, Melzer G, Archelas A, Furstoss R, Wohlgemuth R	2009	May	Influence of pH on the expression of a recombinant epoxide hydrolase in Aspergillus niger.
19469283	Varalakshmi KN, Kumudini BS, Nandini BN, Solomon J, Suhas R, Mahesh B, Kavitha AP	2009		Production and characterization of alpha-amylase from Aspergillus niger JGI 24 isolated in Bangalore.
19476005	Shafique S, Bajwa R, Shafique S	2009	Apr	Mutagenesis and genotypic characterization of Aspergillus niger FCBP-02 for improvement in cellulolytic potential.
19486395	Zhao K, Ping W, Li Q, Hao S, Zhao L, Gao T, Zhou D	2009	Oct	Aspergillus niger var. taxi, a new species variant of taxol-producing fungus isolated from Taxus cuspidata in China.
19508217	Nadeem H, Rashid MH, Riaz M, Asma B, Javed MR, Perveen R	2009		Invertase from hyper producer strain of Aspergillus niger: physiochemical properties, thermodynamics and active site residues heat of ionization.
19520054	Shimba N, Shinagawa M, Hoshino W, Yamaguchi H, Yamada N, Suzuki E	2009	Oct	Monitoring the hydrolysis and transglycosylation activity of alpha-glucosidase from Aspergillus niger by nuclear magnetic resonance spectroscopy and mass spectrometry.
19521728	Fisch KM, Gillaspy AF, Gipson M, Henrikson JC, Hoover AR, Jackson L, Najar FZ, WÃ¤gele H, Cichewicz RH	2009	Sep	Chemical induction of silent biosynthetic pathway transcription in Aspergillus niger.
19521921	Esmaeili A, Sharafian S, Safaiyan S, Rezazadeh S, Rustaivan A	2009		Biotransformation of one monoterpene by sporulated surface cultures of Aspergillus niger and Penicillium sp.
19530713	Weaver JD, Ullah AH, Sethumadhavan K, Mullaney EJ, Lei XG	2009	Jun	Impact of assay conditions on activity estimate and kinetics comparison of Aspergillus niger PhyA and Escherichia coli AppA2 phytases.
19545631	Cao S, Xiang W, Cai H	2009	Jun	WITHDRAWN: High level expression and characterization of Aspergillus niger beta-mannanase in Methylotrophic yeast.
19552887	Sohail M, Siddiqi R, Ahmad A, Khan SA	2009	Sep	Cellulase production from Aspergillus niger MS82: effect of temperature and pH.
19554325	Malandra A, Cantarella M, Kaplan O, Vejvoda V, UhnÃ¡kovÃ¡ B, StepÃ¡nkovÃ¡ B, KubÃ¡c D, MartÃ­nkovÃ¡ L	2009	Nov	Continuous hydrolysis of 4-cyanopyridine by nitrilases from Fusarium solani O1 and Aspergillus niger K10.
19554356	Meijer S, Nielsen ML, Olsson L, Nielsen J	2009	Oct	Gene deletion of cytosolic ATP: citrate lyase leads to altered organic acid production in Aspergillus niger.
19575837	Kamilla L, Mansor SM, Ramanathan S, Sasidharan S	2009	Aug	Effects of Clitoria ternatea leaf extract on growth and morphogenesis of Aspergillus niger.
19593982	Ahmed MK, Ishino T, Takeno S, Hirakawa K	2009	Jun	Bilateral allergic fungal rhinosinusitis caused by Schizophillum commune and Aspergillus niger. A case report.
19603684	Chen F, Yang X, Wu Q	2009	Jun	Photocatalytic oxidation of Escherischia coli, Aspergillus niger, and formaldehyde under different ultraviolet irradiation conditions.
19606383	Zhang Y, Li XM, Feng Y, Wang BG	2010	Jul	Phenethyl-alpha-pyrone derivatives and cyclodipeptides from a marine algous endophytic fungus Aspergillus niger EN-13.
19618504	Tsang A, Butler G, Powlowski J, Panisko EA, Baker SE	2009	Mar	Analytical and computational approaches to define the Aspergillus niger secretome.
19618505	Coutinho PM, Andersen MR, Kolenova K, vanKuyk PA, Benoit I, Gruben BS, Trejo-Aguilar B, Visser H, van Solingen P, Pakula T, Seiboth B, Battaglia E, Aguilar-Osorio G, de Jong JF, Ohm RA, Aguilar M, Henrissat B, Nielsen J, StÃ¥lbrand H, de Vries RP	2009	Mar	Post-genomic insights into the plant polysaccharide degradation potential of Aspergillus nidulans and comparison to Aspergillus niger and Aspergillus oryzae.
19618506	Martens-Uzunova ES, Schaap PJ	2009	Mar	Assessment of the pectin degrading enzyme network of Aspergillus niger by functional genomics.
19621578	Yang J, Yan X, Zhang Z, Jiang X, Yan Y	2009	Mar	[Two-step synthesis of the full length Aspergillus niger lipase gene lipA leads to high-level expression in Pichia pastoris].
19628562	Braaksma M, Smilde AK, van der Werf MJ, Punt PJ	2009	Oct	The effect of environmental conditions on extracellular protease activity in controlled fermentations of Aspergillus niger.
19653520	Botha CJ, Truter M, Bredell T, Lange L, MÃ¼lders MS	2009	Mar	Putative Aspergillus niger-induced oxalate nephrosis in sheep.
19674460	Rutten L, Ribot C, Trejo-Aguilar B, WÃ¶sten HA, de Vries RP	2009	Aug	A single amino acid change (Y318F) in the L-arabitol dehydrogenase (LadA) from Aspergillus niger results in a significant increase in affinity for D-sorbitol.
19680876	Noonim P, Mahakarnchanakul W, Nielsen KF, Frisvad JC, Samson RA	2009	Jan	Fumonisin B2 production by Aspergillus niger in Thai coffee beans.
19709342	Schneider KD, van Straaten P, de OrduÃ±a RM, Glasauer S, Trevors J, Fallow D, Smith PS	2010	Jan	Comparing phosphorus mobilization strategies using Aspergillus niger for the mineral dissolution of three phosphate rocks.
19709863	Fateixa S, Neves MC, Almeida A, Oliveira J, Trindade T	2009	Nov	Anti-fungal activity of SiO2/Ag2S nanocomposites against Aspergillus niger.
19736412	Mohapatra S, Xess I, Swetha JV, Tanveer N, Asati D, Ramam M, Singh MK	2009	Oct-Dec	Primary cutaneous aspergillosis due to Aspergillus niger in an immunocompetent patient.
19742356	Logrieco A, Ferracane R, Haidukowsky M, Cozzi G, Visconti A, Ritieni A	2009	Nov	Fumonisin B(2) production by Aspergillus niger from grapes and natural occurrence in must.
19744839	Daoud FB, Kaddour S, Sadoun T	2010	Jan	Adsorption of cellulase Aspergillus niger on a commercial activated carbon: kinetics and equilibrium studies.
19756540	Nielsen KF, Mogensen JM, Johansen M, Larsen TO, Frisvad JC	2009	Nov	Review of secondary metabolites and mycotoxins from the Aspergillus niger group.
19757411	Sebela M, Rehulka P, KÃ¡brt J, RehulkovÃ¡ H, Ozdian T, Raus M, Franc V, ChmelÃ­k J	2009	Nov	Identification of N-glycosylation in prolyl endoprotease from Aspergillus niger and evaluation of the enzyme for its possible application in proteomics.
19764004	Shafique S, Bajwa R, Shafique S	2010	Jul	Mutagenesis and genetic characterisation of amylolytic Aspergillus niger.
19784554	Guo Y, Lu F, Zhao H, Tang Y, Lu Z	2010	Sep	Cloning and heterologous expression of glucose oxidase gene from Aspergillus niger Z-25 in Pichia pastoris.
19809257	Mata-Gomez M, Rodriguez LV, Ramos EL, Renovato J, Cruz-Hernandez MA, Rodriguez R, Contreras J, Aguilar CN	2009	Sep	A novel tannase from the xerophilic fungus Aspergillus niger GH1.
19811831	Mukherjee A, Das D, Kumar Mondal S, Biswas R, Kumar Das T, Boujedaini N, Khuda-Bukhsh AR	2010	Feb	Tolerance of arsenate-induced stress in Aspergillus niger, a possible candidate for bioremediation.
19815245	Marquina S, Parra JL, GonzÃ¡lez M, Zamilpa A, Escalante J, Trejo-HernÃ¡ndez MR, Alvarez L	2009	Dec	Hydroxylation of the diterpenes ent-kaur-16-en-19-oic and ent-beyer-15-en-19-oic acids by the fungus Aspergillus niger.
19817688	Vinetsky YP, Rozhkova AM, Chulkin AM, Satrutdinov AD, Sinitsyna OA, Fedorova EA, Bekkarevich AO, Okunev ON, Sinitsyn AP	2009	Aug	Regulatory activity of heterologous gene-activator xlnR of Aspergillus niger in Penicillium canescens.
19821581	Salgado JM, RodrÃ­guez N, CortÃ©s S, DomÃ­nguez JM	2009	Nov	Development of cost-effective media to increase the economic potential for larger-scale bioproduction of natural food additives by Lactobacillus rhamnosus , Debaryomyces hansenii , and Aspergillus niger.
19823778	Chen H, Liu L, Lv S, Liu X, Wang M, Song A, Jia X	2010	Sep	Immobilization of Aspergillus niger xylanase on chitosan using dialdehyde starch as a coupling agent.
19824396	Kavya V, Padmavathi T	2009		Optimization of growth conditions for xylanase production by Aspergillus niger in solid state fermentation.
19835173	Yang J, Zhang Z, Liu L, Yan Y	2009	Aug	[Cloning, expression and characterization of a novel lipase gene lipB from Aspergillus niger F044].
19851729	Contesini FJ, da Silva VC, Maciel RF, de Lima RJ, Barros FF, de Oliveira Carvalho P	2009	Oct	Response surface analysis for the production of an enantioselective lipase from Aspergillus niger by solid-state fermentation.
19860451	Edwinoliver NG, Thirunavukarasu K, Purushothaman S, Rose C, Gowthaman MK, Kamini NR	2009	Nov	Corn steep liquor as a nutrition adjunct for the production of Aspergillus niger lipase and hydrolysis of oils thereof.
19878804	Tran NT, Nguyen TP, Homasson JP	2009	Oct	[Aspergillus niger responsible for a tracheo-oesophageal fistula in an immunocompetent patient].
19879044	Xiong XJ, Meng XJ, Zheng TL	2010	Mar	Biosorption of C.I. Direct Blue 199 from aqueous solution by nonviable Aspergillus niger.
19884778	Naganagouda K, Salimath PV, Mulimani VH	2009	Oct	Purification and characterization of endo-beta-1,4 mannanase from Aspergillus niger gr for application in food processing industry.
19900804	Skorik YA, Pestov AV, Yatluk YG	2010	Mar	Evaluation of various chitin-glucan derivatives from Aspergillus niger as transition metal adsorbents.
19906526	Tsekova K, Todorova D, Dencheva V, Ganeva S	2010	Mar	Biosorption of copper(II) and cadmium(II) from aqueous solutions by free and immobilized biomass of Aspergillus niger.
19908039	Roth AH, Dersch P	2010	Mar	A novel expression system for intracellular production and purification of recombinant affinity-tagged proteins in Aspergillus niger.
19912637	Do BC, Dang TT, Berrin JG, Haltrich D, To KA, Sigoillot JC, Yamabhai M	2009	Nov	Cloning, expression in Pichia pastoris, and characterization of a thermostable GH5 mannan endo-1,4-beta-mannosidase from Aspergillus niger BK01.
19919894	Villena GK, Fujikawa T, Tsuyumu S, GutiÃ©rrez-Correa M	2010	Mar	Structural analysis of biofilms and pellets of Aspergillus niger by confocal laser scanning microscopy and cryo scanning electron microscopy.
19937085	Abdeshahian P, Samat N, Hamid AA, Yusoff WM	2010	Jan	Utilization of palm kernel cake for production of beta-mannanase by Aspergillus niger FTCC 5003 in solid substrate fermentation using an aerated column bioreactor.
19943460	Abdeshahian P, Samat N, Yusoff WM	2009	Aug	Xylanase production by Aspergillus niger FTCC 5003 using palm kernel cake in fermentative bioprocess.
19953678	Driouch H, Sommer B, Wittmann C	2010	Apr	Morphology engineering of Aspergillus niger for improved enzyme production.
20003296	SÃ¸rensen LM, Lametsch R, Andersen MR, Nielsen PV, Frisvad JC	2009	Dec	Proteome analysis of Aspergillus niger: lactate added in starch-containing medium can increase production of the mycotoxin fumonisin B2 by modifying acetyl-CoA metabolism.
20014861	Mogensen JM, Frisvad JC, Thrane U, Nielsen KF	2010	Jan	Production of Fumonisin B2 and B4 by Aspergillus niger on grapes and raisins.
20022424	Singh SS, Dikshit AK	2010	Apr	Optimization of the parameters for decolourization by Aspergillus niger of anaerobically digested distillery spentwash pretreated with polyaluminium chloride.
20028011	MÃ¥nsson M, Klejnstrup ML, Phipps RK, Nielsen KF, Frisvad JC, Gotfredsen CH, Larsen TO	2010	Jan	Isolation and NMR characterization of fumonisin B2 and a new fumonisin B6 from Aspergillus niger.
20043849	Mogensen JM, Nielsen KF, Samson RA, Frisvad JC, Thrane U	2009	Dec	Effect of temperature and water activity on the production of fumonisins by Aspergillus niger and different Fusarium species.
20057152	Liu L, Gu LJ, Zhang DL, Wang Z, Wang CY, Li Z, Sung CK	2010		Microbial conversion of rare ginsenoside Rf to 20(S)-protopanaxatriol by Aspergillus niger.
20082373	Colin VL, Baigori MD, Pera LM	2010	Feb	Effect of environmental conditions on extracellular lipases production and fungal morphology from Aspergillus niger MYA 135.
20082377	Wani MA, Sanjana K, Kumar DM, Lal DK	2010	Feb	GC--MS analysis reveals production of 2--Phenylethanol from Aspergillus niger endophytic in rose.
20089297	Gauthier H, Yargeau V, Cooper DG	2010	Mar	Biodegradation of pharmaceuticals by Rhodococcus rhodochrous and Aspergillus niger by co-metabolism.
20100652	Rajesh N, Imelda-Joseph, Raj RP	2010	Nov	Value addition of vegetable wastes by solid-state fermentation using Aspergillus niger for use in aquafeed industry.
20129776	Mariam I, Nagra SA, Haq I, Ali S	2010	Jun	Application of 2-factorial design on the enhanced production of calcium gluconate by a mutant strain of Aspergillus niger.
20149642	Fang H, Zhao C, Song XY	2010	Jun	Optimization of enzymatic hydrolysis of steam-exploded corn stover by two approaches: response surface methodology or using cellulase from mixed cultures of Trichoderma reesei RUT-C30 and Aspergillus niger NL02.
20153180	Baqueiro-PeÃ±a I, RodrÃ­guez-Serrano G, GonzÃ¡lez-Zamora E, Augur C, Loera O, Saucedo-CastaÃ±eda G	2010	Jun	Biotransformation of ferulic acid to 4-vinylguaiacol by a wild and a diploid strain of Aspergillus niger.
20170700	Muhammad NO, Oloyede OB	2010	May	Effects of Aspergillus niger-fermented Terminalia catappa seed meal-based diet on selected enzymes of some tissues of broiler chicks.
20213520	Yang J, Sun J, Yan Y	2010	Jul	lip2, a novel lipase gene cloned from Aspergillus niger exhibits enzymatic characteristics distinct from its previously identified family member.
20237194	Taskin M, Erdal S	2010	May	Reactive dye bioaccumulation by fungus Aspergillus niger isolated from the effluent of sugar fabric-contaminated soil.
20299503	Person AK, Chudgar SM, Norton BL, Tong BC, Stout JE	2010	Jul	Aspergillus niger: an unusual cause of invasive pulmonary aspergillosis.
20305000	Aguilar-Osorio G, Vankuyk PA, Seiboth B, Blom D, Solomon PS, Vinck A, Kindt F, WÃ¶sten HA, de Vries RP	2010	Sep	Spatial and developmental differentiation of mannitol dehydrogenase and mannitol-1-phosphate dehydrogenase in Aspergillus niger.
20337533	Vongsangnak W, Nookaew I, Salazar M, Nielsen J	2010	Apr	Analysis of genome-wide coexpression and coevolution of Aspergillus oryzae and Aspergillus niger.
20345375	Hawranik DJ, Sorensen JL	2010	May	The isolation of citric acid derivatives from Aspergillus niger.
20350613	van den Berg RA, Braaksma M, van der Veen D, van der Werf MJ, Punt PJ, van der Oost J, de Graaff LH	2010	Jun	Identification of modules in Aspergillus niger by gene co-expression network analysis.
20352969	Wang C, Wu G, Chen C, Chen S	2009	Dec	[Protoplast mutagenesis for improving beta-glucosidase production of Aspergillus niger].
20352975	Qiang H, Yang X, Tian B, Ke C, Lin W, LÃ¼ R, Huang W, Wang C, Huang J	2009	Dec	[Expression of a pectin lyase A gene from Aspergillus niger in Pichia pastoris GS115].
20354693	Gamarra NN, Villena GK, GutiÃ©rrez-Correa M	2010	Jun	Cellulase production by Aspergillus niger in biofilm, solid-state, and submerged fermentations.
20369871	Chen DL, Tong X, Chen SW, Chen S, Wu D, Fang SG, Wu J, Chen J	2010	Apr	Heterologous expression and biochemical characterization of alpha-glucosidase from Aspergillus niger by Pichia pastroris.
20372013	Shumiao Z, Huang J, Zhang C, Deng L, Hu N, Liang Y	2010	Mar	High-level expression of an Aspergillus niger endo-beta-1,4-glucanase in Pichia pastoris through gene codon optimization and synthesis.
20376636	Mullaney EJ, Locovare H, Sethumadhavan K, Boone S, Lei XG, Ullah AH	2010	Jul	Site-directed mutagenesis of disulfide bridges in Aspergillus niger NRRL 3135 phytase (PhyA), their expression in Pichia pastoris and catalytic characterization.
20385420	Tolouee M, Alinezhad S, Saberi R, Eslamifar A, Zad SJ, Jaimand K, Taeb J, Rezaee MB, Kawachi M, Shams-Ghahfarokhi M, Razzaghi-Abyaneh M	2010	May	Effect of Matricaria chamomilla L. flower essential oil on the growth and ultrastructure of Aspergillus niger van Tieghem.
20387816	Wargenau A, Kwade A	2010	Jul	Determination of adhesion between single Aspergillus niger spores in aqueous solutions using an atomic force microscope.
20400303	Edwinoliver NG, Thirunavukarasu K, Naidu RB, Gowthaman MK, Kambe TN, Kamini NR	2010	Sep	Scale up of a novel tri-substrate fermentation for enhanced production of Aspergillus niger lipase for tallow hydrolysis.
20406453	Lu X, Sun J, Nimtz M, Wissing J, Zeng AP, Rinas U	2010	Apr	The intra- and extracellular proteome of Aspergillus niger growing on defined medium with xylose or maltose as carbon substrate.
20411660	Tereshina VM, Memorskaia AS, Kotlova ER, Feofilova EP	2010	Jan-Feb	[Composition of membrane lipids and cytosol carbohydrates in Aspergillus niger during heat shock].
20413170	Gougouli M, Koutsoumanis KP	2010	Jun	Modelling growth of Penicillium expansum and Aspergillus niger at constant and fluctuating temperature conditions.
20431243	Sakata K, Miyazawa M	2010		Regioselective oxidation of (+)-alpha-longipinene by Aspergillus niger.
20438816	Harvey AR, Ward M, Archer DB	2010	Aug	Identification and characterisation of eroA and ervA, encoding two putative thiol oxidases from Aspergillus niger.
20453123	Ferreira de Oliveira JM, van Passel MW, Schaap PJ, de Graaff LH	2010	Jul	Shotgun proteomics of Aspergillus niger microsomes upon D-xylose induction.
20478705	Pal A, Khanum F	2010	Oct	Production and extraction optimization of xylanase from Aspergillus niger DFR-5 through solid-state-fermentation.
20490787	Konwarh R, Kalita D, Mahanta C, Mandal M, Karak N	2010	Aug	Magnetically recyclable, antimicrobial, and catalytically enhanced polymer-assisted 'green' nanosystem-immobilized Aspergillus niger amyloglucosidase.
20490972	Krull R, Cordes C, Horn H, Kampen I, Kwade A, Neu TR, NÃ¶rtemann B	2010		Morphology of filamentous fungi: linking cellular biology to process engineering using Aspergillus niger.
20492122	Tribst AA, Franchi MA, Cristianini M, de Massaguer PR	2009	Nov-Dec	Inactivation of Aspergillus niger in mango nectar by high-pressure homogenization combined with heat shock.
20502893	Driouch H, Roth A, Dersch P, Wittmann C	2010	Aug	Optimized bioprocess for production of fructofuranosidase by recombinant Aspergillus niger.
20511228	Mojzita D, PenttilÃ¤ M, Richard P	2010	Jul	Identification of an L-arabinose reductase gene in Aspergillus niger and its role in L-arabinose catabolism.
20526743	Tian YS, Peng RH, Xu J, Zhao W, Gao F, Fu XY, Xiong AS, Yao QH	2011	Feb	Semi-rational site-directed mutagenesis of phyI1s from Aspergillus niger 113 at two residue to improve its phytase activity.
20541524	Oakley AJ	2010	Jul	The structure of Aspergillus niger phytase PhyA in complex with a phytate mimetic.
20545367	Adav SS, Li AA, Manavalan A, Punt P, Sze SK	2010	Aug	Quantitative iTRAQ secretome analysis of Aspergillus niger reveals novel hydrolytic enzymes.
20547334	Song J, Imanaka H, Imamura K, Kajitani K, Nakanishi K	2010	Sep	Development of a highly efficient indigo dyeing method using indican with an immobilized beta-glucosidase from Aspergillus niger.
20562270	JÃ¸rgensen TR, Nitsche BM, Lamers GE, Arentshorst M, van den Hondel CA, Ram AF	2010	Aug	Transcriptomic insights into the physiology of Aspergillus niger approaching a specific growth rate of zero.
20585521	Meyer V, Minkwitz S, SchÃ¼tze T, van den Hondel CA, Ram AF	2010	Mar	The Aspergillus niger RmsA protein: A node in a genetic network?
20593181	Xie J, Song L, Li X, Yi X, Xu H, Li J, Qiao D, Cao Y	2011	Jan	Site-directed mutagenesis and thermostability of xylanase XYNB from Aspergillus niger 400264.
20600523	Jonker D, Kuper CF, Maquet V, Nollevaux G, Gautier S	2010	Oct	Subchronic (13-week) oral toxicity study in rats with fungal chitin-glucan from Aspergillus niger.
20601723	Kulik N, WeignerovÃ¡ L, Filipi T, Pompach P, NovÃ¡k P, MrÃ¡zek H, SlÃ¡movÃ¡ K, Bezouska K, Kren V, Ettrich R	2010	Nov	The Î±-galactosidase type A gene aglA from Aspergillus niger encodes a fully functional Î±-N-acetylgalactosaminidase.
20608501	Zang S, Lian B, Wang J, Yang Y	2010		Biodegradation of 2-naphthol and its metabolites by coupling Aspergillus niger with Bacillus subtilis.
20618139	Ahmad B, Haq SK, Varshney A, Moosavi-Movahedi AA, Khan RH	2010	Apr	Effect of trifluoroethanol on native and acid-induced states of glucose oxidase from Aspergillus niger.
20632114	Awan MS, Tabbasam N, Ayub N, Babar ME, Mehboob-ur-Rahman, Rana SM, Rajoka MI	2011	Feb	Gamma radiation induced mutagenesis in Aspergillus niger to enhance its microbial fermentation activity for industrial enzyme production.
20644933	Sivasamy A, Sundarabal N	2011	Feb	Biosorption of an Azo Dye by Aspergillus niger and Trichoderma sp. Fungal Biomasses.
20651859	Lopes-Assad ML, Avansini SH, Rosa MM, de Carvalho JR, Ceccato-Antonini SR	2010	Jul	The solubilization of potassium-bearing rock powder by Aspergillus niger in small-scale batch fermentations.
20654618	Mojzita D, Vuoristo K, Koivistoinen OM, PenttilÃ¤ M, Richard P	2010	Aug	The 'true' L-xylulose reductase of filamentous fungi identified in Aspergillus niger.
20666454	Susca A, Proctor RH, MulÃ¨ G, Stea G, Ritieni A, Logrieco A, Moretti A	2010	Aug	Correlation of mycotoxin fumonisin B2 production and presence of the fumonisin biosynthetic gene fum8 in Aspergillus niger from grape.
20705386	Medina A, RoldÃ¡n A, AzcÃ³n R	2010	Dec	The effectiveness of arbuscular-mycorrhizal fungi and Aspergillus niger or Phanerochaete chrysosporium treated organic amendments from olive residues upon plant growth in a semi-arid degraded soil.
20722697	Vinck A, de Bekker C, Ossin A, Ohm RA, de Vries RP, WÃ¶sten HA	2011	Jan	Heterogenic expression of genes encoding secreted proteins at the periphery of Aspergillus niger colonies.
20734811	Shafique S, Bajwa R, Shafique S	2010	May-Jun	Condition stabilization for Aspergillus niger FCBP-198 and its hyperactive mutants to yield high titres of alpha-amylase.
20739180	Velasco-Alvarez N, GonzÃ¡lez I, Damian-Matsumura P, GutiÃ©rrez-Rojas M	2011	Jan	Enhanced hexadecane degradation and low biomass production by Aspergillus niger exposed to an electric current in a model system.
20801026	Zhang SB, Wu ZL	2011	Jan	Identification of amino acid residues responsible for increased thermostability of feruloyl esterase A from Aspergillus niger using the PoPMuSiC algorithm.
20828152	Liu W, Jia B, Zhao H, Xu L, Yan Y	2010	Oct	Preparation of a whole-cell biocatalyst of Aspergillus niger lipase and its practical properties.
20843026	Kim JH, Pan JH, Heo W, Lee H, Kwon EG, Lee HG, Shin DH, Liu RH, Kim YJ	2010	Oct	Effects of cellulase from Aspergillus niger and solvent pretreatments on the extractability of organic green tea waste.
20886886	You HJ, Ahn HJ, Ji GE	2010	Oct	Transformation of rutin to antiproliferative quercetin-3-glucoside by Aspergillus niger.
20922374	Carvalho ND, Arentshorst M, Kooistra R, Stam H, Sagt CM, van den Hondel CA, Ram AF	2011	Jan	Effects of a defective ERAD pathway on growth and heterologous protein production in Aspergillus niger.
20959013	Braaksma M, Martens-Uzunova ES, Punt PJ, Schaap PJ	2010	Oct	An inventory of the Aspergillus niger secretome by combining in silico predictions with shotgun proteomics data.
20970530	Mohamad SN, Ramanan RN, Mohamad R, Ariff AB	2011	Feb	Improved mannan-degrading enzymes' production by Aspergillus niger through medium optimization.
20976287	Soni SK, Magdum A, Khire JM	2010	Nov	Purification and characterization of two distinct acidic phytases with broad pH stability from Aspergillus niger NCIM 563.
20978605	Srivastava S, Luqman S, Khan F, Chanotiya CS, Darokar MP	2010	Jan	Metabolic pathway reconstruction of eugenol to vanillin bioconversion in Aspergillus niger.
21061217	Zhou WB, Feng B, Huang HZ, Liu P, Yu HS, Zhao Y, Qin YJ, Kang LP, Ma BP	2010	Nov	Hydrolysis of timosaponin BII by the crude enzyme from Aspergillus niger AS 3.0739.
21099136	Luiza de Farias V, Ximenes Monteiro K, Rodrigues S, AndrÃ© Narciso Fernandes F, Adolfo Saavedra Pinto G	2010	Oct	Comparison of Aspergillus niger spore production on Potato Dextrose Agar (PDA) and crushed corncob medium.
21107641	Xu D, Pan L, Zhao H, Zhao M, Sun J, Liu D	2011	Sep	Breeding and identification of novel koji molds with high activity of acid protease by genome recombination between Aspergillus oryzae and Aspergillus niger.
21116681	Amaro-Reyes A, GarcÃ­a-AlmendÃ¡rez BE, VÃ¡zquez-Mandujano DG, Amaya-Llano S, CastaÃ±o-Tostado E, Guevara-GonzÃ¡lez RG, Loera O, Regalado C	2011	Sep	Homologue expression of a Î²-xylosidase from native Aspergillus niger.
21117413	Narvekar S, Vaidya VK	2009	Oct	Role of functional groups on Aspergillus niger biomass in the detoxification of hexavalent chromium.
21143944	Ali S, Haq I	2010	Dec	Production of 3,4-dihydroxy L-phenylalanine by a newly isolated Aspergillus niger and parameter significance analysis by Plackett-Burman design.
21154638	Gao M, Zhang J, Feng H	2011	Jan	Extremely low frequency magnetic field effects on metabolite of Aspergillus niger.
21164575	Kathiresan K, Alikunhi NM, Pathmanaban S, Nabikhan A, Kandasamy S	2010	Dec	Analysis of antimicrobial silver nanoparticles synthesized by coastal strains of Escherichia coli and Aspergillus niger.
21169055	Sutherland JB, Heinze TM, Schnackenberg LK, Freeman JP, Williams AJ	2011	Mar	Biotransformation of quinazoline and phthalazine by Aspergillus niger.
21169437	de Bekker C, van Veluw GJ, Vinck A, Wiebenga LA, WÃ¶sten HA	2011	Feb	Heterogeneity of Aspergillus niger microcolonies in liquid shaken cultures.
21176790	Chiang YM, Meyer KM, Praseuth M, Baker SE, Bruno KS, Wang CC	2011	Apr	Characterization of a polyketide synthase in Aspergillus niger whose product is a precursor for both dihydroxynaphthalene (DHN) melanin and naphtho-Î³-pyrone.
21184251	Bhavsar K, Kumar VR, Khire JM	2011	Sep	High level phytase production by Aspergillus niger NCIM 563 in solid state culture: response surface optimization, up-scaling, and its partial characterization.
21189039	Fujiwara M, Marumoto S, Yagi N, Miyazawa M	2011	Jan	Biotransformation of turmerones by Aspergillus niger.
21205013	Kwon MJ, Arentshorst M, Roos ED, van den Hondel CA, Meyer V, Ram AF	2011	Mar	Functional characterization of Rho GTPases in Aspergillus niger uncovers conserved and diverged roles of Rho proteins within filamentous fungi.
21210990	Kaplan O, BezouÅ¡ka K, PlÃ­hal O, Ettrich R, Kulik N, VanÄ›k O, Kavan D, Benada O, Malandra A, Sveda O, VeselÃ¡ AB, RinÃ¡gelovÃ¡ A, SlÃ¡movÃ¡ K, Cantarella M, Felsberg J, DuÅ¡kovÃ¡ J, DohnÃ¡lek J, Kotik M, KÅ™en V, MartÃ­nkovÃ¡ L	2011	Jan	Heterologous expression, purification and characterization of nitrilase from Aspergillus niger K10.
21218629	Guo Y, Zheng P, Sun J	2010	Oct	[Aspergillus niger as a potential cellular factory: prior knowledge and key technology].
21225265	Zhang J, Mao Z, Xue W, Li Y, Tang G, Wang A, Zhang Y, Wang H	2011	Apr	Ku80 gene is related to non-homologous end-joining and genome stability in Aspergillus niger.
21229465	Canli O, Kurbanoglu EB	2011		Utilization of ram horn peptone in the production of glucose oxidase by a local isolate Aspergillus niger OC-3.
21254729	Zhu FM, Du B, Gao HS, Liu CJ, Li J	2010	Nov-Dec	Purification and characterization of an intracellular beta-glucosidase from the protoplast fusant of Aspergillus oryzae and Aspergillus niger.
21256746	Wang B, Xia L	2011	Mar	High efficient expression of cellobiase gene from Aspergillus niger in the cells of Trichoderma reesei.
21261814	Cuyvers S, Dornez E, Rezaei MN, Pollet A, Delcour JA, Courtin CM	2011	Apr	Secondary substrate binding strongly affects activity and binding affinity of Bacillus subtilis and Aspergillus niger GH11 xylanases.
21261873	McDaniel A, Fuchs E, Liu Y, Ford C	2008	Nov	Directed evolution of Aspergillus niger glucoamylase to increase thermostability.
21277986	JÃ¸rgensen TR, Park J, Arentshorst M, van Welzen AM, Lamers G, Vankuyk PA, Damveld RA, van den Hondel CA, Nielsen KF, Frisvad JC, Ram AF	2011	May	The molecular and genetic basis of conidial pigmentation in Aspergillus niger.
21296936	Hihlal E, Braumann I, van den Berg M, Kempken F	2011	Apr	Suitability of Vader for transposon-mediated mutagenesis in Aspergillus niger.
21298682	Colin VL, BaigorÃ­ MD, Pera LM	2011	Jun	Mycelium-bound lipase production from Aspergillus niger MYA 135, and its potential applications for the transesterification of ethanol.
21301084	Lee J, Paetzel M	2011	Feb	Structure of the catalytic domain of glucoamylase from Aspergillus niger.
21315583	Liu T, He Z, Hu H, Ni Y	2011	Apr	Treatment of APMP pulping effluent based on aerobic fermentation with Aspergillus niger and post-coagulation/flocculation.
21347668	Darah I, Sumathi G, Jain K, Lim SH	2011	Sep	Tannase enzyme production by entrapped cells of Aspergillus niger FETL FT3 in submerged culture system.
21350665	Lee CK, Darah I, Ibrahim CO	2011		Production and Optimization of Cellulase Enzyme Using Aspergillus niger USM AI 1 and Comparison with Trichoderma reesei via Solid State Fermentation System.
21350670	Apata DF	2011		Effect of Terminalia catappa Fruit Meal Fermented by Aspergillus niger as Replacement of Maize on Growth Performance, Nutrient Digestibility, and Serum Biochemical Profile of Broiler Chickens.
21350853	Choudhury SR, Ghosh M, Mandal A, Chakravorty D, Pal M, Pradhan S, Goswami A	2011	Apr	Surface-modified sulfur nanoparticles: an effective antifungal agent against Aspergillus niger and Fusarium oxysporum.
21354532	Carvalho ND, Arentshorst M, Weenink XO, Punt PJ, van den Hondel CA, Ram AF	2011	Mar	Functional YFP-tagging of the essential GDP-mannose transporter reveals an important role for the secretion related small GTPase SrgC protein in maintenance of Golgi bodies in Aspergillus niger.
21378046	Meyer V, Wanka F, van Gent J, Arentshorst M, van den Hondel CA, Ram AF	2011	May	Fungal gene expression on demand: an inducible, tunable, and metabolism-independent expression system for Aspergillus niger.
21387903	Chhikara S, Hooda A, Rana L, Dhankhar R	2010	Sep	Chromium (VI) biosorption by immobilized Aspergillus niger in continuous flow system with special reference to FTIR analysis.
21444120	Alborch L, Bragulat MR, Abarca ML, CabaÃ±es FJ	2011	May	Effect of water activity, temperature and incubation time on growth and ochratoxin A production by Aspergillus niger and Aspergillus carbonarius on maize kernels.
21484208	Battaglia E, Hansen SF, Leendertse A, Madrid S, Mulder H, Nikolaev I, de Vries RP	2011	Jul	Regulation of pentose utilisation by AraR, but not XlnR, differs in Aspergillus nidulans and Aspergillus niger.
21503777	Renovato J, GutiÃ©rrez-SÃ¡nchez G, RodrÃ­guez-DurÃ¡n LV, Bergman C, RodrÃ­guez R, Aguilar CN	2011	Sep	Differential properties of Aspergillus niger tannase produced under solid-state and submerged fermentations.
21530918	O'Donnell A, Harvey LM, McNeil B	2011	Apr-May	The roles of the alternative NADH dehydrogenases during oxidative stress in cultures of the filamentous fungus Aspergillus niger.
21543515	Andersen MR, Salazar MP, Schaap PJ, van de Vondervoort PJ, Culley D, Thykaer J, Frisvad JC, Nielsen KF, Albang R, Albermann K, Berka RM, Braus GH, Braus-Stromeyer SA, Corrochano LM, Dai Z, van Dijck PW, Hofmann G, Lasure LL, Magnuson JK, Menke H, Meijer M, Meijer SL, Nielsen JB, Nielsen ML, van Ooyen AJ, Pel HJ, Poulsen L, Samson RA, Stam H, Tsang A, van den Brink JM, Atkins A, Aerts A, Shapiro H…	2011	Jun	Comparative genomics of citric-acid-producing Aspergillus niger ATCC 1015 versus enzyme-producing CBS 513.88.
21549718	GarcÃ­a J, Torres N	2011	Aug	Mathematical modelling and assessment of the pH homeostasis mechanisms in Aspergillus niger while in citric acid producing conditions.
21562828	Gundampati RK, Chikati R, Kumari M, Sharma A, Pratyush DD, Jagannadham MV, Kumar CS, Debnath Das M	2012	Feb	Protein-protein docking on molecular models of Aspergillus niger RNase and human actin: novel target for anticancer therapeutics.
21574390	Huang W, Yang H, Qin H	2011	Feb	[Agrobacterium tumefaciens mediated transformation of Aspergillus niger conidiospores and sequence analysis of T-DNA insertion site in conidiation-defective mutant].
21596059	Tayel AA, Moussa SH, El-Tras WF, Elguindy NM, Opwis K	2011	Aug	Antimicrobial textile treated with chitosan from Aspergillus niger mycelial waste.
21603274	Ou S, Zhang J, Wang Y, Zhang N	2011		Production of Feruloyl Esterase from Aspergillus niger by Solid-State Fermentation on Different Carbon Sources.
21604557	He F, Lian B, Liu S, Gong G	2011	Mar	[Induced synthesis of hydroxyapatite by Aspergillus niger].
21612920	Liu T, Hu H, He Z, Ni Y	2011	Aug	Treatment of poplar alkaline peroxide mechanical pulping (APMP) effluent with Aspergillus niger.
21614084	Mela F, Fritsche K, de Boer W, van Veen JA, de Graaff LH, van den Berg M, Leveau JH	2011	Sep	Dual transcriptional profiling of a bacterial/fungal confrontation: Collimonas fungivorans versus Aspergillus niger.
21632240	Zhao W, Zheng J, Zhou HB	2011	Aug	A thermotolerant and cold-active mannan endo-1,4-Î²-mannosidase from Aspergillus niger CBS 513.88: Constitutive overexpression and high-density fermentation in Pichia pastoris.
21644495	Robinson A, Fien S, Grassi MA	2011	Apr	Nonhealing scalp wound infected with Aspergillus niger in an elderly patient.
21650023	Ling H, Ge J, Ping W, Xu X	2011	Mar	[Fermentation optimization by response surface methodology for enhanced production of beta-glucosidase of Aspergillus niger HDF05].
21652743	JÃ¸rgensen TR, Nielsen KF, Arentshorst M, Park J, van den Hondel CA, Frisvad JC, Ram AF	2011	Aug	Submerged conidiation and product formation by Aspergillus niger at low specific growth rates are affected in aerial developmental mutants.
21668017	Abrunhosa L, Calado T, Venancio A	2011	Jul	Incidence of fumonisin B(2) production by Aspergillus niger in Portuguese wine regions.
21670524	Khonzue P, Laothanachareon T, Rattanaphan N, Tinnasulanon P, Apawasin S, Paemanee A, Ruanglek V, Tanapongpipat S, Champreda V, Eurwilaichitr L	2011		Optimization of xylanase production from Aspergillus niger for biobleaching of eucalyptus pulp.
21689473	Omony J, de Graaff LH, van Straten G, van Boxtel AJ	2011	Jun	Modeling and analysis of the dynamic behavior of the XlnR regulon in Aspergillus niger.
21689997	Marini A, Imelio N, PicÃ³ G, Romanini D, Farruggia B	2011	Jul	Isolation of a Aspergillus niger lipase from a solid culture medium with aqueous two-phase systems.
21698107	de Oliveira JM, van Passel MW, Schaap PJ, de Graaff LH	2011		Proteomic analysis of the secretory response of Aspergillus niger to D-maltose and D-xylose.
21707253	Bisht D, Pal A, Chanotiya CS, Mishra D, Pandey KN	2011	Dec	Terpenoid composition and antifungal activity of three commercially important essential oils against Aspergillus flavus and Aspergillus niger.
21715126	Jamieson RW, Wallace WA, Din JN, Raza Z	2011	Nov	Acute aortic occlusion with sudden paraplegia secondary to Aspergillus niger embolism from Aspergillus niger aortitis.
21716743	Khaldi N, Wolfe KH	2011		Evolutionary Origins of the Fumonisin Secondary Metabolite Gene Cluster in Fusarium verticillioides and Aspergillus niger.
21723343	Dave K, Punekar NS	2011	Sep	Utility of Aspergillus niger citrate synthase promoter for heterologous expression.
21762198	Shinohara MM, Miller CJ, Seykora JT	2011	Aug	Pigmented fruiting bodies and birefringent crystals in a surgical wound: A clue to Aspergillus niger infection.
21768508	Howard SJ, Harrison E, Bowyer P, Varga J, Denning DW	2011	Oct	Cryptic species and azole resistance in the Aspergillus niger complex.
21774474	Liu D, Li XM, Meng L, Li CS, Gao SS, Shang Z, Proksch P, Huang CG, Wang BG	2011	Aug	Nigerapyrones A-H, Î±-pyrone derivatives from the marine mangrove-derived endophytic fungus Aspergillus niger MA-132.
21778112	Abrunhosa L, VenÃ¢ncio A, Teixeira JA	2011	Oct	Optimization of process parameters for the production of an OTA-hydrolyzing enzyme from Aspergillus niger under solid-state fermentation.
21789569	Wang C, Wu G, Chen C, Chen S	2012	Sep	High production of Î²-glucosidase by Aspergillus niger on corncob.
21801352	Wucherpfennig T, Hestler T, Krull R	2011	Jul	Morphology engineering--osmolality and its effect on Aspergillus niger morphology and productivity.
21816052	de Bekker C, Bruning O, Jonker MJ, Breit TM, WÃ¶sten HA	2011	Aug	Single cell transcriptomics of neighboring hyphae of Aspergillus niger.
21821927	Honda Y, Kobayashi K, Kirimura K	2011		Increases in gene-targeting frequencies due to disruption of kueA as a ku80 homolog in citric acid-producing Aspergillus niger.
21824751	Calvo E, Pastor FJ, Mayayo E, Guarro J	2011	Oct	Efficacy of anidulafungin against Aspergillus niger in vitro and in vivo.
21826273	Darah I, Sumathi G, Jain K, Hong LS	2011		Involvement of Physical Parameters in Medium Improvement for Tannase Production by Aspergillus niger FETL FT3 in Submerged Fermentation.
21835241	Wargenau A, Fleissner A, Bolten CJ, Rohde M, Kampen I, Kwade A	2011	Dec	On the origin of the electrostatic surface potential of Aspergillus niger spores in acidic environments.
21837378	Ramos EL, Mata-GÃ³mez MA, RodrÃ­guez-DurÃ¡n LV, Belmares RE, RodrÃ­guez-Herrera R, Aguilar CN	2011	Nov	Catalytic and thermodynamic properties of a tannase produced by Aspergillus niger GH1 grown on polyurethane foam.
21853139	Frisvad JC, Larsen TO, Thrane U, Meijer M, Varga J, Samson RA, Nielsen KF	2011		Fumonisin and ochratoxin production in industrial Aspergillus niger strains.
21856150	Menezes-Blackburn D, Jorquera M, Gianfreda L, Rao M, Greiner R, Garrido E, de la Luz Mora M	2011	Oct	Activity stabilization of Aspergillus niger and Escherichia coli phytases immobilized on allophanic synthetic compounds and montmorillonite nanoclays.
21866699	Hu J, Lian B, Yu J, Hu X	2011	Jun	[Formation of Aspergillus niger-mineral aggregation and characterization of polysaccharide from aggregation].
21867993	Wu M, Tang C, Li J, Zhang H, Guo J	2011	Oct	Bimutation breeding of Aspergillus niger strain for enhancing Î²-mannanase production by solid-state fermentation.
21874276	vanKuyk PA, Benen JA, WÃ¶sten HA, Visser J, de Vries RP	2012	Jan	A broader role for AmyR in Aspergillus niger: regulation of the utilisation of D-glucose or D-galactose containing oligo- and polysaccharides.
21875532	Weber RW	2011	Sep	On the cover--Aspergillus niger.
21887774	Driouch H, HÃ¤nsch R, Wucherpfennig T, Krull R, Wittmann C	2012	Feb	Improved enzyme production by bio-pellets of Aspergillus niger: targeted morphology engineering using titanate microparticles.
21892240	Meijer M, Houbraken JA, Dalhuijsen S, Samson RA, de Vries RP	2011	Jun	Growth and hydrolase profiles can be used as characteristics to distinguish Aspergillus niger and other black aspergilli.
21892241	Battaglia E, Visser L, Nijssen A, van Veluw GJ, WÃ¶sten HA, de Vries RP	2011	Jun	Analysis of regulation of pentose utilisation in Aspergillus niger reveals evolutionary adaptations in Eurotiales.
21903388	Li J, Luo Y, Lee JK, Zhao H	2011	Oct	Cloning and characterization of a type III polyketide synthase from Aspergillus niger.
21908185	Zhou JM, Ge XY, Zhang WG	2011	Nov	Improvement of polygalacturonase production at high temperature by mixed culture of Aspergillus niger and Saccharomyces cerevisiae.
21918717	Flores-Maltos A, RodrÃ­guez-DurÃ¡n LV, Renovato J, Contreras JC, RodrÃ­guez R, Aguilar CN	2011		Catalytical Properties of Free and Immobilized Aspergillus niger Tannase.
21947762	Darah I, Sumathi G, Jain K, Lim SH	2011	Dec	Influence of agitation speed on tannase production and morphology of Aspergillus niger FETL FT3 in submerged fermentation.
21952373	RodrÃ­guez-DurÃ¡n LV, Contreras-Esquivel JC, RodrÃ­guez R, Prado-BarragÃ¡n LA, Aguilar CN	2011	Sep	Optimization of tannase production by Aspergillus niger in solid-state packed-bed bioreactor.
21970163	Littera P, UrÃ­k M, Sevc J, KolencÃ­k M, GardosovÃ¡ K, MolnÃ¡rovÃ¡ M	2011	Aug-Sep	Removal of arsenic from aqueous environments by native and chemically modified biomass of Aspergillus niger and Neosartorya fischeri.
21981827	Ramos JA, Barends S, Verhaert RM, de Graaff LH	2011	Oct	The Aspergillus niger multicopper oxidase family: analysis and overexpression of laccase-like encoding genes.
[truncated: 660 more rows]
