# Supplementary material for: How a fungus shapes biotechnology: 100 years of Aspergillus niger research
Source: Fungal Biol Biotechnol. 2018 May 24;5:13. doi: 10.1186/s40694-018-0054-5 (PMC5966904; doi:10.1186/s40694-018-0054-5)
Supplement: Supplementary file 2 — Additional file 2: Table S2. Number of studies for various filamentous fungi over the last 40 years. [file 40694_2018_54_MOESM2_ESM.xlsx]

## Sheet: Tabelle1
How a fungus shapes biotechnology: 100 years of Aspergillus niger research
Timothy C. Cairns, Corrado Nai and Vera Meyer
Year	Aspergillus fumigatus (9825)	Aspergillus niger (7897)	Neurospora crassa (5239)	Aspergillus nidulans (4416)	Botrytis cinerea (2306)	Fusarium graminearum (1755)	Penicillium chrysogenum (1456)	Saccharomyces cerevisiae
1978	85	60	124	41	2	1	10	705
1979	87	68	146	46	2	2	18	823
1980	82	55	129	40	2	5	9	815
1981	78	42	138	49	2	7	16	807
1982	74	41	134	57	1	7	11	967
1983	99	52	142	43	0	6	14	960
1984	100	54	127	46	1	4	19	1028
1985	112	74	116	47	3	11	17	1008
1986	80	63	123	51	1	4	19	1165
1987	103	60	127	60	2	9	23	1353
1988	90	68	127	65	2	8	25	1516
1989	145	74	140	78	2	9	27	1619
1990	121	98	165	108	4	9	36	1900
1991	132	88	165	87	7	13	30	2204
1992	127	101	137	97	5	13	37	2254
1993	165	140	130	89	7	13	41	2596
1994	159	118	148	142	19	5	31	2895
1995	193	136	149	125	13	12	37	2988
1996	175	148	135	123	19	11	26	3374
1997	190	161	146	138	18	12	27	3513
1998	209	173	152	141	20	15	22	3735
1999	215	191	129	149	35	17	36	3863
2000	258	224	142	143	47	18	33	4036
2001	244	194	143	169	62	29	46	4291
2002	266	234	139	145	78	35	34	4070
2003	251	218	137	149	80	41	41	3984
2004	279	259	121	148	67	46	44	4102
2005	375	269	120	142	89	58	40	3867
2006	340	283	113	115	86	60	30	3893
2007	331	301	127	126	109	84	43	3856
2008	381	307	112	154	124	71	44	3945
2009	367	331	100	146	100	65	50	3823
2010	415	343	133	144	98	87	55	3963
2011	471	417	114	140	132	116	71	4049
2012	531	412	122	162	133	115	66	4098
2013	464	420	123	150	157	114	69	4229
2014	484	434	130	151	167	124	60	4084
2015	517	429	130	142	187	154	64	3972
2016	510	388	107	152	212	202	69	3509
2017	520	369	97	116	211	143	66	3105
TOT	9825	7897	5239	4416	2306	1755	1456	112964
