# Supplementary material for: How a fungus shapes biotechnology: 100 years of Aspergillus niger research
Source: Fungal Biol Biotechnol. 2018 May 24;5:13. doi: 10.1186/s40694-018-0054-5 (PMC5966904; doi:10.1186/s40694-018-0054-5)
Supplement: Supplementary file 3 — Additional file 3: Table S3. Retrieved articles from the PubMed database with 'Aspergillus niger' in the title, abstract, or keywords over the last 5 years used to map the active research community. [file 40694_2018_54_MOESM3_ESM.xlsx]

## Sheet: Comunity-mapping-last-5-years-l
How a fungus shapes biotechnology: 100 years of Aspergillus niger research
Timothy C. Cairns, Corrado Nai and Vera Meyer
UID	Authors	Year	Title
29227564	Chen YC, Yu KP, Shao WC, Tseng CH, Pan WC	2017	Novel mold-resistant building materials impregnated with thermally reduced nano-silver.
29232917	Russo P, Fares C, Longo A, Spano G, Capozzi V	2017	Lactobacillus plantarum with Broad Antifungal Activity as a Protective Starter Culture for Bread Production.
29233781	Lone AM, Rather MA, Bhat MA, Bhat ZS, Tantry IQ, Prakash P	2017	Synthesis and in vitro evaluation of 2-(((2-ether)amino)methylene)-dimedone derivatives as potential antimicrobial agents.
29234997	Zaugg J, Gumulya Y, Malde AK, BodÃ©n M	2017	Learning epistatic interactions from sequence-activity data to predict enantioselectivity.
29236070	Salih EYA, Fyhrquist P, Abdalla AMA, Abdelgadir AY, Kanninen M, Sipi M, Luukkanen O, Fahmi MKM, Elamin MH, Ali HA	2017	LC-MS/MS Tandem Mass Spectrometry for Analysis of Phenolic Compounds and Pentacyclic Triterpenes in Antifungal Extracts of Terminalia brownii (Fresen).
29243069	Zhang XG, Liu JW, Tang P, Liu ZY, Guo GJ, Sun QY, Yin JJ	2017	Identification of a New Uncompetitive Inhibitor of Adenosine Deaminase from Endophyte Aspergillus niger sp.
29245249	Cho SY, Lee DG, Choi JK, Lee HJ, Kim SH, Park SH, Choi SM, Choi JH, Yoo JH, Park YJ, Lee JW	2017	Characteristics of culture-positive invasive pulmonary aspergillosis in patients with hematologic diseases: Comparison between Aspergillus fumigatus and non-fumigatus Aspergillus species.
29253315	Dias LM, Dos Santos BV, Albuquerque CJB, Baeta BEL, Pasquini D, Baffi MA	2017	Biomass sorghum as a novel substrate in solid state fermentation for the production of hemicellulases and cellulases by Aspergillus niger and A. fumigatus.
29258168	Gulzar T, Huma T, Jalal F, Iqbal S, Abrar S, Kiran S, Nosheen S, Hussain W, Rafique MA	2017	Bioremediation of Synthetic and Industrial Effluents by Aspergillus niger Isolated from Contaminated Soil Following a Sequential Strategy.
29258710	Han X, Liu G, Pan Y, Song W, Qu Y	2017	Consolidated bioprocessing for sodium gluconate production from cellulose using Penicillium oxalicum.
29259125	Bailey SS, Payne KAP, Fisher K, Marshall SA, Cliff MJ, Spiess R, Parker DA, Rigby SE, Leys D	2017	The role of conserved residues in Fdc decarboxylase in prenylated flavin mononucleotide oxidative maturation, cofactor isomerisation and catalysis.
29260184	Heredia-Sandoval NG, CalderÃ³n de la Barca AM, Carvajal-MillÃ¡n E, Islas-Rubio AR	2017	Amaranth addition to enzymatically modified wheat flour improves dough functionality, bread immunoreactivity and quality.
29260711	Crona K, Gavryushkin A, Greene D, Beerenwinkel N	2017	Inferring genetic interactions from comparative fitness data.
29261112	Wang C, Li W	2017	Optimization Technology of the LHS-1 Strain for Degrading Gallnut Water Extract and Appraisal of Benzene Ring Derivatives from Fermented Gallnut Water Extract Pyrolysis by Py-GC/MS.
29268952	Sarsaiya S, Awasthi SK, Awasthi MK, Awasthi AK, Mishra S, Chen J	2017	The dynamic of cellulase activity of fungi inhabiting organic municipal solid waste.
29274036	Yadav S, Narasimhan B, Lim SM, Ramasamy K, Vasudevan M, Shah SAA, Selvaraj M	2017	Synthesis, characterization, biological evaluation and molecular docking studies of 2-(1H-benzo[d]imidazol-2-ylthio)-N-(substituted 4-oxothiazolidin-3-yl) acetamides.
29274538	Asemoloye MD, Ahmad R, Jonathan SG	2017	Transcriptomic responses of catalase, peroxidase and laccase encoding genes and enzymatic activities of oil spill inhabiting rhizospheric fungal strains.
29288953	Iyyappan J, Bharathiraja B, Baskar G, Jayamuthunagai J, Barathkumar S, Anna Shiny R	2017	Malic acid production by chemically induced Aspergillus niger MTCC 281 mutant from crude glycerol.
29316500	Zanchetta A, Dos Santos ACF, Ximenes E, da Costa Carreira Nunes C, Boscolo M, Gomes E, Ladisch MR	2017	Temperature dependent cellulase adsorption on lignin from sugarcane bagasse.
27770417	Roy I, Mukherjee J, Gupta MN	2017	Cross-Linked Enzyme Aggregates for Applications in Aqueous and Nonaqueous Media.
27770419	MilosaviÄ‡ NB, ProdanoviÄ‡ RM, VeliÄ‡koviÄ‡ D, DimitrijeviÄ‡ A	2017	Macroporous Poly(GMA-co-EGDMA) for Enzyme Stabilization.
27770421	VandeZande GR, Olvany JM, Rutherford JL, Rasmussen M	2017	Enzyme Immobilization and Mediation with Osmium Redox Polymers.
27770422	Hickey DP	2017	Ferrocene-Modified Linear Poly(ethylenimine) for Enzymatic Immobilization and Electron Mediation.
27770424	Suroviec AH	2017	Layer-by-Layer Assembly of Glucose Oxidase on Carbon Nanotube Modified Electrodes.
29234354	RamÃ­rez-Camejo LA, Maldonado-Morales G, Bayman P	2017	Differential Microbial Diversity in <i>Drosophila melanogaster</i>: Are Fruit Flies Potential Vectors of Opportunistic Pathogens?
29261663	Haas D, Galler H, Fritz C, Hasler C, Habib J, Reinthaler FF	2017	Comparative study of impaction and sedimentation in an aerosol chamber using defined fungal spore and bacterial concentrations.
29270299	Geib E, Brock M	2017	ATNT: an enhanced system for expression of polycistronic secondary metabolite gene clusters in <i>Aspergillus niger</i>.
29281693	Amaike Campen S, Lynn J, Sibert SJ, Srikrishnan S, Phatale P, Feldman T, Guenther JM, Hiras J, Tran YTA, Singer SW, Adams PD, Sale KL, Simmons BA, Baker SE, Magnuson JK, Gladden JM	2017	Expression of naturally ionic liquid-tolerant thermophilic cellulases in Aspergillus niger.
26916978	Oliveri C, Bella P, Tessitori M, Catara V, La Rosa R	2017	Grape and environmental mycoflora monitoring in old, traditionally cultivated vineyards on Mount Etna, southern Italy.
26997639	Parlak O, Ä°ncel A, Uzun L, Turner APF, Tiwari A	2017	Structuring Au nanoparticles on two-dimensional MoS<sub>2</sub> nanosheets for electrochemical glucose biosensors.
27059118	Xiong K, Wang XL, Zhi HW, Sun BG, Li XT	2017	Identification and safety evaluation of a product from the biodegradation of ochratoxin A by an Aspergillus strain.
27098203	Jin HX, OuYang XK, Hu ZC	2017	Enhancement of epoxide hydrolase production by <sup>60</sup> Co gamma and UV irradiation mutagenesis of Aspergillus niger ZJB-09103.
27132998	Mishra S, Ashaduzzaman M, Mishra P, Swart HC, Turner APF, Tiwari A	2017	Stimuli-enabled zipper-like graphene interface for auto-switchable bioelectronics.
27150814	Daly P, van Munster JM, Kokolski M, Sang F, Blythe MJ, Malla S, Velasco de Castro Oliveira J, Goldman GH, Archer DB	2017	Transcriptomic responses of mixed cultures of ascomycete fungi to lignocellulose using dual RNA-seq reveal inter-species antagonism and limited beneficial effects on CAZyme expression.
27157880	Osikoya AO, Parlak O, Murugan NA, Dikio ED, Moloto H, Uzun L, Turner AP, Tiwari A	2017	Acetylene-sourced CVD-synthesised catalytically active graphene for electrochemical biosensing.
27240933	Russo P, Arena MP, Fiocco D, Capozzi V, Drider D, Spano G	2017	Lactobacillus plantarum with broad antifungal activity: A promising approach to increase safety and shelf-life of cereal-based products.
27325576	Dagnas S, Gougouli M, Onno B, Koutsoumanis KP, MembrÃ© JM	2017	Quantifying the effect of water activity and storage temperature on single spore lag times of three moulds isolated from spoiled bakery products.
27396821	Rama EC, Costa-GarcÃ­a A, FernÃ¡ndez-Abedul MT	2017	Pin-based electrochemical glucose sensor with multiplexing possibilities.
27535833	Lara-Victoriano F, Veana F, HernÃ¡ndez-Castillo FD, Aguilar CN, Reyes-ValdÃ©s MH, RodrÃ­guez-Herrera R	2017	Variability among strains of Aspergillus section Nigri with capacity to degrade tannic acid isolated from extreme environments.
27550228	Zhao F, Hou T, Wang J, Jiang Y, Huang S, Wang Q, Xian M, Mu X	2017	Immobilization of proline-specific endoprotease on nonporous silica nanoparticles functionalized with amino group.
27554063	Rumpler M, Mader JK, Fischer JP, Thar R, Granger JM, Deliane F, Klimant I, Aberer F, Sinner F, Pieber TR, Hajnsek M	2017	First application of a transcutaneous optical single-port glucose monitoring device in patients with type 1 diabetes mellitus.
27573296	Sode K, Loew N, Ohnishi Y, Tsuruta H, Mori K, Kojima K, Tsugawa W, LaBelle JT, Klonoff DC	2017	Novel fungal FAD glucose dehydrogenase derived from Aspergillus niger for glucose enzyme sensor strips.
27573803	Wang B, Chen J, Li H, Sun F, Li Y, Shi G	2017	Pellet-dispersion strategy to simplify the seed cultivation of Aspergillus niger and optimize citric acid production.
27587300	Luo XM, Xie CJ, Wang, Wei YM, Cai J, Cheng SS, Yang X-, Sui A-	2017	Psc-AFP from Psoralea corylifolia L. overexpressed in Pichia pastoris increases antimicrobial activity and enhances disease resistance of transgenic tobacco.
27589853	Cui C, Chen H, Chen B, Tan T	2017	Genipin Cross-Linked Glucose Oxidase and Catalase Multi-enzyme for Gluconic Acid Synthesis.
27599392	Karpe AV, Dhamale VV, Morrison PD, Beale DJ, Harding IH, Palombo EA	2017	Winery biomass waste degradation by sequential sonication and mixed fungal enzyme treatments.
27609563	Gamaletsou MN, Rammaert B, Bueno MA, Sipsas NV, Moriyama B, Kontoyiannis DP, Roilides E, Zeller V, Taj-Aldeen SJ, Henry M, Petraitis V, Denning DW, Lortholary O, Walsh TJ	2017	Aspergillus arthritis: analysis of clinical manifestations, diagnosis, and treatment of 31 reported cases.
27641970	Halalipour A, Duff MR Jr, Howell EE, Reyes-De-Corcuera JI	2017	Glucose oxidase stabilization against thermal inactivation using high hydrostatic pressure and hydrophobic modification.
27664198	Niu Y, Wan XL, Zhang XH, Zhao LG, He JT, Zhang JF, Zhang LL, Wang T	2017	Effect of supplemental fermented Ginkgo biloba leaves at different levels on growth performance, meat quality, and antioxidant status of breast and thigh muscles in broiler chickens.
27668725	Khan M, Park SY	2017	Liquid crystal-based biosensor with backscattering interferometry: A quantitative approach.
27696371	Lu H, Cao W, Ouyang L, Xia J, Huang M, Chu J, Zhuang Y, Zhang S, Noorman H	2017	Comprehensive reconstruction and in silico analysis of Aspergillus niger genome-scale metabolic network model that accounts for 1210 ORFs.
27697164	Taniwaki MH, Frisvad JC, Ferranti LS, de Souza Lopes A, Larsen TO, Fungaro MHP, Iamanaka BT	2017	Biodiversity of mycobiota throughout the Brazil nut supply chain: From rainforest to consumer.
27704476	Colla E, Santos LO, Deamici K, Magagnin G, Vendruscolo M, Costa JA	2017	Simultaneous Production of Amyloglucosidase and Exo-Polygalacturonase by Aspergillus niger in a Rotating Drum Reactor.
27706884	Qiao H, Zhang F, Guan W, Zuo J, Feng D	2017	Optimisation of combi-lipases from Aspergillus niger for the synergistic and efficient hydrolysis of soybean oil.
27735214	Jedidi I, Cruz A, GonzÃ¡lez-JaÃ©n MT, Said S	2017	Aflatoxins and ochratoxin A and their Aspergillus causal species in Tunisian cereals.
27739868	Bodin H, Asp H, Hultberg M	2017	Effects of biopellets composed of microalgae and fungi on cadmium present at environmentally relevant levels in water.
27744210	Ben-Fadhel Y, Saltaji S, Khlifi MA, Salmieri S, Dang Vu K, Lacroix M	2017	Active edible coating and Î³-irradiation as cold combined treatments to assure the safety of broccoli florets (Brassica oleracea L.).
27746067	Mulinari J, Venturin B, Sbardelotto M, Dall Agnol A, Scapini T, Camargo AF, Baldissarelli DP, Modkovski TA, Rossetto V, Dalla Rosa C, Reichert FW Jr, Golunski SM, Vieitez I, Vargas GDLP, Dalla Rosa C, Mossi AJ, Treichel H	2017	Ultrasound-assisted hydrolysis of waste cooking oil catalyzed by homemade lipases.
27748984	Zhao G, Yin G, Inamdar AA, Luo J, Zhang N, Yang I, Buckley B, Bennett JW	2017	Volatile organic compounds emitted by filamentous fungi isolated from flooded homes after Hurricane Sandy show toxicity in a Drosophila bioassay.
27752797	Zhang R, Han X, Xia Z, Luo X, Wan C, Zhang L	2017	Streptomyces luozhongensis sp. nov., a novel actinomycete with antifungal activity and antibacterial activity.
27778113	Mahmoodi M, Najafpour GD, Mohammadi M	2017	Effect of passive transport of water through plasma membrane in production of extracellular enzyme.
27780405	Prasad Uday US, Bandyopadhyay TK, Goswami S, Bhunia B	2017	Optimization of physical and morphological regime for improved cellulase free xylanase production by fed batch fermentation using Aspergillus niger (KP874102.1) and its application in bio-bleaching.
27792949	Freire L, Passamani FRF, Thomas AB, Nassur RCMR, Silva LM, Paschoal FN, Pereira GE, Prado G, Batista LR	2017	Influence of physical and chemical characteristics of wine grapes on the incidence of Penicillium and Aspergillus fungi in grapes and ochratoxin A in wines.
27799206	Espinel-Ingroff A, Arendrup M, CantÃ³n E, Cordoba S, Dannaoui E, GarcÃ­a-RodrÃ­guez J, Gonzalez GM, Govender NP, Martin-Mazuelos E, Lackner M, Lass-FlÃ¶rl C, Linares Sicilia MJ, Rodriguez-Iglesias MA, Pelaez T, Shields RK, Garcia-Effron G, Guinea J, Sanguinetti M, Turnidge J	2017	Multicenter Study of Method-Dependent Epidemiological Cutoff Values for Detection of Resistance in Candida spp. and Aspergillus spp. to Amphotericin B and Echinocandins for the Etest Agar Diffusion Method.
27813825	Prabhu AA, Jayadeep A	2017	Optimization of enzyme-assisted improvement of polyphenols and free radical scavenging activity in red rice bran: A statistical and neural network-based approach.
27816628	Chudzik B, Czernel G, Miaskowski A, GagoÅ› M	2017	Amphotericin B-copper(II) complex shows improved therapeutic index in vitro.
27817203	Zhang Y, Chen J, Wang L, Cao J, Xu L	2017	Chemical composition and biological activities of the essential oil from Rubus pungens var. oldhamii.
27825532	Bahaloo-Horeh N, Mousavi SM	2017	Enhanced recovery of valuable metals from spent lithium-ion batteries through optimization of organic acids produced by Aspergillus niger.
27826808	Agarwal P, Singh J, Singh RP	2017	Molecular Cloning and Characteristic Features of a Novel Extracellular Tyrosinase from Aspergillus niger PA2.
27831926	AracagÃ¶k YD, GÃ¶ker H, Cihangir N	2017	Biodegradation of micropollutant naproxen with a selected fungal strain and identification of metabolites.
27836615	Yang P, Peng J, Chu Z, Jiang D, Jin W	2017	Facile synthesis of Prussian blue nanocubes/silver nanowires network as a water-based ink for the direct screen-printed flexible biosensor chips.
27852812	Payne CL, Dark MJ, Conway JA, Farina LL	2017	A retrospective study of the prevalence of calcium oxalate crystals in veterinary Aspergillus cases.
27855900	Delgado-Povedano MD, Priego-Capote F, Luque de Castro MD	2017	Selective ultrasound-enhanced enzymatic hydrolysis of oleuropein to its aglycon in olive (Olea europaea L.) leaf extracts.
27878528	Vincent M, Romano M, Corazza F, Huygen K, Michel O, Denis O	2017	Development of a Dot-Blot Assay for the Detection of Mould-Specific IgE in the Belgian Population.
27879146	Sampietro DA, Gomez AL, Jimenez CM, Lizarraga EF, Ibatayev ZA, Suleimen YM, CatalÃ¡n CA	2017	Chemical composition and antifungal activity of essential oils from medicinal plants of Kazakhstan.
27883958	Mhalla D, Bouaziz A, Ennouri K, Chawech R, Smaoui S, Jarraya R, Tounsi S, Trigui M	2017	Antimicrobial activity and bioguided fractionation of Rumex tingitanus extracts for meat preservation.
27888730	Rodrigues Ã‰F, Ficanha AMM, Dallago RM, Treichel H, Reinehr CO, Machado TP, Nunes GB, Colla LM	2017	Production and purification of amylolytic enzymes for saccharification of microalgal biomass.
27900513	Kaushik CP, Luxmi R, Singh D, Kumar A	2017	Synthesis and antimicrobial evaluation of ester-linked 1,4-disubstituted 1,2,3-triazoles with a furyl/thienyl moiety.
27903443	Braesel J, Fricke J, Schwenk D, Hoffmeister D	2017	Biochemical and genetic basis of orsellinic acid biosynthesis and prenylation in a stereaceous basidiomycete.
27905064	Egbontan AO, Afolabi CG, Kehinde IA, Enikuomehin OA, Ezekiel CN, Sulyok M, Warth B, Krska R	2017	A mini-survey of moulds and mycotoxins in locally grown and imported wheat grains in Nigeria.
27913168	Zhou PP, Meng J, Bao J	2017	Fermentative production of high titer citric acid from corn stover feedstock after dry dilute acid pretreatment and biodetoxification.
27915305	Fidler G, Kocsube S, Leiter E, Biro S, Paholcsek M	2017	DNA Barcoding Coupled with High Resolution Melting Analysis Enables Rapid and Accurate Distinction of Aspergillus species.
27919810	Kumar A, Singh S, Tiwari R, Goel R, Nain L	2017	Immobilization of indigenous holocellulase on iron oxide (Fe<sub>2</sub>O<sub>3</sub>) nanoparticles enhanced hydrolysis of alkali pretreated paddy straw.
27924544	MartÃ­nez-Culebras P, Selma MV, Aznar R	2017	Multiplex Detection of Aspergillus Species.
27924551	Brown DW, Baker SE	2017	Mycotoxins: A Fungal Genomics Perspective.
27927082	Selestino Neta MC, Vittorazzi C, GuimarÃ£es AC, Martins JD, Fronza M, Endringer DC, Scherer R	2017	Effects of Î²-caryophyllene and Murraya paniculata essential oil in the murine hepatoma cells and in the bacteria and fungi 24-h time-kill curve studies.
27940166	Dos Santos C, Vargas Ã, Fronza N, Dos Santos JH	2017	Structural, textural and morphological characteristics of tannins from Acacia mearnsii encapsulated using sol-gel methods: Applications as antimicrobial agents.
27979186	El-Sayed HS, Chizzola R, Ramadan AA, Edris AE	2017	Chemical composition and antimicrobial activity of garlic essential oils evaluated in organic solvent, emulsifying, and self-microemulsifying water based delivery systems.
27979202	Xu W, Xie W, Huang X, Chen X, Huang N, Wang X, Liu J	2017	The graphene oxide and chitosan biopolymer loads TiO<sub>2</sub> for antibacterial and preservative research.
27979729	Buber E, Yuzer A, Soylemez S, Kesik M, Ince M, Toppare L	2017	Construction and amperometric biosensing performance of a novel platform containing carbon nanotubes-zinc phthalocyanine and a conducting polymer.
27987998	Liu B, Xu H, Zhao H, Liu W, Zhao L, Li Y	2017	Preparation and characterization of intelligent starch/PVA films for simultaneous colorimetric indication and antimicrobial activity for food packaging applications.
27993445	Zhang JG, Li QM, Thakur K, Faisal S, Wei ZJ	2017	A possible water-soluble inducer for synthesis of cellulase in Aspergillus niger.
27997079	Ben Taher I, Fickers P, Chniti S, Hassouna M	2017	Optimization of enzymatic hydrolysis and fermentation conditions for improved bioethanol production from potato peel residues.
28000056	Ma R, Cao Y, Cheng Z, Lei S, Huang W, Li X, Song Y, Tian B	2017	Identification and genomic analysis of antifungal property of a tomato root endophyte Pseudomonas sp. p21.
28004519	Srivastava A, Singh VK, Patnaik S, Tripathi J, Singh P, Nath G, Asthana RK	2017	Antimicrobial assay and genetic screening of selected freshwater Cyanobacteria and identification of a biomolecule dihydro-2H-pyran-2-one derivative.
28006667	Å imonoviÄovÃ¡ A, Ferianc P, VojtkovÃ¡ H, Pangallo D, HanajÃ­k P, KrakovÃ¡ L, FeketeovÃ¡ Z, ÄŒerÅˆanskÃ½ S, OkenicovÃ¡ L, Å½emberyovÃ¡ M, BujdoÅ¡ M, PauditÅ¡ovÃ¡ E	2017	Alkaline Technosol contaminated by former mining activity and its culturable autochthonous microbiota.
28011318	Teertstra WR, Tegelaar M, Dijksterhuis J, Golovina EA, Ohm RA, WÃ¶sten HAB	2017	Maturation of conidia on conidiophores of Aspergillus niger.
28012082	Heutte N, AndrÃ© V, Dubos Arvis C, Bouchart V, LemariÃ© F, Legendre P, Votier E, Louis MY, Madelaine S, SÃ©guin V, Gente S, VÃ©ritÃ© P, Garon D	2017	Assessment of multi-contaminant exposure in a cancer treatment center: a 2-year monitoring of molds, mycotoxins, endotoxins, and glucans in bioaerosols.
28012546	Ãlvarez-Salafranca M, HernÃ¡ndez-Ostiz S, Salvo Gonzalo S, Ara MartÃ­n M	2017	Proximal Subungual Onychomycosis Due to Aspergillus niger: A Simulator of Subungual Malignant Melanoma.
28034825	Sahraee S, Milani JM, Ghanbarzadeh B, Hamishehkar H	2017	Physicochemical and antifungal properties of bio-nanocomposite film based on gelatin-chitin nanoparticles.
28039140	Yang H, Shi P, Liu Y, Xia W, Wang X, Cao H, Ma R, Luo H, Bai Y, Yao B	2017	Loop 3 of Fungal Endoglucanases of Glycoside Hydrolase Family 12 Modulates Catalytic Efficiency.
28039824	Hu J, Xue Y, Guo H, Gao MT, Li J, Zhang S, Tsang YF	2017	Design and composition of synthetic fungal-bacterial microbial consortia that improve lignocellulolytic enzyme activity.
28042000	Phoku JZ, Barnard TG, Potgieter N, Dutton MF	2017	Mycotoxigenic potentials of the genera: Aspergillus, Fusarium and Penicillium isolated from houseflies (Musca domestica L.).
28042402	Saniasiaya J, Salim R, Mohamad I, Harun A	2017	Antifungal Effect of Malaysian <i>Aloe vera</i> Leaf Extract on Selected Fungal Species of Pathogenic Otomycosis Species in In Vitro Culture Medium.
28044224	Sun H, Peng M	2017	Improvement of glucoamylase production for raw-starch digestion in Aspergillus niger F-01 by maltose stearic acid ester.
28045600	Victoria J, Odaneth A, Lali A	2017	Importance of cellulase cocktails favoring hydrolysis of cellulose.
28049705	Niu J, Alazi E, Reid ID, Arentshorst M, Punt PJ, Visser J, Tsang A, Ram AF	2017	An Evolutionarily Conserved Transcriptional Activator-Repressor Module Controls Expression of Genes for D-Galacturonic Acid Utilization in Aspergillus niger.
28053891	Dwivedi D, Dwivedi M, Malviya S, Singh V	2017	Evaluation of wound healing, anti-microbial and antioxidant potential of <i>Pongamia pinnata</i> in wistar rats.
28063182	Fomina M, Bowen AD, Charnock JM, Podgorsky VS, Gadd GM	2017	Biogeochemical spatio-temporal transformation of copper in Aspergillus niger colonies grown on malachite with different inorganic nitrogen sources.
28064425	Ettireddy S, Chandupatla V, Veeresham C	2017	Enantioselective Resolution of (R,S)-Carvedilol to (S)-(-)-Carvedilol by Biocatalysts.
28074432	Qiu C, Yuan T, Sun D, Gao S, Chen L	2017	Stereo- and region-specific biotransformation of physapubescin by four fungal strains.
28077024	Inoue K, Takahashi Y, Obara K, Murakami S	2017	Localization of functional Î²-xylosidases, encoded by the same single gene, xlsIV (xlnD), from Aspergillus niger E-1.
28083757	Ma H, Delafield DG, Wang Z, You J, Wu S	2017	Finding Biomass Degrading Enzymes Through an Activity-Correlated Quantitative Proteomics Platform (ACPP).
28084685	Kini H, Kini JR, Suman E, Rai S	2017	Fungal spores and fruiting bodies in cervicovaginal smears: Contaminant or infection?
28087530	Yin X, Shin HD, Li J, Du G, Liu L, Chen J	2017	P<i>gas</i>, a Low-pH-Induced Promoter, as a Tool for Dynamic Control of Gene Expression for Metabolic Engineering of Aspergillus niger.
28090278	Mazinani Z, Zamani M, Sardari S	2017	Isolation and Identification of Phyllospheric Bacteria Possessing Antimicrobial Activity from <i>Astragalus obtusifolius</i>, <i>Prosopis juliflora</i>, <i>Xanthium strumarium</i> and <i>Hippocrepis unisiliqousa</i>.
28098790	Brycki B, MaÅ‚ecka I, KozirÃ³g A, Otlewska A	2017	Synthesis, Structure and Antimicrobial Properties of Novel Benzalkonium Chloride Analogues with Pyridine Rings.
28106122	Yin X, Shin HD, Li J, Du G, Liu L, Chen J	2017	Comparative genomics and transcriptome analysis of Aspergillus niger and metabolic engineering for citrate production.
28107178	WiÅ„ska K, Grabarczyk M, MÄ…czka W, Å»arowska B, Maciejewska G, AnioÅ‚ M	2017	Influence of structure of lactones with the methylcyclohexene and dimethylcyclohexene ring on their biotransformation and antimicrobial activity.
28107425	Bulakhov AG, Volkov PV, Rozhkova AM, Gusakov AV, Nemashkalov VA, Satrutdinov AD, Sinitsyn AP	2017	Using an Inducible Promoter of a Gene Encoding Penicillium verruculosum Glucoamylase for Production of Enzyme Preparations with Enhanced Cellulase Performance.
28109063	Belabbes R, Dib MEA, Djabou N, Ilias F, Tabti B, Costa J, Muselli A	2017	Chemical Variability, Antioxidant and Antifungal Activities of Essential Oils and Hydrosol Extract of Calendula arvensis L. from Western Algeria.
28110666	Madjid Ansari A, Majidzadeh-A K, Darvishi B, Sanati H, Farahmand L, Norouzian D	2017	Extremely low frequency magnetic field enhances glucose oxidase expression in Pichia pastoris GS115.
28120429	Saenz-MÃ©ndez P, Katz A, PÃ©rez-Kempner ML, Ventura ON, VÃ¡zquez M	2017	Structural insights into human microsomal epoxide hydrolase by combined homology modeling, molecular dynamics simulations, and molecular docking calculations.
28128937	Mattiello EM, da Silva RC, Degryse F, Baird R, Gupta VV, McLaughlin MJ	2017	Sulfur and Zinc Availability from Co-granulated Zn-Enriched Elemental Sulfur Fertilizers.
28135874	Uchoa PKS, Pimenta ATA, Braz-Filho R, de Oliveira MDCF, Saraiva NN, Rodrigues BSF, Pfenning LH, Abreu LM, Wilke DV, FlorÃªncio KGD, Lima MAS	2017	New cytotoxic furan from the marine sediment-derived fungi Aspergillus niger.
28137466	Abidi M, Iram A, Furkan M, Naeem A	2017	Secondary structural alterations in glucoamylase as an influence of protein aggregation.
28138854	Zhu X, Arman B, Chu J, Wang Y, Zhuang Y	2017	Development of a method for efficient cost-effective screening of Aspergillus niger mutants having increased production of glucoamylase.
28140678	Xin XL, Wang Y, Wang G, Wang C, Huang SS, Huo XK, Su DH, Tian XG	2017	Biotransformation of furanocoumarins by fungi: preparation of imperation analogs.
28143479	Beneyton T, Thomas S, Griffiths AD, Nicaud JM, Drevelle A, Rossignol T	2017	Droplet-based microfluidic high-throughput screening of heterologous enzymes secreted by the yeast Yarrowia lipolytica.
28143744	Ghormade V, Pathan EK, Deshpande MV	2017	Can fungi compete with marine sources for chitosan production?
28163127	Arjomand MR, Ahmadian G, Habibi-Rezaei M, Hassanzadeh M, Karkhane AA, Moosavi-Movahedi AA, Amanlou M	2017	The importance of the non-active site and non-periodical structure located histidine residue respect to the structure and function of exo-inulinase.
28182579	Navin P, Sarvil P, Amit P, Divyesh P, Dhansukh R, Moo-Puc R, Rivera G	2017	Synthesis and biological evaluation of newer 1,3,4-oxadiazoles incorporated with benzothiazepine and benzodiazepine moieties.
28184248	Daly P, van Munster JM, Blythe MJ, Ibbett R, Kokolski M, Gaddipati S, Lindquist E, Singan VR, Barry KW, Lipzen A, Ngan CY, Petzold CJ, Chan LJG, Pullan ST, Delmas S, Waldron PR, Grigoriev IV, Tucker GA, Simmons BA, Archer DB	2017	Expression of <i>Aspergillus niger</i> CAZymes is determined by compositional changes in wheat straw generated by hydrothermal or ionic liquid pretreatments.
28186391	Bassanini I, KrejzovÃ¡ J, Panzeri W, Monti D, KÅ™en V, Riva S	2017	A Sustainable One-Pot, Two-Enzyme Synthesis of Naturally Occurring Arylalkyl Glucosides.
28213139	Rawat P, Singh RN, Ranjan A, Ahmad S, Saxena R	2017	Antimycobacterial, antimicrobial activity, experimental (FT-IR, FT-Raman, NMR, UV-Vis, DSC) and DFT (transition state, chemical reactivity, NBO, NLO) studies on pyrrole-isonicotinyl hydrazine.
28216891	Yaldiz G	2017	Effects of Potassium Sulfate [K<sub>2</sub>SO<sub>4</sub>] on The Element Contents, Polyphenol Content, Antioxidant and Antimicrobial Activities of Milk Thistle [Silybum Marianum].
28219736	Chylenski P, Forsberg Z, StÃ¥hlberg J, VÃ¡rnai A, Lersch M, Bengtsson O, SÃ¦bÃ¸ S, Horn SJ, Eijsink VGH	2017	Development of minimal enzyme cocktails for hydrolysis of sulfite-pulped lignocellulosic biomass.
28220903	van Munster JM, Thomas B, Riese M, Davis AL, Gray CJ, Archer DB, Flitsch SL	2017	Application of carbohydrate arrays coupled with mass spectrometry to detect activity of plant-polysaccharide degradative enzymes from the fungus Aspergillus niger.
28221876	Kycia K, Bzducha-WrÃ³bel A, KraÅ›niewska K, Chlebowska-Åšmigiel A, Gniewosz M	2017	Effect of Magnesium Acetate on the Antimold Activity of Lactobacillus.
28232095	Benoit-Gelber I, Gruntjes T, Vinck A, van Veluw JG, WÃ¶sten HAB, Boeren S, Vervoort JJM, de Vries RP	2017	Mixed colonies of Aspergillus niger and Aspergillus oryzae cooperatively degrading wheat bran.
28236148	Reinehr CO, Treichel H, Tres MV, Steffens J, BriÃ£o VB, Colla LM	2017	Successive membrane separation processes simplify concentration of lipases produced by Aspergillus niger by solid-state fermentation.
28238910	Parashar D, Satyanarayana T	2017	Engineering a chimeric acid-stable Î±-amylase-glucoamylase (Amy-Glu) for one step starch saccharification.
28243227	Cai XC, Xi H, Liang L, Liu JD, Liu CH, Xue YR, Yu XY	2017	Rifampicin-Resistance Mutations in the <i>rpoB</i> Gene in <i>Bacillus velezensis</i> CC09 have Pleiotropic Effects.
28244316	Cao SL, Deng X, Xu P, Huang ZX, Zhou J, Li XH, Zong MH, Lou WY	2017	Highly Efficient Enzymatic Acylation of Dihydromyricetin by the Immobilized Lipase with Deep Eutectic Solvents as Cosolvent.
28244325	Fapyane D, Ferapontova EE	2017	Electrochemical Assay for a Total Cellulase Activity with Improved Sensitivity.
28245812	Ma S, Preims M, Piumi F, Kappel L, Seiboth B, Record E, Kracher D, Ludwig R	2017	Molecular and catalytic properties of fungal extracellular cellobiose dehydrogenase produced in prokaryotic and eukaryotic expression systems.
28246545	Rani J, Saini M, Kumar S, Verma PK	2017	Design, synthesis and biological potentials of novel tetrahydroimidazo[1,2-a]pyrimidine derivatives.
28248099	Wang J, Zhang Y, Qin X, Gao L, Han B, Zhang D, Li J, Huang H, Zhang W	2017	Efficient Expression of an Acidic Endo-polygalacturonase from Aspergillus niger and Its Application in Juice Production.
28251567	Mahariya S, Sharma M	2017	Fungal Succession on Keratinous Hair and Nail Baits of Human Origin.
28254397	YaPing W, Ben R, Ling Z, Lixin M	2017	High-level expression of two thermophilic Î²-mannanases in Yarrowialipolytica.
28257463	Liu CQ, Hu KD, Li TT, Yang Y, Yang F, Li YH, Liu HP, Chen XY, Zhang H	2017	Polygalacturonase gene pgxB in Aspergillus niger is a virulence factor in apple fruit.
28261181	Kuivanen J, Arvas M, Richard P	2017	Clustered Genes Encoding 2-Keto-l-Gulonate Reductase and l-Idonate 5-Dehydrogenase in the Novel Fungal d-Glucuronic Acid Pathway.
28262890	Tian G, Liu Y	2017	Mechanistic insights into the catalytic reaction of ferulic acid decarboxylase from Aspergillus niger: a QM/MM study.
28265787	Ben BraÃ¯ek O, Ghomrassi H, Cremonesi P, Morandi S, Fleury Y, Le Chevalier P, Hani K, Bel Hadj O, Ghrairi T	2017	Isolation and characterisation of an enterocin P-producing Enterococcus lactis strain from a fresh shrimp (Penaeus vannamei).
28267614	Noshirvani N, Ghanbarzadeh B, Mokarram RR, Hashemi M, Coma V	2017	Preparation and characterization of active emulsified films based on chitosan-carboxymethyl cellulose containing zinc oxide nano particles.
28274204	Fiedler MR, Gensheimer T, Kubisch C, Meyer V	2017	HisB as novel selection marker for gene targeting approaches in Aspergillus niger.
28274866	Alsaggaf MS, Moussa SH, Tayel AA	2017	Application of fungal chitosan incorporated with pomegranate peel extract as edible coating for microbiological, chemical and sensorial quality enhancement of Nile tilapia fillets.
28285179	Dilokpimol A, MÃ¤kelÃ¤ MR, Mansouri S, Belova O, Waterstraat M, Bunzel M, de Vries RP, HildÃ©n KS	2017	Expanding the feruloyl esterase gene family of Aspergillus niger by characterization of a feruloyl esterase, FaeC.
28285261	Olson KR, Gao Y, DeLeon ER, Arif M, Arif F, Arora N, Straub KD	2017	Catalase as a sulfide-sulfur oxido-reductase: An ancient (and modern?) regulator of reactive sulfur species (RSS).
28295202	Zhang ZT, Taylor S, Wang Y	2017	In situ esterification and extractive fermentation for butyl butyrate production with Clostridium tyrobutyricum.
28298692	Zwane EN, van Zyl PJ, Duodu KG, Rose SH, Rumbold K, van Zyl WH, Viljoen-Bloom M	2017	Enrichment of maize and triticale bran with recombinant <i>Aspergillus tubingensis</i> ferulic acid esterase.
28315372	Li Q, Loman AA, Coffman AM, Ju LK	2017	Soybean hull induced production of carbohydrases and protease among Aspergillus and their effectiveness in soy flour carbohydrate and protein separation.
28316626	Abdul Qadir M, Shahzadi SK, Bashir A, Munir A, Shahzad S	2017	Evaluation of Phenolic Compounds and Antioxidant and Antimicrobial Activities of Some Common Herbs.
28318645	Gupta M, Bisesi M, Lee J	2017	Comparison of survivability of Staphylococcus aureus and spores of Aspergillus niger on commonly used floor materials.
28319769	Xue Y, Wang X, Chen X, Hu J, Gao MT, Li J	2017	Effects of different cellulases on the release of phenolic acids from rice straw during saccharification.
28321795	Shah PC, Kumar VR, Dastager SG, Khire JM	2017	Phytase production by Aspergillus niger NCIM 563 for a novel application to degrade organophosphorus pesticides.
28322046	Lim DS, Lim DH, Lee JH, Oh ET, Keum YS	2017	Structure-Oxidative Metabolism Relationships of Substituted Flavones by Aspergillus niger.
28323242	Sultan A, Frisvad JC, Andersen B, Svensson B, Finnie C	2017	Investigation of the indigenous fungal community populating barley grains: Secretomes and xylanolytic potential.
28325660	Liu YK, Chen WC, Huang YC, Chang YK, Chu IM, Tsai SL, Wei YH	2017	Production of bioethanol from Napier grass via simultaneous saccharification and co-fermentation in a modified bioreactor.
28331021	Simmonds L, Mitchell S, White B, Crusz SA, Denning D	2017	<i>Aspergillus niger</i> infection in an immunosuppressed patient confined solely to the brain.
28335581	Hwang JW, Natarajan SB, Kim YS, Kim EK, Lee JW, Moon SH, Jeon BT, Park PJ	2017	Biosynthesis of Oligomeric Anthocyanins from Grape Skin Extracts.
28339744	Morton CO, White PL, Barnes RA, Klingspor L, Cuenca-Estrella M, Lagrou K, Bretagne S, Melchers W, Mengoli C, Caliendo AM, Cogliati M, Debets-Ossenkopp Y, Gorton R, Hagen F, Halliday C, Hamal P, Harvey-Wood K, Jaton K, Johnson G, Kidd S, Lengerova M, Lass-Florl C, Linton C, Millon L, Morrissey CO, Paholcsek M, Talento AF, Ruhnke M, Willinger B, Donnelly JP, Loeffler J	2017	Determining the analytical specificity of PCR-based assays for the diagnosis of IA: What is Aspergillus?
28344156	Zhang J, Liu C, Xie Y, Li N, Ning Z, Du N, Huang X, Zhong Y	2017	Enhancing fructooligosaccharides production by genetic improvement of the industrial fungus Aspergillus niger ATCC 20611.
28344478	Lubenets V, Vasylyuk S, Monka N, Bolibrukh K, Komarovska-Porokhnyavets O, Baranovych D, Musyanovych R, Zaczynska E, Czarny A, Nawrot U, Novikov V	2017	Synthesis and antimicrobial properties of 4-acylaminobenzenethiosulfoacid S-esters.
28355481	Trimmer EE, Wanninayake US, Fitzpatrick PF	2017	Mechanistic Studies of an Amine Oxidase Derived from d-Amino Acid Oxidase.
28359854	Dinarvand M, Rezaee M, Foroughi M	2017	Optimizing culture conditions for production of intra and extracellular inulinase and invertase from Aspergillus niger ATCC 20611 by response surface methodology (RSM).
28361537	Yokoyama M, Hirayama Y, Yamamoto T, Kishimoto S, Tsunematsu Y, Watanabe K	2017	Integration of Chemical, Genetic, and Bioinformatic Approaches Delineates Fungal Polyketide-Peptide Hybrid Biosynthesis.
28362312	Kadaifciler DG, Demirel R	2017	Fungal biodiversity and mycotoxigenic fungi in cooling-tower water systems in Istanbul, Turkey.
28364698	Zablotskaya A, Segal I, Geronikaki A, Shestakova I, Nikolajeva V, Makarenkova G	2017	N-Heterocyclic choline analogues based on 1,2,3,4-tetrahydro(iso)quinoline scaffold with anticancer and anti-infective dual action.
28364802	Rishad KS, Rebello S, Shabanamol PS, Jisha MS	2017	Biocontrol potential of Halotolerant bacterial chitinase from high yielding novel Bacillus Pumilus MCB-7 autochthonous to mangrove ecosystem.
28366693	Idris ASO, Pandey A, Rao SS, Sukumaran RK	2017	Cellulase production through solid-state tray fermentation, and its use for bioethanol from sorghum stover.
28366953	Gniadek A, KrzyÅ›ciak P, TwaruÅ¼ek M, Macura AB	2017	Occurrence of fungi and cytotoxicity of the species: Aspergillus ochraceus, Aspergillus niger and Aspergillus flavus isolated from the air of hospital wards.
28371590	Khajehie N, Golmakani MT, Eblaghi M, Eskandari MH	2017	Evaluating the Effects of Microwave-Assisted Hydrodistillation on Antifungal and Radical Scavenging Activities of Oliveria decumbens and Chaerophyllum macropodum Essential Oils.
28373148	Astvad KMT, Hare RK, Arendrup MC	2017	Evaluation of the inÂ vitro activity of isavuconazole and comparator voriconazole against 2635 contemporary clinical Candida and Aspergillus isolates.
28376264	Krauss J, Stadler M, Bracher F	2017	Synthesis and Structure-Activity Relationships of Novel Benzylamine-Type Antifungals as Butenafine-Related Antimycotics.
28378160	Hu Q, Zhang J, Xu C, Li C, Liu S	2017	The Dynamic Microbiota Profile During Pepper (Piper nigrum L.) Peeling by Solid-State Fermentation.
28379186	Janevska S, Arndt B, Baumann L, Apken LH, Mauriz Marques LM, Humpf HU, Tudzynski B	2017	Establishment of the Inducible Tet-On System for the Activation of the Silent Trichosetin Gene Cluster in Fusarium fujikuroi.
28380344	Oyedele OA, Ezekiel CN, Sulyok M, Adetunji MC, Warth B, Atanda OO, Krska R	2017	Mycotoxin risk assessment for consumers of groundnut in domestic markets in Nigeria.
28384860	Kaur R, Mehra B, Dhakad MS, Goyal R, Bhalla P, Dewan R	2017	Fungal Opportunistic Pneumonias in HIV/AIDS Patients: An Indian Tertiary Care Experience.
28387469	Kishimoto S, Tsunematsu Y, Sato M, Watanabe K	2017	Elucidation of Biosynthetic Pathways of Natural Products.
28389849	Wang B, Li H, Zhu L, Tan F, Li Y, Zhang L, Ding Z, Shi G	2017	High-efficient production of citric acid by Aspergillus niger from high concentration of substrate based on the staged-addition glucoamylase strategy.
28391618	Rico-DÃ­az A, RamÃ­rez-Escudero M, Vizoso-VÃ¡zquez Ã, CerdÃ¡n ME, Becerra M, Sanz-Aparicio J	2017	Structural features of Aspergillus niger Î²-galactosidase define its activity against glycoside linkages.
28393500	Sasaki Y, Takagi T, Motone K, Kuroda K, Ueda M	2017	Enhanced direct ethanol production by cofactor optimization of cell surface-displayed xylose isomerase in yeast.
28398088	Jazi V, Boldaji F, Dastar B, Hashemi SR, Ashayerizadeh A	2017	Effects of fermented cottonseed meal on the growth performance, gastrointestinal microflora population and small intestinal morphology in broiler chickens.
28400012	Gougouli M, Koutsoumanis KP	2017	Risk assessment of fungal spoilage: A case study of Aspergillus niger on yogurt.
28407186	Thiesen LC, Sugauara EY, TeÅ¡eviÄ‡ V, GlamoÄlija J, SokoviÄ‡ M, GonÃ§alves JE, Gazim ZC, Linde GA, Colauto NB	2017	Antimicrobial activity and chemical composition of Brunfelsia uniflora flower oleoresin extracted by supercritical carbon dioxide.
28417461	Alazi E, Khosravi C, Homan TG, du PrÃ© S, Arentshorst M, Di Falco M, Pham TTM, Peng M, Aguilar-Pontes MV, Visser J, Tsang A, de Vries RP, Ram AFJ	2017	The pathway intermediate 2-keto-3-deoxy-L-galactonate mediates the induction of genes involved in D-galacturonic acid utilization in Aspergillus niger.
28419821	ResÃ©ndiz-Cardiel G, Arroyo R, Ortega-LÃ³pez J	2017	Expression of the enzymatically active legumain-like cysteine proteinase TvLEGU-1 of Trichomonas vaginalis in Pichia pastoris.
28422292	Wang Y, Zhang M, Zhang Z, Lu H, Gao X, Yue P	2017	High-theabrownins instant dark tea product by Aspergillus niger via submerged fermentation: Î±-glucosidase and pancreatic lipase inhibition and antioxidant activity.
28422413	Bouayad Alam S, Dib MEA, Djabou N, Tabti B, Gaouar Benyelles N, Costa J, Muselli A	2017	Essential Oils as Biocides for the Control of Fungal Infections and Devastating Pest (Tuta absoluta) of Tomato (Lycopersicon esculentum Mill.).
28428822	Pawar PM, Derba-Maceluch M, Chong SL, Gandla ML, Bashar SS, Sparrman T, Ahvenainen P, HedenstrÃ¶m M, Ã–zparpucu M, RÃ¼ggeberg M, Serimaa R, Lawoko M, Tenkanen M, JÃ¶nsson LJ, Mellerowicz EJ	2017	<i>In muro</i> deacetylation of xylan affects lignin properties and improves saccharification of aspen wood.
28431248	Van Dyken SJ, Liang HE, Naikawadi RP, Woodruff PG, Wolters PJ, Erle DJ, Locksley RM	2017	Spontaneous Chitin Accumulation in Airways and Age-Related Fibrotic Lung Disease.
28440038	Brandt P, GarcÃ­a-Altares M, Nett M, Hertweck C, Hoffmeister D	2017	Induced Chemical Defense of a Mushroom by a Double-Bond-Shifting Polyene Synthase.
28458407	Morris P, Dalton S, Langdon T, Hauck B, de Buanafina MMO	2017	Expression of a fungal ferulic acid esterase in suspension cultures of tall fescue (<i>Festuca arundinacea</i>) decreases cell wall feruloylation and increases rates of cell wall digestion.
28462032	Madden AA, Boyden SD, Soriano JN, Corey TB, Leff JW, Fierer N, Starks PT	2017	The emerging contribution of social wasps to grape rot disease ecology.
28476985	Prasad TNVKV, Adam S, Visweswara Rao P, Ravindra Reddy B, Giridhara Krishna T	2017	Size dependent effects of antifungal phytogenic silver nanoparticles on germination, growth and biochemical parameters of rice (<i>Oryza sativa</i> L), maize (<i>Zea mays</i> L) and peanut (<i>Arachis hypogaea</i> L).
28478895	Yadav N, Gupta MN, Khare SK	2017	Three phase partitioning and spectroscopic characterization of bioactive constituent from halophilic Bacillus subtilis EMB M15.
28484941	Ramirez-Garcia A, Pellon A, Buldain I, Antoran A, Arbizu-Delgado A, Guruceaga X, Rementeria A, Hernando FL	2017	Proteomics as a Tool to Identify New Targets Against Aspergillus and Scedosporium in the Context of Cystic Fibrosis.
28488121	Xue DS, Liang LY, Lin DQ, Yao SJ	2017	Thermal Inactivation Kinetics and Secondary Structure Change of a Low Molecular Weight Halostable Exoglucanase from a Marine Aspergillus niger at High Salinities.
28489278	Segers FJJ, van Laarhoven KA, WÃ¶sten HAB, Dijksterhuis J	2017	Growth of indoor fungi on gypsum.
28491106	Khan A, Jan G, Khan A, Gul Jan F, Bahadur A, Danish M	2017	In Vitro Antioxidant and Antimicrobial Activities of <i>Ephedra gerardiana</i> (Root and Stem) Crude Extract and Fractions.
28499642	Lorin D, Cristina RT, Teusdea V, MitrÄƒnescu E, Muselin F, Butnariu M, David G, Dumitrescu E	2017	Efficiency of four currently used decontamination conditionings in Romania against Aspergillus and Candida strains.
28501689	M S, K B, M B, S J, S A, A S, P N, R S	2017	Obtaining titanium dioxide nanoparticles with spherical shape and antimicrobial properties using M. citrifolia leaves extract by hydrothermal method.
28504125	Zhang X, Xiao G, Wang Y, Zhao Y, Su H, Tan T	2017	Preparation of chitosan-TiO<sub>2</sub> composite film with efficient antimicrobial activities under visible light for food packaging applications.
28505509	SÃ¡nchez-VÃ¡zquez V, Shirai K, GonzÃ¡lez I, GutiÃ©rrez-Rojas M	2017	Fungal biocatalyst activated by an electric field: Improved mass transfer and non-specificity for hydrocarbon degradation in an airlift bioreactor.
28507410	Mailafia S, Okoh GR, Olabode HOK, Osanupin R	2017	Isolation and identification of fungi associated with spoilt fruits vended in Gwagwalada market, Abuja, Nigeria.
28515718	Liu J, Deng JC, Yang CQ, Huang N, Chang XL, Zhang J, Yang F, Liu WG, Wang XC, Yong TW, Du JB, Shu K, Yang WY	2017	Fungal Diversity in Field Mold-Damaged Soybean Fruits and Pathogenicity Identification Based on High-Throughput rDNA Sequencing.
28533066	Sarkari P, Marx H, Blumhoff ML, Mattanovich D, Sauer M, Steiger MG	2017	An efficient tool for metabolic pathway construction and gene integration for Aspergillus niger.
28539243	Zha GF, Leng J, Darshini N, Shubhavathi T, Vivek HK, Asiri AM, Marwani HM, Rakesh KP, Mallesha N, Qin HL	2017	Synthesis, SAR and molecular docking studies of benzo[d]thiazole-hydrazones as potential antibacterial and antifungal agents.
28539863	Kaur R, Mehra B, Dhakad MS, Goyal R, Dewan R	2017	Pulmonary aspergillosis as opportunistic mycoses in a cohort of human immunodeficiency virus-infected patients: Report from a tertiary care hospital in North India.
28552364	Gomaa OM, Selim NS, Wee J, Linz JE	2017	RNA Seq analysis of the role of calcium chloride stress and electron transport in mitochondria for malachite green decolorization by Aspergillus niger.
28555051	Jiang S, Zhang L, Pei X, Deng F, Hu D, Chen G, Wang C, Hong K, Yao X, Gao AH	2017	Chalcomycins from Marine-Derived Streptomyces sp. and Their Antimicrobial Activities.
28560092	Li H, Wang Z	2017	Comparison in antioxidant and antitumor activities of pine polyphenols and its seven biotransformation extracts by fungi.
28560131	Atchade E, Jean-Baptiste S, HouzÃ© S, Chabut C, Massias L, Castier Y, BrugiÃ¨re O, Mal H, Montravers P	2017	Fatal invasive aspergillosis caused by <i>Aspergillus niger</i> after bilateral lung transplantation.
28567634	Anand G, Yadav S, Yadav D	2017	Production, purification and biochemical characterization of an exo-polygalacturonase from Aspergillus niger MTCC 478 suitable for clarification of orange juice.
28571612	Melo GonzÃ¡lez MG, Romero SM, Arjona M, Larumbe AG, Vaamonde G	2017	Microbiological quality of Argentinian paprika.
28573322	Sojinrin T, Conde J, Liu K, Curtin J, Byrne HJ, Cui D, Tian F	2017	Plasmonic gold nanoparticles for detection of fungi and human cutaneous fungal infections.
28573540	Peciulyte A, Pisano M, de Vries RP, Olsson L	2017	Hydrolytic potential of five fungal supernatants to enhance a commercial enzyme cocktail.
28574305	Sandoval-Contreras T, MarÃ­n S, Villarruel-LÃ³pez A, Gschaedler A, Garrido-SÃ¡nchez L, Ascencio F	2017	Growth Modeling of Aspergillus niger Strains Isolated from Citrus Fruit as a Function of Temperature on a Synthetic Medium from Lime (Citrus latifolia T.) Pericarp.
28578264	Xing F, Wang L, Liu X, Selvaraj JN, Wang Y, Zhao Y, Liu Y	2017	Aflatoxin B<sub>1</sub> inhibition in Aspergillus flavus by Aspergillus niger through down-regulating expression of major biosynthetic genes and AFB<sub>1</sub> degradation by atoxigenic A. flavus.
28589274	Francis S, Joseph S, Koshy EP, Mathew B	2017	Green synthesis and characterization of gold and silver nanoparticles using Mussaenda glabrata leaf extract and their environmental applications to dye degradation.
28595086	Lv XC, Jiang YJ, Liu J, Guo WL, Liu ZB, Zhang W, Rao PF, Ni L	2017	Evaluation of different PCR primers for denaturing gradient gel electrophoresis (DGGE) analysis of fungal community structure in traditional fermentation starters used for Hong Qu glutinous rice wine.
28603120	Riaz T, Abbasi MA, Rehman A, Siddiqui SZ, Shahid M, Fatima H, Ashraf M, Ejaz SA, Rasool ZG, Abbasi GH	2017	Enzyme inhibitory, Antifungal, Antibacterial and hemolytic potential of various fractions of Colebrookia oppositifolia.
28603130	Ali M, Ahmed M, Ahmed S, Ali SI, Perveen S, Mumtaz M, Haider SM, Nazim U	2017	Fluconazole and its interaction with metal (II) complexes: SEM, Spectroscopic and antifungal studies.
28605982	RoÅŸca-Casian O, Mircea C, Vlase L, Gheldiu AM, Teuca DT, PÃ¢rvu M	2017	Chemical composition and antifungal activity of Hedera helix leaf ethanolic extract.
28607016	Hashimoto A, Hagiwara D, Watanabe A, Yahiro M, Yikelamu A, Yaguchi T, Kamei K	2017	Drug Sensitivity and Resistance Mechanism in Aspergillus Section <i>Nigri</i> Strains from Japan.
28616073	Thieme N, Wu VW, Dietschmann A, Salamov AA, Wang M, Johnson J, Singan VR, Grigoriev IV, Glass NL, Somerville CR, Benz JP	2017	The transcription factor PDR-1 is a multi-functional regulator and key component of pectin deconstruction and catabolism in <i>Neurospora crassa</i>.
28621105	Li D, Fu D, Zhang Y, Ma X, Gao L, Wang X, Zhou D, Zhao K	2017	Isolation, Purification, and Identification of Taxol and Related Taxanes from Taxol-Producing Fungus <i>Aspergillus niger</i> subsp. <i>taxi</i>.
28623490	Aggarwal NK, Goyal V, Saini A, Yadav A, Gupta R	2017	Enzymatic saccharification of pretreated rice straw by cellulases from Aspergillus niger BK01.
28623822	Al-Asmari F, Mereddy R, Sultanbawa Y	2017	A novel photosensitization treatment for the inactivation of fungal spores and cells mediated by curcumin.
28631058	Khadivi Derakshan F, Darvishi F, Dezfulian M, Madzak C	2017	Expression and Characterization of Glucose Oxidase from Aspergillus niger in Yarrowia lipolytica.
28631979	Alarid-GarcÃ­a C, Escamilla-Silva EM	2017	Comparative study of the production of extracellular Î²-glucosidase by four different strains of Aspergillus using submerged fermentation.
28634472	Santussi WM, Bordon KCF, Rodrigues Alves APN, Cologna CT, Said S, Arantes EC	2017	Antifungal Activity against Filamentous Fungi of Ts1, a Multifunctional Toxin from <i>Tityus serrulatus</i> Scorpion Venom.
28648287	Pantelides IS, Aristeidou E, Lazari M, Tsolakidou MD, Tsaltas D, Christofidou M, Kafouris D, Christou E, Ioannou N	2017	Biodiversity and ochratoxin A profile of Aspergillus section Nigri populations isolated from wine grapes in Cyprus vineyards.
28650980	Hu W, Li W, Chen H, Liu J, Wang S, Chen J	2017	Changes in transcript levels of starch hydrolysis genes and raising citric acid production via carbon ion irradiation mutagenesis of Aspergillus niger.
28651156	Velasco-Alvarez N, GutiÃ©rrez-Rojas M, GonzÃ¡lez I	2017	Alterations in Aspergillus brasiliensis (niger) ATCC 9642 membranes associated to metabolism modifications during application of low-intensity electric current.
28657298	Tsiatsiani L, Akeroyd M, Olsthoorn M, Heck AJR	2017	Aspergillus niger Prolyl Endoprotease for Hydrogen-Deuterium Exchange Mass Spectrometry and Protein Structural Studies.
28659512	Wang X, Wang T, Zheng X, Shen Y, Lu X	2017	Isotherms, thermodynamic and mechanism studies of removal of low concentration uranium (VI) by Aspergillus niger.
28659876	Dubey MK, Zehra A, Aamir M, Meena M, Ahirwal L, Singh S, Shukla S, Upadhyay RS, Bueno-Mari R, Bajpai VK	2017	Improvement Strategies, Cost Effective Production, and Potential Applications of Fungal Glucose Oxidase (GOD): Current Updates.
28666414	Borin GP, Sanchez CC, de Santana ES, Zanini GK, Dos Santos RAC, de Oliveira Pontes A, de Souza AT, Dal'Mas RMMTS, RiaÃ±o-PachÃ³n DM, Goldman GH, Oliveira JVC	2017	Comparative transcriptome analysis reveals different strategies for degradation of steam-exploded sugarcane bagasse by Aspergillus niger and Trichoderma reesei.
28669076	Managamuri U, Vijayalakshmi M, Ganduri VSRK, Rajulapati SB, Bonigala B, Kalyani BS, Poda S	2017	Isolation, identification, optimization, and metabolite profiling of Streptomyces sparsus VSM-30.
28676272	Kauthale S, Tekale S, Damale M, Sangshetti J, Pawar R	2017	Synthesis, antioxidant, antifungal, molecular docking and ADMET studies of some thiazolyl hydrazones.
28679041	Sierra-Fernandez A, De la Rosa-GarcÃ­a SC, Gomez-Villalba LS, GÃ³mez-Cornelio S, Rabanal ME, Fort R, Quintana P	2017	Synthesis, Photocatalytic, and Antifungal Properties of MgO, ZnO and Zn/Mg Oxide Nanoparticles for the Protection of Calcareous Stone Heritage.
28688044	Ma M, Okuyama M, Sato M, Tagami T, Klahan P, Kumagai Y, Mori H, Kimura A	2017	Effects of mutation of Asn694 in Aspergillus niger Î±-glucosidase on hydrolysis and transglucosylation.
28698485	Han X, Jiang H, Xu J, Zhang J, Li F	2017	Dynamic Fumonisin Bâ‚‚ Production by Aspergillus niger Intented Used in Food Industry in China.
28701186	Peters BA, Wu J, Hayes RB, Ahn J	2017	The oral fungal mycobiome: characteristics and relation to periodontitis in a pilot study.
28702318	Moazam S, Denning DW	2017	Aspergillus nodules in chronic granulomatous disease attributable to <i>Aspergillus ochraceus</i>.
28710744	Qayyum S, Khan I, Bhatti ZA, Peng C	2017	Cloning and characterization of F3PYC gene encoding pyruvate carboxylase in Aspergillus flavus strain (F3).
28711616	Uday USP, Majumdar R, Tiwari ON, Mishra U, Mondal A, Bandyopadhyay TK, Bhunia B	2017	Isolation, screening and characterization of a novel extracellular xylanase from Aspergillus niger (KP874102.1) and its application in orange peel hydrolysis.
28713983	Park SY, Oh HH, Park YL, Yu HM, Myung DS, Cho SB, Lee WS, Park D, Joo YE	2017	MalforminÂ A1 treatment alters invasive and oncogenic phenotypes of human colorectal cancer cells through stimulation of the p38 signaling pathway.
28725151	Djihane B, Wafa N, Elkhamssa S, Pedro HJ, Maria AE, Mohamed Mihoub Z	2017	Chemical constituents of <i>Helichrysum italicum</i> (Roth) G. Don essential oil and their antimicrobial activity against Gram-positive and Gram-negative bacteria, filamentous fungi and <i>Candida albicans</i>.
28725336	Paul S, LudeÃ±a Y, Villena GK, Yu F, Sherman DH, GutiÃ©rrez-Correa M	2017	High-quality draft genome sequence of a biofilm forming lignocellulolytic <i>Aspergillus niger</i> strain ATCC 10864.
28727742	Jung YS, Lee BH, Yoo SH	2017	Physical structure and absorption properties of tailor-made porous starch granules produced by selected amylolytic enzymes.
28729612	Tegelaar M, WÃ¶sten HAB	2017	Functional distinction of hyphal compartments.
28732553	Park HS, Jun SC, Han KH, Hong SB, Yu JH	2017	Diversity, Application, and Synthetic Biology of Industrially Important Aspergillus Fungi.
28732903	Han YZ, Zhou CC, Xu YY, Yao JX, Chi Z, Chi ZM, Liu GL	2017	High-efficient production of fructo-oligosaccharides from inulin by a two-stage bioprocess using an engineered Yarrowia lipolytica strain.
28732967	Sathya K, Saravanathamizhan R, Baskar G	2017	Ultrasound assisted phytosynthesis of iron oxide nanoparticle.
28736866	Abeer Mohammed AB, Al-Saman MA, Tayel AA	2017	Antibacterial activity of fusion from biosynthesized acidocin/silver nanoparticles and its application for eggshell decontamination.
28745287	Ingle AP, Rai M	2017	Copper nanoflowers as effective antifungal agents for plant pathogenic fungi.
28745291	Pandit R, Gaikwad S, Rai M	2017	Biogenic fabrication of CuNPs, Cu bioconjugates and <i>in vitro</i> assessment of antimicrobial and antioxidant activity.
28755344	Abdel-Karim AHI	2017	Identifying and Controlling Contamination of Date Palm Tissue Cultures.
28766088	da Silva AS, Molina JF, Teixeira RSS, Valdivieso Gelves LG, Bon EPS, Ferreira-LeitÃ£o VS	2017	Synthesis of disaccharides using Î²-glucosidases from Aspergillus niger, A. awamori and Prunus dulcis.
28768436	Yan B, Chen Z, Zhai X, Yin G, Ai Y, Chen G	2017	Microbial carbonylation and hydroxylation of 20(R)-panaxadiol by Aspergillus niger.
28773145	Stelescu MD, Manaila E, Craciun G, Chirila C	2017	Development and Characterization of Polymer Eco-Composites Based on Natural Rubber Reinforced with Natural Fibers.
28779624	Kogkaki EA, Sofoulis M, Natskoulis P, Tarantilis PA, Pappas CS, Panagou EZ	2017	Differentiation and identification of grape-associated black aspergilli using Fourier transform infrared (FT-IR) spectroscopic analysis of mycelia.
28782085	Kumar P, Mishra S, Kumar A, Kumar S, Prasad CS	2017	In vivo and in vitro control activity of plant essential oils against three strains of Aspergillus niger.
28787637	Asemoloye MD, Ahmad R, Jonathan SG	2017	Synergistic action of rhizospheric fungi with Megathyrsus maximus root speeds up hydrocarbon degradation kinetics in oil polluted soil.
28794926	Lopez-Trujillo J, Medina-Morales MA, Sanchez-Flores A, Arevalo C, Ascacio-Valdes JA, Mellado M, Aguilar CN, Aguilera-Carbo AF	2017	Solid bioprocess of tarbush (<i>Flourensia cernua</i>) leaves for Î²-glucosidase production by <i>Aspergillus niger</i>: initial approach to fiber-glycoside interaction for enzyme induction.
28795317	Dalmont K, Biles CL, Konsure H, Dahal S, Rowsey T, Broge M, Poudyal S, Gurung T, Shrestha S, Biles CL, Cluck T, Howard A	2017	Nonsteroidal Anti-inflammatory Drugs (NSAIDS) Inhibit the Growth and Reproduction of Chaetomium globosum and Other Fungi Associated with Water-Damaged Buildings.
28802264	Komiya D, Hori A, Ishida T, Igarashi K, Samejima M, Koseki T, Fushinobu S	2017	Crystal Structure and Substrate Specificity Modification of Acetyl Xylan Esterase from Aspergillus luchuensis.
28804701	Yu D, Shi Y, Wang Q, Zhang X, Zhao Y	2017	Application of methanol and sweet potato vine hydrolysate as enhancers of citric acid production by <i>Aspergillus niger</i>.
28805476	Cabral TPF, Bellini NC, Assis KR, Teixeira CCC, Lanchote AD, Cabral H, Freitas LAP	2017	Microencapsulate Aspergillus niger peptidases from agroindustrial waste wheat bran: spray process evaluation and stability.
28810606	Lin L, Zhao CH, Yin XY, Chen YL, Zhai HY, Xu CW, Wang Y, Ge FJ, Xu JM	2017	<i>Aspergillus niger</i> bloodstream infection in gastric cancer after common hepatic artery embolization: A case report.
28823875	Fakhari MA, Rahimpour F, Taran M	2017	Response surface methodology optimization of partitioning of xylanase form Aspergillus Niger by metal affinity polymer-salt aqueous two-phase systems.
28824560	Odoni DI, van Gaal MP, Schonewille T, Tamayo-Ramos JA, Martins Dos Santos VAP, Suarez-Diez M, Schaap PJ	2017	<i>Aspergillus niger</i> Secretes Citrate to Increase Iron Bioavailability.
28825446	Elbehiry A, Marzouk E, Hamada M, Al-Dubaib M, Alyamani E, Moussa IM, AlRowaidhan A, Hemeg HA	2017	Application of MALDI-TOF MS fingerprinting as a quick tool for identification and clustering of foodborne pathogens isolated from food products.
28827070	Åšwizdor A, Panek A, Milecka-Tronina N	2017	Hydroxylative activity of Aspergillus niger towards androst-4-ene and androst-5-ene steroids.
28842536	Brandenburger E, Gressler M, Leonhardt R, Lackner G, Habel A, Hertweck C, Brock M, Hoffmeister D	2017	A highly conserved basidiomycete peptide synthetase produces a trimeric hydroxamate siderophore.
28846614	JÄ™drzejczyk RJ, Turnau K, JodÅ‚owski PJ, Chlebda DK, Åojewski T, Åojewska J	2017	Antimicrobial Properties of Silver Cations Substituted to Faujasite Mineral.
28852423	Zhao C, Fang H, Chen S	2017	Single cell oil production by <i>Trichosporon cutaneum</i> from steam-exploded corn stover and its upgradation for production of long-chain Î±,Ï‰-dicarboxylic acids.
28859100	Asemoloye MD, Ahmad R, Jonathan SG	2017	Synergistic rhizosphere degradation of Î³-hexachlorocyclohexane (lindane) through the combinatorial plant-fungal action.
28859806	Islam SMM, Li Q, Loman AA, Ju LK	2017	CO<sub>2</sub>-H<sub>2</sub>O based pretreatment and enzyme hydrolysis of soybean hulls.
28859814	Wu Y, Sun X, Xue X, Luo H, Yao B, Xie X, Su X	2017	Overexpressing key component genes of the secretion pathway for enhanced secretion of an Aspergillus niger glucose oxidase in Trichoderma reesei.
28859954	Abd El-Rahim WM, Moawad H, Abdel Azeiz AZ, Sadowsky MJ	2017	Optimization of conditions for decolorization of azo-based textile dyes by multiple fungal species.
28860766	Ali SS, Morsy R, El-Zawawy NA, Fareed MF, Bedaiwy MY	2017	Synthesized zinc peroxide nanoparticles (ZnO<sub>2</sub>-NPs): a novel antimicrobial, anti-elastase, anti-keratinase, and anti-inflammatory approach toward polymicrobial burn wounds.
28861662	MagaÃ±a-OrtÃ­z D, FernÃ¡ndez F, Loske AM, GÃ³mez-Lim MA	2017	Extracellular Expression in Aspergillus niger of an Antibody Fused to Leishmania sp. Antigens.
28866178	Devipriya D, Roopan SM	2017	Cissus quadrangularis mediated ecofriendly synthesis of copper oxide nanoparticles and its antifungal studies against Aspergillus niger, Aspergillus flavus.
28866806	Maroldi MMC, Vasconcellos VM, Lacava PT, Farinas CS	2017	Potential of Mangrove-Associated Endophytic Fungi for Production of Carbohydrolases with High Saccharification Efficiency.
28870293	Karthik C, Elangovan N, Kumar TS, Govindharaju S, Barathi S, Oves M, Arulselvi PI	2017	Characterization of multifarious plant growth promoting traits of rhizobacterial strain AR6 under Chromium (VI) stress.
28878189	KozÅ‚owska J, Potaniec B, Å»arowska B, AnioÅ‚ M	2017	Synthesis and Biological Activity of Novel O-Alkyl Derivatives of Naringenin and Their Oximes.
28882409	Carranza CS, Barberis CL, Chiacchiera SM, Magnoli CE	2017	Assessment of growth of Aspergillus spp. from agricultural soils in the presence of glyphosate.
28887045	GarajovÃ¡ K, Zimmermann M, PetrenÄÃ¡kovÃ¡ M, DzurovÃ¡ L, Nemergut M, Å kultÃ©ty Ä½, Å½oldÃ¡k G, SedlÃ¡k E	2017	The molten-globule residual structure is critical for reflavination of glucose oxidase.
28888536	CÃ¡rdenas-Reyna T, Angulo C, Guluarte C, Hori-Oshima S, Reyes-Becerril M	2017	InÂ vitro immunostimulatory potential of fungal Î²-glucans in pacific red snapper (Lutjanus peru) cells.
28892890	Raksha, Singh G, Urhekar AD	2017	Virulence Factors Detection in <i>Aspergillus</i> Isolates from Clinical and Environmental Samples.
28898851	Kim D, Orrego D, Ximenes EA, Ladisch MR	2017	Cellulose conversion of corn pericarp without pretreatment.
28899643	Hugentobler KG, MÃ¼ller M	2017	Towards semisynthetic natural compounds with a biaryl axis: Oxidative phenol coupling in Aspergillus niger.
28903985	Dudakova A, Spiess B, Tangwattanachuleeporn M, Sasse C, Buchheidt D, Weig M, GroÃŸ U, Bader O	2017	Molecular Tools for the Detection and Deduction of Azole Antifungal Drug Resistance Phenotypes in Aspergillus Species.
28927705	PolÃ¡k F, UrÃ­k M, BujdoÅ¡ M, UhlÃ­k P, MatÃºÅ¡ P	2017	Evaluation of aluminium mobilization from its soil mineral pools by simultaneous effect of Aspergillus strains' acidic and chelating exometabolites.
28930236	Ebani VV, Nardoni S, Bertelloni F, Najar B, Pistelli L, Mancianti F	2017	Antibacterial and Antifungal Activity of Essential Oils against Pathogens Responsible for Otitis Externa in Dogs and Cats.
28932216	Kotta-Loizou I, Coutts RHA	2017	Mycoviruses in <i>Aspergilli</i>: A Comprehensive Review.
28934356	de O Buanafina MM, Iyer PR, Buanafina MF, Shearer EA	2017	Reducing cell wall feruloylation by expression of a fungal ferulic acid esterase in Festuca arundinacea modifies plant growth, leaf morphology and the turnover of cell wall arabinoxylans.
28934660	Steiner AD, Vargas A, Fronza N, Brandelli A, Dos Santos JHZ	2017	Antimicrobial activity of some natural extracts encapsulated within silica matrices.
28939970	Zhu X, Sun J, Chu J	2017	High-content screening of Aspergillus niger with both increased production and high secretion rate of glucose oxidase.
28941774	Pokhum C, Viboonratanasri D, Chawengkijwanich C	2017	New insight into the disinfection mechanism of Fusarium monoliforme and Aspergillus niger by TiO<sub>2</sub> photocatalyst under low intensity UVA light.
28941777	Sankarganesh M, Adwin Jose P, Dhaveethu Raja J, Kesavan MP, Vadivel M, Rajesh J, Jeyamurugan R, Senthil Kumar R, Karthikeyan S	2017	New pyrimidine based ligand capped gold and platinum nano particles: Synthesis, characterization, antimicrobial, antioxidant, DNA interaction and in vitro anticancer activities.
28942502	Huarte-Bonnet C, Kumar S, Saparrat MCN, Girotti JR, Santana M, Hallsworth JE, Pedrini N	2017	Insights into Hydrocarbon Assimilation by Eurotialean and Hypocrealean Fungi: Roles for CYP52 and CYP53 Clans of Cytochrome P450 Genes.
28945174	Nehra P, Chauhan RP, Garg N, Verma K	2017	Antibacterial and antifungal activity of chitosan coated iron oxide nanoparticles.
28946630	Satyal P, Powers CN, Parducci V R, McFeeters RL, Setzer WN	2017	Chemical Composition, Enantiomeric Distribution, and Antifungal Activity of the Oleoresin Essential Oil of Protium amazonicum from Ecuador.
28946884	Schuetze T, Meyer V	2017	Polycistronic gene expression in Aspergillus niger.
28950698	Jiao J, Gai QY, Niu LL, Wang XQ, Guo N, Zang YP, Fu YJ	2017	Enhanced Production of Two Bioactive Isoflavone Aglycones in Astragalus membranaceus Hairy Root Cultures by Combining Deglycosylation and Elicitation of Immobilized Edible Aspergillus niger.
28953259	Majchrzycka K, Okrasa M, Szulc J, Brycki B, Gutarowska B	2017	Time-Dependent Antimicrobial Activity of Filtering Nonwovens with Gemini Surfactant-Based Biocides.
28955038	Kowalczyk JE, Lubbers RJM, Peng M, Battaglia E, Visser J, de Vries RP	2017	Combinatorial control of gene expression in Aspergillus niger grown on sugar beet pectin.
28965153	Aerts D, Hauer EE, Ohm RA, Arentshorst M, Teertstra WR, Phippen C, Ram AFJ, Frisvad JC, WÃ¶sten HAB	2017	The FlbA-regulated predicted transcription factor Fum21 of Aspergillus niger is involved in fumonisin production.
28968215	Singh S, Chakravarty I, Kundu S	2017	Mathematical modelling of bioethanol production from algal starch hydrolysate by Saccharomyces cerevisiae.
28979242	Mahfooz S, Singh SP, Mishra N, Mishra A	2017	A Comparison of Microsatellites in Phytopathogenic <i>Aspergillus</i> Species in Order to Develop Markers for the Assessment of Genetic Diversity among Its Isolates.
28980124	Shen Y, Tian X, Zhao W, Hang H, Chu J	2017	Oxygen-enriched fermentation of sodium gluconate by Aspergillus niger and its impact on intracellular metabolic flux distributions.
28980463	Zhao N, Xu Y, Wang K, Zheng S	2017	Synthesis of Isomalto-Oligosaccharides by Pichia pastoris Displaying the Aspergillus niger Î±-Glucosidase.
28982254	Arruda C, EugÃªnio DS, Moreira MR, SÃ­maro GV, Bastos JK, Martins CHG, Silva MLA, Veneziani RCS, Vieira PB, AmbrÃ³sio SR	2017	Biotransformation of (-)-cubebin by Aspergillus spp. into (-)-hinokinin and (-)-parabenzlactone, and their evaluation against oral pathogenic bacteria.
28989758	Wang H, Jiang M, Li S, Hse CY, Jin C, Sun F, Li Z	2017	Design of cinnamaldehyde amino acid Schiff base compounds based on the quantitative structure-activity relationship.
28991199	Brodowska AJ, Nowak A, Kondratiuk-Janyska A, PiÄ…tkowski M, Åšmigielski K	2017	Modelling the Ozone-Based Treatments for Inactivation of Microorganisms.
28994402	Suyama Y, Muraki N, Kusunoki M, Miyake H	2017	Crystal structure of the starch-binding domain of glucoamylase from Aspergillus niger.
29017237	Tan H, Tang J, Li X, Liu T, Miao R, Huang Z, Wang Y, Gan B, Peng W	2017	Biochemical characterization of a psychrophilic phytase from an artificially cultivable morel <i>Morchella importuna</i>.
29018256	Rodrigues AI, GudiÃ±a EJ, Teixeira JA, Rodrigues LR	2017	Sodium chloride effect on the aggregation behaviour of rhamnolipids and their antifungal activity.
29019030	MarkoÅ¡ovÃ¡ K, Camattari A, Rosenberg M, Glieder A, Turner NJ, RebroÅ¡ M	2017	Cloning and upscale production of monoamine oxidase N (MAO-N D5) by Pichia pastoris.
29022998	Sitalu K, Babu BH, Latha JNL, Rao AL	2017	Synthesis, Characterization and Antimicrobial Activities of Copper Derivatives of NHC-II Complexes.
29026170	KÃ¶nig J, Holster S, Bruins MJ, Brummer RJ	2017	Randomized clinical trial: Effective gluten degradation by Aspergillus niger-derived enzyme in a complex meal setting.
29027475	Valerio F, Masi M, Cimmino A, Moeini SA, Lavermicocca P, Evidente A	2017	Antimould microbial and plant metabolites with potential use in intelligent food packaging.
29027734	Kowalczyk JE, Khosravi C, Purvine S, Dohnalkova A, Chrisler WB, Orr G, Robinson E, Zink E, Wiebenga A, Peng M, Battaglia E, Baker S, de Vries RP	2017	High resolution visualization and exo-proteomics reveal the physiological role of XlnR and AraR in plant biomass colonization and degradation by Aspergillus niger.
29036919	Odinot E, Fine F, Sigoillot JC, Navarro D, Laguna O, Bisotto A, Peyronnet C, Ginies C, Lecomte J, Faulds CB, Lomascolo A	2017	A Two-Step Bioconversion Process for Canolol Production from Rapeseed Meal Combining an Aspergillus niger Feruloyl Esterase and the Fungus Neolentinus lepideus.
29038760	Woon JS, Mackeen MM, Illias RM, Mahadi NM, Broughton WJ, Murad AMA, Abu Bakar FD	2017	Cellobiohydrolase B of <i>Aspergillus niger</i> over-expressed in <i>Pichia pastoris</i> stimulates hydrolysis of oil palm empty fruit bunches.
29043218	Seleshe S, Lee JS, Lee S, Lee HJ, Kim GR, Yeo J, Kim JY, Kang SN	2017	Evaluation of Antioxidant and Antimicrobial Activities of Ethanol Extracts of Three Kinds of Strawberries.
29046814	Flipphi M, Ãg N, Karaffa L, Kavalecz N, Cerqueira G, Scazzocchio C, Fekete E	2017	Emergence and loss of spliceosomal twin introns.
29052015	Lameiras F, Ras C, Ten Pierick A, Heijnen JJ, van Gulik WM	2017	Stoichiometry and kinetics of single and mixed substrate uptake in Aspergillus niger.
29052415	Greiner R	2017	Activity of Escherichia coli, Aspergillus niger, and Rye Phytase toward Partially Phosphorylated myo-Inositol Phosphates.
29054463	Wang B, Lv Y, Li X, Lin Y, Deng H, Pan L	2017	Profiling of secondary metabolite gene clusters regulated by LaeA in Aspergillus niger FGSC A1279 based on genome sequencing and transcriptome analysis.
29054523	Hemachandran H, Jain F, Mohan S, Kumar D T, Priya Doss C G, Ramamoorthy S	2017	Glandular hair constituents of Mallotus philippinensis Muell. fruit act as tyrosinase inhibitors: Insights from enzyme kinetics and simulation study.
29062676	Medina-Morales MA, LÃ³pez-Trujillo J, GÃ³mez-NarvÃ¡ez L, Mellado M, GarcÃ­a-MartÃ­nez E, Ascacio-ValdÃ©s JA, Aguilar CN, Aguilera-CarbÃ³ A	2017	Effect of growth conditions on Î²-glucosidase production using <i>Flourensia cernua</i> leaves in a solid-state fungal bioprocess.
29063883	Das P, Pandey P, Harishankar A, Chandy M, Bhattacharya S, Chakrabarti A	2017	Standardization of a two-step real-time polymerase chain reaction based method for species-specific detection of medically important <i>Aspergillus</i> species.
29065230	Bonanomi G, Incerti G, Abd El-Gawad AM, Cesarano G, Sarker TC, Saulino L, Lanzotti V, Saracino A, Rego FC, Mazzoleni S	2017	Comparing chemistry and bioactivity of burned vs. decomposed plant litter: different pathways but same result?
29068383	Brycki B, KozirÃ³g A, Kowalczyk I, Pospieszny T, Materna P, Marciniak J	2017	Synthesis, Structure, Surface and Antimicrobial Properties of New Oligomeric Quaternary Ammonium Salts with Aromatic Spacers.
29070907	Chu J, Zhang Q, Zuo Z, El-Ashram S, Guo Y, Zhao P, Huang S, He C, Khan A	2017	Co-infection of Chlamydia psittaci with H9N2, ORT and Aspergillus fumigatus contributes to severe pneumonia and high mortality in SPF chickens.
29074258	Lawande PP, Sontakke VA, Kumbhar NM, Bhagwat TR, Ghosh S, Shinde VS	2017	Polyhydroxylated azetidine iminosugars: Synthesis, glycosidase inhibitory activity and molecular docking studies.
29079438	Bayazidi P, Almasi H, Asl AK	2017	Immobilization of lysozyme on bacterial cellulose nanofibers: Characteristics, antimicrobial activity and morphological properties.
29080618	MizieliÅ„ska M, Salachna P, Ordon M, Åopusiewicz Å	2017	Antimicrobial activity of water and acetone extracts of some Eucomis taxa.
29082418	Li C, Zhang F, Gao Z, He L, Zeng X, Zhu Q, Yu L	2017	Effects of organic solvent, water activity, and salt hydrate pair on the sn-1,3 selectivity and activity of whole-cell lipase from Aspergillus niger GZUF36.
29085155	Mahmoodi M, Najafpour GD, Mohammadi M	2017	Production of pectinases for quality apple juice through fermentation of orange pomace.
29086842	El-Kalyoubi SA, Fayed EA, Abdel-Razek AS	2017	One pot synthesis, antimicrobial and antioxidant activities of fused uracils: pyrimidodiazepines, lumazines, triazolouracil and xanthines.
29086904	Dulf FV, Vodnar DC, Dulf EH, Pintea A	2017	Phenolic compounds, flavonoids, lipids and antioxidant potential of apricot (Prunus armeniaca L.) pomace fermented by two filamentous fungal strains in solid state system.
29086907	Kumar S, Lim SM, Ramasamy K, Vasudevan M, Shah SAA, Narasimhan B	2017	Bis-pyrimidine acetamides: design, synthesis and biological evaluation.
29087787	Barcelo JM, Barcelo RC	2017	Post-harvest practices linked with ochratoxin A contamination of coffee in three provinces of Cordillera Administrative Region, Philippines.
29098473	Abdel Reheim MAM, Baker SM	2017	Synthesis, characterization and in vitro antimicrobial activity of novel fused pyrazolo[3,4-c]pyridazine, pyrazolo[3,4-d]pyrimidine, thieno[3,2-c]pyrazole and pyrazolo[3',4':4,5]thieno[2,3-d]pyrimidine derivatives.
29100947	Agha Kuchak Afshari S, Rahimi H, Hashemi SJ, Daie Ghazvini R, Badali H, Aghaei Gharehbolagh S, Rezaie S	2017	Evaluation of PCR-reverse line blot hybridization assay for simultaneous identification of medically important saprophytic fungi.
29103167	Wu X, Tian Z, Jiang X, Zhang Q, Wang L	2017	Enhancement in catalytic activity of Aspergillus niger XynB by selective site-directed mutagenesis of active site amino acids.
29110642	Khosravi C, Kun RS, Visser J, Aguilar-Pontes MV, de Vries RP, Battaglia E	2017	In vivo functional analysis of L-rhamnose metabolic pathway in Aspergillus niger: a tool to identify the potential inducer of RhaR.
29111192	Saidi R, Khanous L, Khadim Allah S, Hamdi B, Ayadi A, Damak M, Hammami H, Mezghani-Jarraya R	2017	Antifungal, molluscicidal and larvicidal assessment of anemonin and Clematis flammula L. extracts against mollusc Galba truncatula, intermediate host of Fasciola hepatica in Tunisia.
29119563	Meenu M, Guha P, Mishra S	2017	Impact of infrared treatment on quality and fungal decontamination of mung bean (Vigna radiata L.) inoculated with Aspergillus spp.
29126799	Fierascu RC, Georgiev MI, Fierascu I, Ungureanu C, Avramescu SM, Ortan A, Georgescu MI, Sutan AN, Zanfirescu A, Dinu-Pirvu CE, Velescu BS, Anuta V	2017	Mitodepressive, antioxidant, antifungal and anti-inflammatory effects of wild-growing Romanian native Arctium lappa L. (Asteraceae) and Veronica persica Poiret (Plantaginaceae).
29134075	Bouson S, Krittayavathananon A, Phattharasupakun N, Siwayaprahm P, Sawangphruk M	2017	Antifungal activity of water-stable copper-containing metal-organic frameworks.
29138944	Kumar P, Kadyan K, Duhan M, Sindhu J, Singh V, Saharan BS	2017	Design, synthesis, conformational and molecular docking study of some novel acyl hydrazone based molecular hybrids as antimalarial and antimicrobial agents.
29142411	Famewo EB, Clarke AM, Afolayan AJ	2017	The Effect of Polyherbal Medicines Used for the Treatment of Tuberculosis on Other Opportunistic Organisms of Humans Infected with Tuberculosis.
29144537	Grishkan I	2017	Thermotolerant mycobiota of Israeli soils.
29145125	Squinca P, Badino AC, Farinas CS	2017	A closed-loop strategy for endoglucanase production using sugarcane bagasse liquefied by a home-made enzymatic cocktail.
29147866	Bongomin F, Batac CR, Richardson MD, Denning DW	2017	A Review of Onychomycosis Due to Aspergillus Species.
29149117	KÄ…dzioÅ‚ka D, Rokicka P, Markowska-Szczupak A, Morawski AW	2017	[Influence of titanium dioxide activated under visible light on survival of mold fungi].
29150701	Lee SI, Lee KJ, Chun HH, Ha S, Gwak HJ, Kim HM, Lee JH, Choi HJ, Kim HH, Shin TS, Park HW, Kim JC	2017	Process development of oxalic acid production in submerged culture of Aspergillus niger F22 and its biocontrol efficacy against the root-knot nematode Meloidogyne incognita.
29151887	Upton DJ, McQueen-Mason SJ, Wood AJ	2017	An accurate description of <i>Aspergillus niger</i> organic acid batch fermentation through dynamic metabolic modelling.
29151994	Chagas MBO, Prazeres Dos Santos I, Nascimento da Silva LC, Correia MTDS, Magali de AraÃºjo J, Cavalcanti MDS, Lima VLM	2017	Antimicrobial Activity of Cultivable Endophytic Fungi Associated with <i>Hancornia Speciosa</i> Gomes Bark.
29154198	Adwin Jose P, Dhaveethu Raja J, Sankarganesh M, Rajesh J	2017	Evaluation of antioxidant, DNA targeting, antimicrobial and cytotoxic studies of imine capped copper and nickel nanoparticles.
29157802	Nawaz KAA, David SM, Murugesh E, Thandeeswaran M, Kiran KG, Mahendran R, Palaniswamy M, Angayarkanni J	2017	Identification and in silico characterization of a novel peptide inhibitor of angiotensin converting enzyme from pigeon pea (Cajanus cajan).
29162409	Liu F, Wang B, Ye Y, Pan L	2017	High level expression and characterization of tannase tan7 using Aspergillus niger SH-2 with low-background endogenous secretory proteins as the host.
29162975	Yusuf M, Baroroh U, Hasan K, Rachman SD, Ishmayana S, Subroto T	2017	Computational Model of the Effect of a Surface-Binding Site on the <i>Saccharomycopsis fibuligera</i> R64 Î±-Amylase to the Substrate Adsorption.
29163617	Cna'ani A, Shavit R, Ravid J, Aravena-Calvo J, Skaliter O, Masci T, Vainstein A	2017	Phenylpropanoid Scent Compounds in <i>Petunia</i> x <i>hybrida</i> Are Glycosylated and Accumulate in Vacuoles.
29163889	Wang B, Olsen JI, Laursen BW, Navarro Poulsen JC, Bols M	2017	Determination of protonation states of iminosugar-enzyme complexes using photoinduced electron transfer.
29163920	Steiniger C, Hoffmann S, Mainz A, Kaiser M, Voigt K, Meyer V, SÃ¼ssmuth RD	2017	Harnessing fungal nonribosomal cyclodepsipeptide synthetases for mechanistic insights and tailored engineering.
29167702	Gao J, Qian Y, Wang Y, Qu Y, Zhong Y	2017	Production of the versatile cellulase for cellulose bioconversion and cellulase inducer synthesis by genetic improvement of <i>Trichoderma reesei</i>.
29169319	Gruben BS, MÃ¤kelÃ¤ MR, Kowalczyk JE, Zhou M, Benoit-Gelber I, De Vries RP	2017	Expression-based clustering of CAZyme-encoding genes of Aspergillus niger.
29174354	Patel H, Kumar AK, Shah A	2017	Purification and characterization of novel bi-functional GH3 family Î²-xylosidase/Î²-glucosidase from Aspergillus niger ADH-11.
29175524	Vala AK, Sachaniya B, Dudhagara D, Panseriya HZ, Gosai H, Rawal R, Dave BP	2017	Characterization of L-asparaginase from marine-derived Aspergillus niger AKV-MKBU, its antiproliferative activity and bench scale production using industrial waste.
29177803	Dobrucka R, Dlugaszewska J, Kaczmarek M	2017	Cytotoxic and antimicrobial effects of biosynthesized ZnO nanoparticles using of Chelidonium majus extract.
29181764	ChÃ¡vez-GonzÃ¡lez ML, Guyot S, RodrÃ­guez-Herrera R, Prado-BarragÃ¡n A, Aguilar CN	2017	Exploring the Degradation of Gallotannins Catalyzed by Tannase Produced by Aspergillus niger GH1 for Ellagic Acid Production in Submerged and Solid-State Fermentation.
29184998	CÃ¼rten C, Anders N, Juchem N, Ihling N, Volkenborn K, Knapp A, Jaeger KE, BÃ¼chs J, Spiess AC	2017	Fast automated online xylanase activity assay using HPAEC-PAD.
29188057	Matsuyama Y, Nakamura T, Hagi T, Asanuma K, Sudo A	2017	Subungual onychomycosis due to <i>Aspergillus niger</i> mimicking a glomus tumor: A case report.
29196172	Awasthi G, Kumari A, Pant AB, Srivastava P	2017	In silico identification and construction of microbial gene clusters associated with biodegradation of xenobiotic.
29197184	Chang JJ, Lin YJ, Lay CH, Thia C, Wu YC, Hou YH, Huang CC, Li WH	2017	Constructing a Cellulosic Yeast Host with an Efficient Cellulase Cocktail.
29199828	Sun X, Xue X, Li M, Gao F, Hao Z, Huang H, Luo H, Qin L, Yao B, Su X	2017	Efficient Coproduction of Mannanase and Cellulase by the Transformation of a Codon-Optimized Endomannanase Gene from Aspergillus niger into Trichoderma reesei.
29204897	Kickenweiz T, Glieder A, Wu JC	2017	Construction of a cellulose-metabolizing Komagataella phaffii (Pichia pastoris) by co-expressing glucanases and Î²-glucosidase.
29224354	Liang NY, Cai P, Wu D, Pan Y, Curtis JM, GÃ¤nzle MG	2017	High-Speed Counter-Current Chromatography (HSCCC) Purification of Antifungal Fatty Acids from Plant Seed Oil and Lactobacillus Fermentation.
29224366	Abdella A, El-Baz AF, Ibrahim IA, Mahrous EE, Yang ST	2017	Biotransformation of soy flour isoflavones by Aspergillus niger NRRL 3122 Î²-glucosidase enzyme.
29230049	Hunt CJ, Antonopoulou I, Tanksale A, Rova U, Christakopoulos P, Haritos VS	2017	Insights into substrate binding of ferulic acid esterases by arabinose and methyl hydroxycinnamate esters and molecular docking.
24081630	Khan SU, Khan AU, Shah AU, Shah SM, Hussain S, Ayaz M, Ayaz S	2016	Heavy metals content, phytochemical composition, antimicrobial and insecticidal evaluation of Elaeagnus angustifolia.
25126772	Davies BW, Gonzalez MO, Vaughn RC, Allen GC, Durairaj VD	2016	Dacryocystitis As the Initial Presentation of Invasive Fungal Sinusitis in Immunocompromised Children.
25697850	Saad-Hussein A, Taha MM, Fadl NN, Awad AH, Mahdy-Abdallah H, Moubarz G, Aziz H, El-Shamy KA	2016	Effects of airborne Aspergillus on serum aflatoxin B1 and liver enzymes in workers handling wheat flour.
25782532	Yadav M, Shukla AK, Srivastva N, Upadhyay SN, Dubey SK	2016	Utilization of microbial community potential for removal of chlorpyrifos: a review.
25831478	Feng L, Xu C, Li Z, Li J, Dai Y, Han H, Yu S, Liu S	2016	Microbial conversion of ginsenoside Rd from Rb1 by the fungus mutant Aspergillus niger strain TH-10a.
25960248	Pawar PM, Derba-Maceluch M, Chong SL, GÃ³mez LD, Miedes E, Banasiak A, Ratke C, Gaertner C, Mouille G, McQueen-Mason SJ, Molina A, Sellstedt A, Tenkanen M, Mellerowicz EJ	2016	Expression of fungal acetyl xylan esterase in Arabidopsis thaliana improves saccharification of stem lignocellulose.
25976629	Yang H, Wang Y, Zhang L, Shen W	2016	Heterologous expression and enzymatic characterization of fructosyltransferase from Aspergillus niger in Pichia pastoris.
26058827	DumitraÅŸcu L, StÄƒnciuc N, Bahrim GE, Ciumac A, Aprodu I	2016	pH and heat-dependent behaviour of glucose oxidase down to single molecule level by combined fluorescence spectroscopy and molecular modelling.
26111620	Rahman RA, Molla AH, Barghash HF, Fakhru'l-Razi A	2016	Optimization of process parameters for pilot-scale liquid-state bioconversion of sewage sludge by mixed fungal inoculation.
26114308	Khan KA, Faidallah HM	2016	1-Substituted carbamoyl and thiocarbamoyl-4,5-dihydro-1H-pyrazoles as possible cytotoxic and antimicrobial agents.
26148176	Antepli E, SarÄ± N	2016	Spectroscopic analysis and the excellent reusability of sphere-capped ferrocene in the oxidation of glucose oxidase.
26176365	Buddhiwant P, Bhavsar K, Kumar VR, Khire JM	2016	Phytase production by solid-state fermentation of groundnut oil cake by Aspergillus niger: A bioprocess optimization study for animal feedstock applications.
26179399	Li DH, Han T, Guan LP, Bai J, Zhao N, Li ZL, Wu X, Hua HM	2016	New naphthopyrones from marine-derived fungus Aspergillus niger 2HL-M-8 and their in vitro antiproliferative activity.
26213079	Javed MR, Buthe A, Rashid MH, Wang P	2016	Cost-efficient entrapment of Î²-glucosidase in nanoscale latex and silicone polymeric thin films for use as stable biocatalysts.
26232573	Poonam, Kumar R, Boora P, Khatkar A, Khatkar SP, Taxak VB	2016	Synthesis, photoluminescence and biological properties of terbium(III) complexes with hydroxyketone and nitrogen containing heterocyclic ligands.
26235107	Liang X, Kierans M, Ceci A, Hillier S, Gadd GM	2016	Phosphatase-mediated bioprecipitation of lead by soil fungi.
26311190	Yu X, Li B, Wang L, Chen X, Wang W, Gu Y, Wang Z, Xiong F	2016	Effect of drought stress on the development of endosperm starch granules and the composition and physicochemical properties of starches from soft and hard wheat.
26316099	Chintagunta AD, Jacob S, Banerjee R	2016	Integrated bioethanol and biomanure production from potato waste.
26332985	Brisson VL, Zhuang WQ, Alvarez-Cohen L	2016	Bioleaching of rare earth elements from monazite sand.
26333342	Izmirlioglu G, Demirci A	2016	Strain selection and medium optimization for glucoamylase production from industrial potato waste by Aspergillus niger.
26354856	Jiang Y, Duarte AV, van den Brink J, Wiebenga A, Zou G, Wang C, de Vries RP, Zhou Z, Benoit I	2016	Enhancing saccharification of wheat straw by mixing enzymes from genetically-modified Trichoderma reesei and Aspergillus niger.
26381723	Zhou L, Li S, Zhang T, Mu W, Jiang B	2016	Properties of a novel polydatin-Î²-d-glucosidase from Aspergillus niger SK34.002 and its application in enzymatic preparation of resveratrol.
26394685	Gopinath M, Mohanapriya C, Sivakumar K, Baskar G, Muthukumaran C, Dhanasekar R	2016	Microbial abatement of toluene using Aspergillus niger in upflow bioreactor.
26398282	Garmendia G, Vero S	2016	Occurrence and biodiversity of Aspergillus section Nigri on 'Tannat' grapes in Uruguay.
26420047	Ä†ilerdÅ¾iÄ‡ J, Stajic M, Vukojevic J	2016	Potential of Submergedly Cultivated Mycelia of Ganoderma spp. as Antioxidant and Antimicrobial Agents.
26434567	Shi C, He J, Wang J, Yu J, Yu B, Mao X, Zheng P, Huang Z, Chen D	2016	Effects of Aspergillus niger fermented rapeseed meal on nutrient digestibility, growth performance and serum parameters in growing pigs.
26437947	Tian X, Zhang S, Zheng L	2016	Enzyme-Catalyzed Henry Reaction in Choline Chloride-Based Deep Eutectic Solvents.
26453878	Jmel MA, Ben Messaoud G, Marzouki MN, Mathlouthi M, Smaali I	2016	Physico-chemical characterization and enzymatic functionalization of Enteromorpha sp. cellulose.
26490378	Li J, Wang J, Li J, Liu D, Li H, Gao W, Li J, Liu S	2016	Aspergillus niger Enhance Bioactive Compounds Biosynthesis As Well As Expression of Functional Genes in Adventitious Roots of Glycyrrhiza uralensis Fisch.
26497017	Hunt CJ, Tanksale A, Haritos VS	2016	Biochemical characterization of a halotolerant feruloyl esterase from Actinomyces spp.: refolding and activity following thermal deactivation.
26497856	Ward K, Xi J, Stuckey DC	2016	Immobilization of enzymes using non-ionic colloidal liquid aphrons (CLAs): Activity kinetics, conformation, and energetics.
26498071	Manzanares-Miralles L, Sarikaya-Bayram Ã–, Smith EB, Dolan SK, Bayram Ã–, Jones GW, Doyle S	2016	Quantitative proteomics reveals the mechanism and consequence of gliotoxin-mediated dysregulation of the methionine cycle in Aspergillus niger.
26498813	Borrego S, Perdomo I	2016	Airborne microorganisms cultivable on naturally ventilated document repositories of the National Archive of Cuba.
26501134	Sproson EL, Thomas KM, Lau LC, Harries PG, Howarth PH, Salib RJ	2016	Common airborne fungi induce species-specific effects on upper airway inflammatory and remodelling responses.
26513227	Singh RN, Rawat P, Sahu S, Kumar Y	2016	Antimicrobial activity, structural evaluation and vibrational (FT-IR and FT-Raman) study of pyrrole containing vinyl derivatives.
26517430	Kamau RW, Juma BF, Baraza LD	2016	Antimicrobial compounds from root, stem bark and seeds of Melia volkensii.
26524470	Huron M, Hudebine D, Lopes Ferreira N, Lachenal D	2016	Mechanistic modeling of enzymatic hydrolysis of cellulose integrating substrate morphology and cocktail composition.
26524992	QuirÃ³s J, Gonzalo S, Jalvo B, Boltes K, PerdigÃ³n-MelÃ³n JA, Rosal R	2016	Electrospun cellulose acetate composites containing supported metal nanoparticles for antifungal membranes.
26539756	Ahmed D, Fatima K, Saeed R, Masih R	2016	Isolation and identification of bioactive compounds from chloroform fraction of methanolic extract of Carissa opaca roots.
26540209	JovÃ© P, Olivella MÃ€, Camarero S, Caixach J, Planas C, Cano L, De Las Heras FX	2016	Fungal biodegradation of anthracene-polluted cork: A comparative study.
26544205	Phoku JZ, Barnard TG, Potgieter N, Dutton MF	2016	Fungal dissemination by housefly (Musca domestica L.) and contamination of food commodities in rural areas of South Africa.
26555930	Wanka F, Cairns T, Boecker S, Berens C, Happel A, Zheng X, Sun J, Krappmann S, Meyer V	2016	Tet-on, or Tet-off, that is the question: Advanced conditional gene expression in Aspergillus.
26567911	Kent LM, Loo TS, Melton LD, Mercadante D, Williams MA, Jameson GB	2016	Structure and Properties of a Non-processive, Salt-requiring, and Acidophilic Pectin Methylesterase from Aspergillus niger Provide Insights into the Key Determinants of Processivity Control.
26579619	Singh A, Paliwal SK, Sharma M, Mittal A, Sharma S, Sharma JP	2016	In silico and in vitro screening to identify structurally diverse non-azole CYP51 inhibitors as potent antifungal agent.
26581949	Rao J, Yang L, Guo J, Quan S, Chen G, Zhao X, Zhang D, Shi J	2016	Metabolic changes in transgenic maize mature seeds over-expressing the Aspergillus niger phyA2.
26584557	Kim MJ, Seo JY, Choi YS, Kim GH	2016	Bioleaching of spent Zn-Mn or Ni-Cd batteries by Aspergillus species.
26585119	Lucheta AR, Cannavan Fde S, Roesch LF, Tsai SM, Kuramae EE	2016	Fungal Community Assembly in the Amazonian Dark Earth.
26592613	SaÄŸlam Ã–, KÄ±zÄ±lkaya B, Uysal H, Dilgin Y	2016	Biosensing of glucose in flow injection analysis system based on glucose oxidase-quantum dot modified pencil graphite electrode.
26595713	Moorhead S, Maclean M, MacGregor SJ, Anderson JG	2016	Comparative Sensitivity of Trichophyton and Aspergillus Conidia to Inactivation by Violet-Blue Light Exposure.
26601619	Oliveira F, Moreira C, Salgado JM, Abrunhosa L, VenÃ¢ncio A, Belo I	2016	Olive pomace valorization by Aspergillus species: lipase production using solid-state fermentation.
26603902	Sooman L, Wennman A, Hamberg M, Hoffmann I, Oliw EH	2016	Replacement of two amino acids of 9R-dioxygenase-allene oxide synthase of Aspergillus niger inverts the chirality of the hydroperoxide and the allene oxide.
26608478	Attia YA, Bovera F, Abd El-Hamid AE, Tag El-Din AE, Al-Harthi MA, El-Shafy AS	2016	Effect of zinc bacitracin and phytase on growth performance, nutrient digestibility, carcass and meat traits of broilers.
26612621	Ã–z Y, Ã–zdemir HG, GÃ¶kbolat E, Kiraz N, Ilkit M, Seyedmousavi S	2016	Time-Kill Kinetics and In Vitro Antifungal Susceptibility of Non-fumigatus Aspergillus Species Isolated from Patients with Ocular Mycoses.
26615417	Badali H, Fakhim H, Zarei F, Nabili M, Vaezi A, Poorzad N, Dolatabadi S, Mirhendi H	2016	In Vitro Activities of Five Antifungal Drugs Against Opportunistic Agents of Aspergillus Nigri Complex.
26620080	Gajera HP, Katakpara ZA, Patel SV, Golakiya BA	2016	Antioxidant defense response induced by Trichoderma viride against Aspergillus niger Van Tieghem causing collar rot in groundnut (Arachis hypogaea L.).
26639664	Ramos JL, Udaondo Z, FernÃ¡ndez B, Molina C, Daddaoua A, Segura A, Duque E	2016	First- and second-generation biochemicals from sugars: biosynthesis of itaconic acid.
26652465	Dhanalekshmi KI, Meena KS	2016	DNA intercalation studies and antimicrobial activity of Ag@ZrO2 core-shell nanoparticles in vitro.
26663099	Zobel S, Boecker S, Kulke D, Heimbach D, Meyer V, SÃ¼ssmuth RD	2016	Reprogramming the Biosynthesis of Cyclodepsipeptide Synthetases to Obtain New Enniatins and Beauvericins.
26666429	Kabir SR, Rahman MM, Tasnim S, Karim MR, Khatun N, Hasan I, Amin R, Islam SS, Nurujjaman M, Kabir AH, Sana NK, Ozeki Y, Asaduzzaman AK	2016	Purification and characterization of a novel chitinase from Trichosanthes dioica seed with antifungal activity.
26666549	Aliyali M, Badali H, Shokohi T, Moazeni M, Nosrati A, Godazandeh G, Dolatabadi S, Nabili M	2016	Coinfection of Pulmonary Hydatid Cyst and Aspergilloma: Case Report and Systematic Review.
26674447	FatrcovÃ¡-Å ramkovÃ¡ K, NÃ´Å¾kovÃ¡ J, MÃ¡riÃ¡ssyovÃ¡ M, KaÄÃ¡niovÃ¡ M	2016	Biologically active antimicrobial and antioxidant substances in the Helianthus annuus L. bee pollen.
26678126	Hossain F, Follett P, Dang Vu K, Harich M, Salmieri S, Lacroix M	2016	Evidence for synergistic activity of plant-derived essential oils against fungal pathogens of food.
26678688	Nielsen AV, Meyer AS	2016	Phytase-mediated mineral solubilization from cereals under in vitro gastric conditions.
26679485	Keni S, Punekar NS	2016	Contribution of arginase to manganese metabolism of Aspergillus niger.
26683700	Shah MV, van Mastrigt O, Heijnen JJ, van Gulik WM	2016	Transport and metabolism of fumaric acid in Saccharomyces cerevisiae in aerobic glucose-limited chemostat culture.
26686608	Qiu J, Han H, Sun B, Chen L, Yu C, Peng R, Yao Q	2016	Residue mutations of xylanase in Aspergillus kawachii alter its optimum pH.
26690017	Arun T, Subramanian R, Raman N	2016	Novel bio-essential metal based complexes linked by heterocyclic ligand: Synthesis, structural elucidation, biological investigation and docking analysis.
26695258	FernÃ¡ndez JG, Almeida CA, FernÃ¡ndez-Baldo MA, Felici E, Raba J, Sanz MI	2016	Development of nitrocellulose membrane filters impregnated with different biosynthesized silver nanoparticles applied to water purification.
26697775	A L Rocha V, N Maeda R, Pereira N Jr, F Kern M, Elias L, Simister R, Steele-King C, GÃ³mez LD, McQueen-Mason SJ	2016	Characterization of the cellulolytic secretome of Trichoderma harzianum during growth on sugarcane bagasse and analysis of the activity boosting effects of swollenin.
26701309	Polli F, Meijrink B, Bovenberg RAL, Driessen AJM	2016	New promoters for strain engineering of Penicillium chrysogenum.
26706727	Lu F, Wang Z, Zhao W, Chu J, Zhuang Y	2016	A simple novel approach for real-time monitoring of sodium gluconate production by on-line physiological parameters in batch fermentation by Aspergillus niger.
26709004	Vasconcellos VM, Tardioli PW, Giordano RL, Farinas CS	2016	Addition of metal ions to a (hemi)cellulolytic enzymatic cocktail produced in-house improves its activity, thermostability, and efficiency in the saccharification of pretreated sugarcane bagasse.
26711143	Zhou X, Fang W, Tan S, Lin X, Xun T, Yang B, Liu S, Liu Y	2016	Aspernigrins with anti-HIV-1 activities from the marine-derived fungus Aspergillus niger SCSIO Jcsw6F30.
26717022	Chander S, Ashok P, Zheng YT, Wang P, Raja KS, Taneja A, Murugesan S	2016	Design, synthesis and in-vitro evaluation of novel tetrahydroquinoline carbamates as HIV-1 RT inhibitor and their antifungal activity.
26724553	Zhang H, Zhang J, Bao J	2016	High titer gluconic acid fermentation by Aspergillus niger from dry dilute acid pretreated corn stover without detoxification.
26736075	Ali S, Nisar M, Gulab H	2016	Production of a highly potent epoxide through the microbial metabolism of 3Î²-acetoxyurs-11-en-13Î²,28-olide by Aspergillus niger culture.
26742049	Majchrzycka K, Okrasa M, SkÃ³ra J, Gutarowska B	2016	Evaluation of the Survivability of Microorganisms Deposited on Filtering Respiratory Protective Devices under Varying Conditions of Humidity.
26743645	Juneidi I, Hayyan M, Mohd Ali O	2016	Toxicity profile of choline chloride-based deep eutectic solvents for fungi and Cyprinus carpio fish.
26743655	Li L, Sun J, Xia S, Tian X, Cheserek MJ, Le G	2016	Mechanism of antifungal activity of antimicrobial peptide APP, a cell-penetrating peptide derivative, against Candida albicans: intracellular DNA binding and cell cycle arrest.
26745793	Purbia R, Paria S	2016	A simple turn on fluorescent sensor for the selective detection of thiamine using coconut water derived luminescent carbon dots.
26748885	Goodale EC, Outerbridge CA, White SD	2016	Aspergillus otitis in small animals--a retrospective study of 17 cases.
26749525	Mert MJ, la Grange DC, Rose SH, van Zyl WH	2016	Engineering of Saccharomyces cerevisiae to utilize xylan as a sole carbohydrate source by co-expression of an endoxylanase, xylosidase and a bacterial xylose isomerase.
26769090	Li L, Yu Y, Zhang X, Jiang Z, Zhu Y, Xiao A, Ni H, Chen F	2016	Expression and biochemical characterization of recombinant Î±-l-rhamnosidase r-Rha1 from Aspergillus niger JMU-TS528.
26772425	Tutaj K, Szlazak R, Szalapata K, Starzyk J, Luchowski R, Grudzinski W, Osinska-Jaroszuk M, Jarosz-Wilkolazka A, Szuster-Ciesielska A, Gruszecki WI	2016	Amphotericin B-silver hybrid nanoparticles: synthesis, properties and antifungal activity.
26773134	Gautier M, Normand AC, L'Ollivier C, Cassagne C, Reynaud-Gaubert M, Dubus JC, BrÃ©geon F, Hendrickx M, Gomez C, Ranque S, Piarroux R	2016	Aspergillus tubingensis: a major filamentous fungus found in the airways of patients with lung disease.
26774222	Bergek J, Andersson Trojer M, Uhr H, Nordstierna L	2016	Controlled release of a microencapsulated arduous semi-hydrophobic active from coatings: Superhydrophilic polyelectrolyte shells as globally rate-determining barriers.
26774583	Wang H, Yuan H, Li S, Li Z, Jiang M	2016	Synthesis, antimicrobial activity of Schiff base compounds of cinnamaldehyde and amino acids.
26775870	Veras FF, Roggia I, Pranke P, Pereira CN, Brandelli A	2016	Inhibition of filamentous fungi by ketoconazole-functionalized electrospun nanofibers.
26780227	Raulo R, Kokolski M, Archer DB	2016	The roles of the zinc finger transcription factors XlnR, ClrA and ClrB in the breakdown of lignocellulose by Aspergillus niger.
26781225	Agarwal P, Pareek N, Dubey S, Singh J, Singh RP	2016	Aspergillus niger PA2: a novel strain for extracellular biotransformation of L-tyrosine into L-DOPA.
26802344	Johann S, Seiler TB, Tiso T, Bluhm K, Blank LM, Hollert H	2016	Mechanism-specific and whole-organism ecotoxicity of mono-rhamnolipids.
26803270	Massi FP, Sartori D, de Souza Ferranti L, Iamanaka BT, Taniwaki MH, Vieira ML, Fungaro MH	2016	Prospecting for the incidence of genes involved in ochratoxin and fumonisin biosynthesis in Brazilian strains of Aspergillus niger and Aspergillus welwitschiae.
26814977	Alvindia DG, de Guzman MF	2016	Survey of Philippine coffee beans for the presence of ochratoxigenic fungi.
26818991	Usaga J, Padilla-Zakour OI, Worobo RW	2016	UV Tolerance of Spoilage Microorganisms and Acid-Shocked and Acid-Adapted Escherichia coli in Apple Juice Treated with a Commercial UV Juice-Processing Unit.
26821612	Ghosh S, Bhaumik J, Banoth L, Banesh S, Banerjee UC	2016	Chemoenzymatic Route for the Synthesis of (S)-Moprolol, a Potential Î²-Blocker.
26822482	Omony J, Mach-Aigner AR, van Straten G, van Boxtel AJ	2016	Quantitative modeling and analytic assessment of the transcription dynamics of the XlnR regulon in Aspergillus niger.
26824299	Krone KM, Warias R, Ritter C, Li A, Acevedo-Rocha CG, Reetz MT, Belder D	2016	Analysis of Enantioselective Biotransformations Using a Few Hundred Cells on an Integrated Microfluidic Chip.
26826815	Hassan W, Noreen H, Khalil S, Hussain A, Rehman S, Sajjad S, Rahman A, da Rocha JB	2016	Ethanolic extract of Nigella sativa protects Fe(II) induced lipid peroxidation in rat's brain, kidney and liver homogenates.
26826838	Khan I, Saeed A, Arshad MI, White JM	2016	Antimicrobial profile of some novel keto esters: Synthesis, crystal structures and structure-activity relationship studies.
26827290	Valerio F, Di Biase M, Lattanzio VM, Lavermicocca P	2016	Improvement of the antifungal activity of lactic acid bacteria by addition to the growth medium of phenylpyruvic acid, a precursor of phenyllactic acid.
26830031	Gach PC, Shih SC, Sustarich J, Keasling JD, Hillson NJ, Adams PD, Singh AK	2016	A Droplet Microfluidic Platform for Automating Genetic Engineering.
26833959	Yedahalli SS, Rehmann L, Bassi A	2016	Expression of exo-inulinase gene from Aspergillus niger 12 in E. coli strain Rosetta-gami B (DE3) and its characterization.
26835836	Karaoglan M, Karaoglan FE, Inan M	2016	Comparison of ADH3 promoter with commonly used promoters for recombinant protein production in Pichia pastoris.
26837219	Wang L, Cao Z, Hou L, Yin L, Wang D, Gao Q, Wu Z, Wang D	2016	The opposite roles of agdA and glaA on citric acid production in Aspergillus niger.
26837797	Qi TF, Renaud JB, McDowell T, Seifert KA, Yeung KK, Sumarah MW	2016	Diversity of Mycotoxin-Producing Black Aspergilli in Canadian Vineyards.
26840178	Xian L, Wang F, Yin X, Feng JX	2016	Identification and characterization of an acidic and acid-stable endoxyloglucanase from Penicillium oxalicum.
26851300	Sun WW, Guo CJ, Wang CCC	2016	Characterization of the product of a nonribosomal peptide synthetase-like (NRPS-like) gene using the doxycycline dependent Tet-on system in Aspergillus terreus.
26852194	Mirhendi H, Zarei F, Motamedi M, Nouripour-Sisakht S	2016	Aspergillus tubingensis and Aspergillus niger as the dominant black Aspergillus, use of simple PCR-RFLP for preliminary differentiation.
26856407	Liao J, Okuyama M, Ishihara K, Yamori Y, Iki S, Tagami T, Mori H, Chiba S, Kimura A	2016	Kinetic properties and substrate inhibition of Î±-galactosidase from Aspergillus niger.
26873317	Mathieu Y, Piumi F, Valli R, Aramburu JC, Ferreira P, Faulds CB, Record E	2016	Activities of Secreted Aryl Alcohol Quinone Oxidoreductases from Pycnoporus cinnabarinus Provide Insights into Fungal Degradation of Plant Biomass.
26874303	Prabhakara CT, Patil SA, Toragalmath SS, Kinnal SM, Badami PS	2016	Synthesis, characterization and biological approach of metal chelates of some first row transition metal ions with halogenated bidentate coumarin Schiff bases containing N and O donor atoms.
26875555	Steiger MG, Punt PJ, Ram AFJ, Mattanovich D, Sauer M	2016	Characterizing MttA as a mitochondrial cis-aconitic acid transporter by metabolic engineering.
26876519	Siddiqui EA, Ahmad A, Julius A, Syed A, Khan S, Kharat M, Pai K, Kadoo N, Gupta V	2016	Biosynthesis of Anti-Proliferative Gold Nanoparticles Using Endophytic Fusarium oxysporum Strain Isolated from Neem (A. indica) Leaves.
26876992	Das AM, Hazarika MP, Goswami M, Yadav A, Khound P	2016	Extraction of cellulose from agricultural waste using Montmorillonite K-10/LiOH and its conversion to renewable energy: Biofuel by using Myrothecium gramineum.
26879082	Patyshakuliyeva A, Arentshorst M, Allijn IE, Ram AF, de Vries RP, Gelber IB	2016	Improving cellulase production by Aspergillus niger using adaptive evolution.
26879478	Ohara S, Tazawa Y, Tanai C, Tanaka Y, Noda H, Horiuchi H, Usui K	2016	Clinical characteristics of patients with Aspergillus species isolation from respiratory samples: Comparison of chronic pulmonary aspergillosis and colonization.
26879960	Olarte-Avellaneda S, RodrÃ­guez-LÃ³pez A, PatiÃ±o JD, AlmÃ©ciga-DÃ­az CJ, SÃ¡nchez OF	2016	In Silico Analysis of the Structure of Fungal Fructooligosaccharides-Synthesizing Enzymes.
26892007	Silveira EA, Tardioli PW, Farinas CS	2016	Valorization of Palm Oil Industrial Waste as Feedstock for Lipase Production.
26893421	Gong W, Cheng Z, Zhang H, Liu L, Gao P, Wang L	2016	Draft Genome Sequence of Aspergillus niger Strain An76.
26902669	Dolcet MM, Torres M, Canela R	2016	Effect of fungal mycelia on the HPLC-UV and UV-vis spectrophotometric assessment of mycelium-bound epoxide hydrolase using glycidyl phenyl ether.
26907094	Antunes MS, Hodges TK, Carpita NC	2016	A benzoate-activated promoter from Aspergillus niger and regulation of its activity.
26907241	Ma J, Li Y, Chen H, Zeng Z, Li ZL, Jiang H	2016	Synthesis of Oxylipin Mimics and Their Antifungal Activity against the Citrus Postharvest Pathogens.
26907914	Samal P, Samal S, Raulo BC, Sahu MC	2016	A manifestation of cutaneous aspergillosis in immunocompetent host: A rare presentation as forearm mass lesion.
26914652	Yacoub HA, El-Hamidy SM, Mahmoud MM, Baeshen MN, Almehdar HA, Uversky VN, Redwan EM, Al-Maghrabi OA, Elazzazy AM	2016	Biocidal activity of chicken defensin-9 against microbial pathogens.
26915983	Ascacio-ValdÃ©s JA, Aguilera-CarbÃ³ AF, Buenrostro JJ, Prado-BarragÃ¡n A, RodrÃ­guez-Herrera R, Aguilar CN	2016	The complete biodegradation pathway of ellagitannins by Aspergillus niger in solid-state fermentation.
26916811	SepÃºlveda L, de la Cruz R, Buenrostro JJ, Ascacio-ValdÃ©s JA, Aguilera-CarbÃ³ AF, Prado A, RodrÃ­guez-Herrera R, Aguilar CN	2016	Effect of different polyphenol sources on the efficiency of ellagic acid release by Aspergillus niger.
26918791	Zdarta J, Jesionowski T	2016	Luffa cylindrica sponges as a thermally and chemically stable support for Aspergillus niger lipase.
26921421	Madsen AM, Larsen ST, Koponen IK, Kling KI, Barooni A, Karottki DG, Tendal K, Wolkoff P	2016	Generation and Characterization of Indoor Fungal Aerosols for Inhalation Studies.
26922227	Kant R, Kumar D, Agarwal D, Gupta RD, Tilak R, Awasthi SK, Agarwal A	2016	Synthesis of newer 1,2,3-triazole linked chalcone and flavone hybrid compounds and evaluation of their antimicrobial and cytotoxic activities.
26926455	Atalay A, Koc AN, Suel A, Sav H, Demir G, Elmali F, Cakir N, Seyedmousavi S	2016	Conventional Morphology Versus PCR Sequencing, rep-PCR, and MALDI-TOF-MS for Identification of Clinical Aspergillus Isolates Collected Over a 2-Year Period in a University Hospital at Kayseri, Turkey.
26939655	Palumbo JD, O'Keeffe TL, Ho YS, Fidelibus MW	2016	Population Dynamics of Aspergillus Section Nigri Species on Vineyard Samples of Grapes and Raisins.
26939662	KraÅ›niewska K, Gniewosz M, Kosakowska O, Cis A	2016	Preservation of Brussels Sprouts by Pullulan Coating Containing Oregano Essential Oil.
26949413	Larue K, Melgar M, Martin VJ	2016	Directed evolution of a fungal Î²-glucosidase in Saccharomyces cerevisiae.
26956120	Singh PK, Joseph J, Goyal S, Grover A, Shukla P	2016	Functional analysis of the binding model of microbial inulinases using docking and molecular dynamics simulation.
26961750	Xu Y, Zheng Z, Xu Q, Yong Q, Ouyang J	2016	Efficient Conversion of Inulin to Inulooligosaccharides through Endoinulinase from Aspergillus niger.
26963152	Chokoeva AA, Zisova L, Chorleva K, Tchernev G	2016	Aspergillus niger - a possible new etiopathogenic agent in Tinea capitis? Presentation of two cases.
26969115	Erpel F, Restovic F, Arce-Johnson P	2016	Development of phytase-expressing chlamydomonas reinhardtii for monogastric animal nutrition.
26971493	KÃ¼mmritz S, Louis M, Haas C, Oehmichen F, Gantz S, Delenk H, Steudler S, Bley T, Steingroewer J	2016	'Fungal elicitors combined with a sucrose feed significantly enhance triterpene production of a Salvia fruticosa cell suspension'.
26972663	Wongsuk T, Pumeesat P, Luplertlop N	2016	Fungal quorum sensing molecules: Role in fungal morphogenesis and pathogenicity.
26974576	Ismail AF, El-Sonbaty SM	2016	Fermentation enhances Ginkgo biloba protective role on gamma-irradiation induced neuroinflammatory gene expression and stress hormones in rat brain.
26988728	Paguigan ND, Raja HA, Day CS, Oberlies NH	2016	Acetophenone derivatives from a freshwater fungal isolate of recently described Lindgomyces madisonensis (G416).
26988842	Yadav M, Yadav A, Kumar S, Yadav JP	2016	Spatial and seasonal influences on culturable endophytic mycobiota associated with different tissues of Eugenia jambolana Lam. and their antibacterial activity against MDR strains.
26991270	Colla LM, Primaz AL, Benedetti S, Loss RA, de Lima M, Reinehr CO, Bertolin TE, Costa JA	2016	Surface response methodology for the optimization of lipase production under submerged fermentation by filamentous fungi.
26991541	Xie PJ, Huang LX, Zhang CH, Zhang YL	2016	Nutrient assessment of olive leaf residues processed by solid-state fermentation as an innovative feedstuff additive.
26992789	Loman AA, Ju LK	2016	Towards complete hydrolysis of soy flour carbohydrates by enzyme mixtures for protein enrichment: A modeling approach.
26994761	Bouterfas K, Mehdadi Z, Aouad L, Elaoufi MM, Khaled MB, Latreche A, Benchiha W	2016	[Does the sampling locality influence on the antifungal activity of the flavonoids of Marrubium vulgare against Aspergillus niger and Candida albicans?].
26995612	Tayel AA, El-Tras WF, Elguindy NM	2016	The potentiality of cross-linked fungal chitosan to control water contamination through bioactive filtration.
26996033	Casiglia S, Bruno M, Senatore F, Senatore F	2016	Chemical Composition of the Essential Oil of Bupleurum fontanesii (Apiaceae) Growing Wild in Sicily and its Activity on Microorganisms Affecting Historical Art Crafts.
26999756	Godman NP, DeLuca JL, McCollum SR, Schmidtke DW, Glatzhofer DT	2016	Electrochemical Characterization of Layer-By-Layer Assembled Ferrocene-Modified Linear Poly(ethylenimine)/Enzyme Bioanodes for Glucose Sensor and Biofuel Cell Applications.
27002915	Ammar HA, El-Desouky TA	2016	Green synthesis of nanosilver particles by Aspergillus terreus HA1N and Penicillium expansum HA2N and its antifungal activity against mycotoxigenic fungi.
27003267	Paun L, Nitsche B, Homan T, Ram AF, Kempken F	2016	An inducible tool for random mutagenesis in Aspergillus niger based on the transposon Vader.
27005557	Tevyashova AN, Korolev AM, Trenin AS, Dezhenkova LG, Shtil AA, Polshakov VI, Savelyev OY, Olsufyeva EN	2016	New conjugates of polyene macrolide amphotericin B with benzoxaboroles: synthesis and properties.
27010410	Nardoni S, D'Ascenzi C, Rocchigiani G, Moretti V, Mancianti F	2016	Occurrence of moulds from bee pollen in Central Italy--A preliminary study.
27014725	Roiz L, Smirnoff P, Lewin I, Shoseyov O, Schwartz B	2016	Human recombinant RNASET2: A potential anti-cancer drug.
27027276	Burggraaf AM, Ram AF	2016	Autophagy is dispensable to overcome ER stress in the filamentous fungus Aspergillus niger.
27033543	Kuivanen J, Richard P	2016	Engineering a filamentous fungus for L-rhamnose extraction.
27039364	Ali Khan AH, Tanveer S, Anees M, Muhammad YS, Iqbal M, Yousaf S	2016	Role of nutrients and illuminance in predicting the fate of fungal mediated petroleum hydrocarbon degradation and biomass production.
27040530	Bustamante-Vargas CE, de Oliveira D, Valduga E, Venquiaruto LD, Paroul N, Backes GT, Dallago RM	2016	Biomimetic Mineralization of the Alginate/Gelatin/Calcium Oxalate Matrix for Immobilization of Pectinase: Influence of Matrix on the Pectinolytic Activity.
27046629	Zhang W, Yang R, Fang W, Yan L, Lu J, Sheng J, Lv J	2016	Characterization of thermophilic fungal community associated with pile fermentation of Pu-erh tea.
27049858	Shi C, He J, Yu J, Yu B, Mao X, Zheng P, Huang Z, Chen D	2016	Physicochemical Properties Analysis and Secretome of Aspergillus niger in Fermented Rapeseed Meal.
27054181	Massi FP, Sartori D, Ferranti Lde S, Iamanaka BT, Taniwaki MH, Vieira ML, Fungaro MH	2016	Data on the presence or absence of genes encoding essential proteins for ochratoxin and fumonisin biosynthesis in Aspergillus niger and Aspergillus welwitschiae.
27060547	Kirimura K, Watanabe S, Kobayashi K	2016	Heterologous gene expression and functional analysis of a type III polyketide synthase from Aspergillus niger NRRL 328.
27061434	Colak BY, Peynichou P, Galland S, Oulahal N, Prochazka F, Degraeve P	2016	Antimicrobial Activity of Nisin and Natamycin Incorporated Sodium Caseinate Extrusion-Blown Films: A Comparative Study with Heat-Pressed/Solution Cast Films.
27067080	Pavkov-Keller T, Bakhuis J, Steinkellner G, Jolink F, Keijmel E, Birner-Gruenberger R, Gruber K	2016	Structures of almond hydroxynitrile lyase isoenzyme 5 provide a rationale for the lack of oxidoreductase activity in flavin dependent HNLs.
27083843	Leonaviciute G, Bonengel S, Mahmood A, Ahmad Idrees M, Bernkop-SchnÃ¼rch A	2016	S-protected thiolated hydroxyethyl cellulose (HEC): Novel mucoadhesive excipient with improved stability.
27085053	Fakhri A, Nejad PA	2016	Antimicrobial, antioxidant and cytotoxic effect of Molybdenum trioxide nanoparticles and application of this for degradation of ketamine under different light illumination.
27087070	Aftab K, Aslam K, Kousar S, Nadeem MJ	2016	Synthesis, characterization and biological evaluation of tryptamine based benzamide derivatives.
27087074	Khan W, Bakht J, Shafi M	2016	Antimicrobial potentials of different solvent extracted samples from Physalis ixocarpa.
27088852	Kirimura K, Kobayashi K, Ueda Y, Hattori T	2016	Phenotypes of gene disruptants in relation to a putative mitochondrial malate-citrate shuttle protein in citric acid-producing Aspergillus niger.
27089324	Lungu CN, Diudea MV, Putz MV, GrudziÅ„ski IP	2016	Linear and Branched PEIs (Polyethylenimines) and Their Property Space.
27092115	Escobar N, Ordonez SR, WÃ¶sten HA, Haas PJ, de Cock H, Haagsman HP	2016	Hide, Keep Quiet, and Keep Low: Properties That Make Aspergillus fumigatus a Successful Lung Pathogen.
27092289	Jonathan SG, Adeniyi MA, Asemoloye MD	2016	Fungal Biodeterioration, Aflatoxin Contamination, and Nutrient Value of 'Suya Spices'.
27093873	Li J, Sha Z, Zhang W, Tao F, Yang P	2016	Preparation and antibacterial properties of gelatin grafted with an epoxy silicone quaternary ammonium salt.
27106019	Gomoiu I, Chatzitheodoridis E, Vadrucci S, Walther I, Cojoc R	2016	Fungal Spores Viability on the International Space Station.
27109417	Zhang YL, Xie XY, Liang M, Xie SM, Chen JM, Zheng WJ	2016	Facile synthesis of S-Ag nanocomposites and Ag2S short nanorods by the interaction of sulfur with AgNO3 in PEG400.
27111632	Ritter DW, Newton JM, Roberts JR, McShane MJ	2016	Albuminated Glycoenzymes: Enzyme Stabilization through Orthogonal Attachment of a Single-Layered Protein Shell around a Central Glycoenzyme Core.
27116962	Kermani F, Shams-Ghahfarokhi M, Gholami-Shabani M, Razzaghi-Abyaneh M	2016	Diversity, molecular phylogeny and fingerprint profiles of airborne Aspergillus species using random amplified polymorphic DNA.
27118076	Zhou CY, Li TB, Wang YT, Zhu XS, Kang J	2016	Exploration of a N-terminal disulfide bridge to improve the thermostability of a GH11 xylanase from Aspergillus niger.
27125644	Zhang H, Wang S, Zhang XX, Ji W, Song F, Zhao Y, Li J	2016	The amyR-deletion strain of Aspergillus niger CICC2462 is a suitable host strain to express secreted protein with a low background.
27126606	Li Z, Bai T, Dai L, Wang F, Tao J, Meng S, Hu Y, Wang S, Hu S	2016	A study of organic acid production in contrasts between two phosphate solubilizing fungi: Penicillium oxalicum and Aspergillus niger.
27127055	Suresh S, Saravanan P, Jayamoorthy K, Ananda Kumar S, Karthikeyan S	2016	Development of silane grafted ZnO core shell nanoparticles loaded diglycidyl epoxy nanocomposites film for antimicrobial applications.
27130226	Amaro-Reyes A, Gracida J, Huizache-PeÃ±a N, Elizondo-GarcÃ­a N, Salazar-MartÃ­nez J, GarcÃ­a AlmendÃ¡rez BE, Regalado C	2016	On-site hydrolytic enzymes production from fungal co-cultivation of Bermuda grass and corn cob.
27133901	Hussain Z, Dastagir N, Hussain S, Jabeen A, Zafar S, Malik R, Bano S, Wajid A, Choudhary MI	2016	Aspergillus niger-mediated biotransformation of methenolone enanthate, and immunomodulatory activity of its transformed products.
27133903	Ahmad MS, Zafar S, Yousuf S, Wahab AT, Rahman AU, Choudhary MI	2016	Biotransformation of 6-dehydroprogesterone with Aspergillus niger and Gibberella fujikuroi.
27137704	Wilson GS	2016	Native glucose oxidase does not undergo direct electron transfer.
27140181	Al-Salahi R, Abuelizz HA, Wadi M, El Dib RA, Alotaibi MA, Marzouk M	2016	Antimicrobial Activity of Synthesized 2-Methylthiobenzo[g][1,2,4]- triazolo[1,5-a]quinazoline Derivatives.
27142490	Koutaniemi S, Tenkanen M	2016	Action of three GH51 and one GH54 Î±-arabinofuranosidases on internally and terminally located arabinofuranosyl branches.
27146568	Faroque MU, Yousuf S, Zafar S, Choudhary MI, Ahmed M	2016	Transferred multipolar atom model for 10Î²,17Î²-dihydroxy-17Î±-methylestr-4-en-3-one dihydrate obtained from the biotransformation of methyloestrenolone.
27147898	Oyedokun AV, Adeniyi DO	2016	Microbial Diversity in the Gut of Cashew Stem Girdler, Analeptes trifasciata Fabricius (Coleoptera: Cerambycidae), in Ibadan, Nigeria.
27150476	Azab ME, Rizk SA, Mahmoud NF	2016	Facile Synthesis, Characterization, and Antimicrobial Evaluation of Novel Heterocycles, Schiff Bases, and N-Nucleosides Bearing Phthalazine Moiety.
27153004	Lv M, Hu Y, GÃ¤nzle MG, Lin J, Wang C, Cai J	2016	Preparation of chitooligosaccharides from fungal waste mycelium by recombinant chitinase.
27154063	Kalbende SP, Dalal LP	2016	Effect of plant extracts on book deteriorated fungal species.
27154222	Yan J, Liu W, Li Y, Lai HL, Zheng Y, Huang JW, Chen CC, Chen Y, Jin J, Li H, Guo RT	2016	Functional and structural analysis of Pichia pastoris-expressed Aspergillus niger 1,4-Î²-endoglucanase.
27158232	Wang Y, Choi KD, Yu H, Jin F, Im WT	2016	Production of ginsenoside F1 using commercial enzyme Cellulase KN.
27164491	Ota C, Ikeguchi M, Tanaka A, Hamada D	2016	Residual structures in the unfolded state of starch-binding domain of glucoamylase revealed by near-UV circular dichroism and protein engineering techniques.
27164598	Ojo SA, Lateef A, Azeez MA, Oladejo SM, Akinwale AS, Asafa TB, Yekeen TA, Akinboro A, Oladipo IC, Gueguim-Kana EB, Beukes LS	2016	Biomedical and Catalytic Applications of Gold and Silver-Gold Alloy Nanoparticles Biosynthesized Using Cell-Free Extract of Bacillus Safensis LAU 13: Antifungal, Dye Degradation, Anti-Coagulant and Thrombolytic Activities.
27165654	Chatterjee S, Kuang Y, Splivallo R, Chatterjee P, Karlovsky P	2016	Interactions among filamentous fungi Aspergillus niger, Fusarium verticillioides and Clonostachys rosea: fungal biomass, diversity of secreted metabolites and fumonisin production.
27166541	Andleeb S, Ejaz M, Awan UA, Ali S, Kiyani A, Shafique I, Zafar A	2016	In vitro screening of mucus and solvent extracts of Eisenia foetida against human bacterial and fungal pathogens.
27166544	Azam S, Saqib MS, Zar F, Ahmad B, Khan I, Zeb Z, Khan I	2016	Antibacterial, antifungal, phytotoxic, antioxidant and hemagglutination activities of organic fractions of Arisaema tortuosum.
27171073	Nimbalkar UD, Tupe SG, Seijas Vazquez JA, Khan FA, Sangshetti JN, Nikalje AP	2016	Ultrasound- and Molecular Sieves-Assisted Synthesis, Molecular Docking and Antifungal Evaluation of 5-(4-(Benzyloxy)-substituted phenyl)-3-((phenylamino)methyl)-1,3,4-oxadiazole-2(3H)-thiones.
27173530	Dulf FV, Vodnar DC, Socaciu C	2016	Effects of solid-state fermentation with two filamentous fungi on the total phenolic contents, flavonoids, antioxidant activities and lipid fractions of plum fruit (Prunus domestica L.) by-products.
27174630	Alazi E, Niu J, Kowalczyk JE, Peng M, Aguilar Pontes MV, van Kan JA, Visser J, de Vries RP, Ram AF	2016	The transcriptional activator GaaR of AspergillusÂ niger is required for release and utilization of d-galacturonic acid from pectin.
27178792	Inamuddin, Haque SU, Naushad M	2016	Electrochemical studies of biocatalytic anode of sulfonated graphene/ferritin/glucose oxidase layer-by-layer biocomposite films for mediated electron transfer.
27179818	Xu G, Zhu L, Ge T, Liao S, Li N, Qi F	2016	Pharmacokinetic/pharmacodynamic analysis of voriconazole against Candida spp. and Aspergillus spp. in children, adolescents and adults by Monte Carlo simulation.
27181333	Ali S, Nisar M, Shah Z	2016	Production of biologically active oxidized derivatives of finasteride through metabolism by Aspergillus niger culture.
27185182	Hagiwara D, Takahashi H, Kusuya Y, Kawamoto S, Kamei K, Gonoi T	2016	Comparative transcriptome analysis revealing dormant conidia and germination associated genes in Aspergillus species: an essential role for AtfA in conidial dormancy.
27189775	Kuivanen J, Sugai-GuÃ©rios MH, Arvas M, Richard P	2016	A novel pathway for fungal D-glucuronate catabolism contains an L-idonate forming 2-keto-L-gulonate reductase.
27197902	Li L, Song F, Sun J, Tian X, Xia S, Le G	2016	Membrane damage as first and DNA as the secondary target for anti-candidal activity of antimicrobial peptide P7 derived from cell-penetrating peptide ppTG20 against Candida albicans.
27199544	Bhetariya PJ, Prajapati M, Bhaduri A, Mandal RS, Varma A, Madan T, Singh Y, Sarma PU	2016	Phylogenetic and Structural Analysis of Polyketide Synthases in Aspergilli.
27203680	Akbar A, Medina A, Magan N	2016	Efficacy of different caffeine concentrations on growth and ochratoxin A production by Aspergillus species.
27207010	Loman AA, Islam SM, Li Q, Ju LK	2016	Soybean bio-refinery platform: enzymatic process for production of soy protein concentrate, soy protein isolate and fermentable sugar syrup.
27209456	Leite P, Salgado JM, VenÃ¢ncio A, DomÃ­nguez JM, Belo I	2016	Ultrasounds pretreatment of olive pomace to improve xylanase and cellulase production by solid-state fermentation.
27214045	Hemalatha K, Madhumitha G, Ravi L, Khanna VG, Al-Dhabi NA, Arasu MV	2016	Binding mode of dihydroquinazolinones with lysozyme and its antifungal activity against Aspergillus species.
27215829	Mander P, Cho SS, Choi YH, Panthi S, Choi YS, Kim HM, Yoo JC	2016	Purification and characterization of chitinase showing antifungal and biodegradation properties obtained from Streptomyces anulatus CS242.
27233127	Sachdeva V, Hooda V	2016	Effect of changing the nanoscale environment on activity and stability of nitrate reductase.
27236224	Thanh VN, Thuy NT, Chi NT, Hien DD, Ha BT, Luong DT, Ngoc PD, Ty PV	2016	New insight into microbial diversity and functions in traditional Vietnamese alcoholic fermentation.
27241292	Florencio C, Cunha FM, Badino AC, Farinas CS, Ximenes E, Ladisch MR	2016	Secretome analysis of Trichoderma reesei and Aspergillus niger cultivated by submerged and sequential fermentation processes: Enzyme production for sugarcane bagasse hydrolysis.
27245874	Leutou AS, Yun K, Son BW	2016	Induced production of 6,9-dibromoflavasperone, a new radical scavenging naphthopyranone in the marine-mudflat-derived fungus Aspergillus niger.
27247901	Zhang X, Xi H, Lin K, Liu Z, Yu Y, Sun Y, Zhao J	2016	Aspergillus leaf spot of field bindweed (Convolvulus arvensis L.) caused by Aspergillus niger in China.
27250790	Nassar E, El-Badry YA, El Kazaz H	2016	Synthesis, in Vivo Anti-inflammatory, and in Vitro Antimicrobial Activity of New 5-Benzofuranyl Fused Pyrimidines.
27251039	Niu J, Arentshorst M, Seelinger F, Ram AF, Ouedraogo JP	2016	A set of isogenic auxotrophic strains for constructing multiple gene deletion mutants and parasexual crossings in Aspergillus niger.
27254139	Sakaki Y, Tashiro M, Katou M, Sakuma C, Hirano T, Hakamata W, Nishio T	2016	Enzymatic synthesis of novel oligosaccharides from N-acetylsucrosamine and melibiose using Aspergillus niger Î±-galactosidase, and properties of the products.
27254751	MÃ©ndez Arias J, Modesto LF, Polikarpov I, Pereira N Jr	2016	Design of an enzyme cocktail consisting of different fungal platforms for efficient hydrolysis of sugarcane bagasse: Optimization and synergism studies.
27258452	Jang JY, Choi YH, Shin TS, Kim TH, Shin KS, Park HW, Kim YH, Kim H, Choi GJ, Jang KS, Cha B, Kim IS, Myung EJ, Kim JC	2016	Biological Control of Meloidogyne incognita by Aspergillus niger F22 Producing Oxalic Acid.
27260365	Daou M, Piumi F, Cullen D, Record E, Faulds CB	2016	Heterologous Production and Characterization of Two Glyoxal Oxidases from Pycnoporus cinnabarinus.
27260619	King DN, Donohue MJ, Vesper SJ, Villegas EN, Ware MW, Vogel ME, Furlong EF, Kolpin DW, Glassmeyer ST, Pfaller S	2016	Microbial pathogens in source and treated waters from drinking water treatment plants in the United States and implications for human health.
27264696	Costa CP, GonÃ§alves Silva D, Rudnitskaya A, Almeida A, Rocha SM	2016	Shedding light on Aspergillus niger volatile exometabolome.
27264789	Park J, Hulsman M, Arentshorst M, Breeman M, Alazi E, Lagendijk EL, Rocha MC, Malavazi I, Nitsche BM, van den Hondel CA, Meyer V, Ram AF	2016	Transcriptomic and molecular genetic analysis of the cell wall salvage response of Aspergillus niger to the absence of galactofuranose synthesis.
27270141	Beneyton T, Wijaya IP, Postros P, Najah M, Leblond P, Couvent A, Mayot E, Griffiths AD, Drevelle A	2016	High-throughput screening of filamentous fungi using nanoliter-range droplet-based microfluidics.
27277532	Vervoort Y, Herrera-Malaver B, Mertens S, Guadalupe Medina V, Duitama J, Michiels L, Derdelinckx G, Voordeckers K, Verstrepen KJ	2016	Characterization of the recombinant Brettanomyces anomalus Î²-glucosidase and its potential for bioflavouring.
27283611	Ribes S, Fuentes A, Talens P, Barat JM	2016	Use of oil-in-water emulsions to control fungal deterioration of strawberry jams.
27284019	Burggraaf AM, Punt PJ, Ram AF	2016	The unconventional secretion of PepN is independent of a functional autophagy machinery in the filamentous fungus Aspergillus niger.
27285578	Karray R, Hamza M, Sayadi S	2016	Production and characterization of enzymatic cocktail produced by Aspergillus niger using green macroalgae as nitrogen source and its application in the pre-treatment for biogas production from Ulva rigida.
27287236	Pfaller MA, Messer SA, Rhomberg PR, Jones RN, Castanheira M	2016	Activity of a long-acting echinocandin, CD101, determined using CLSI and EUCAST reference methods, against Candida and Aspergillus spp., including echinocandin- and azole-resistant isolates.
27288643	Chander S, Wang P, Ashok P, Yang LM, Zheng YT, Murugesan S	2016	Rational design, synthesis, anti-HIV-1 RT and antimicrobial activity of novel 3-(6-methoxy-3,4-dihydroquinolin-1(2H)-yl)-1-(piperazin-1-yl)propan-1-one derivatives.
27291673	JimÃ©nez-Quero A, Pollet E, Zhao M, Marchioni E, AvÃ©rous L, Phalip V	2016	Itaconic and Fumaric Acid Production from Biomass Hydrolysates by Aspergillus Strains.
27294124	LipiÅ„ska L, Klewicki R, Klewicka E, KoÅ‚odziejczyk K, SÃ³jka M, Nowak A	2016	Antifungal Activity of Lactobacillus sp. Bacteria in the Presence of Xylitol and Galactosyl-Xylitol.
27295250	Rasoulnia P, Mousavi SM	2016	Maximization of organic acids production by Aspergillus niger in a bubble column bioreactor for V and Ni recovery enhancement from power plant residual ash in spent-medium bioleaching experiments.
27306606	Al-Salahi R, Abuelizz HA, Dib RE, Marzouk M, Alshammari MB	2016	Antimicrobial Activity of New 2-Thioxo-benzo[g]quinazolin-4(3H)-one Derivatives.
27311309	Xu W, Liu Y, Ye Y, Liu M, Han L, Song A, Liu L	2016	C-Terminal carbohydrate-binding module 9_2 fused to the N-terminus of GH11 xylanase from Aspergillus niger.
27316968	Segers FJ, van Laarhoven KA, Huinink HP, Adan OC, WÃ¶sten HA, Dijksterhuis J	2016	The Indoor Fungus Cladosporium halotolerans Survives Humidity Dynamics Markedly Better than Aspergillus niger and Penicillium rubens despite Less Growth at Lowered Steady-State Water Activity.
27324976	Pawar CD, Sarkate AP, Karnik KS, Bahekar SS, Pansare DN, Shelke RN, Jawale CS, Shinde DB	2016	Synthesis and antimicrobial evaluation of novel ethyl 2-(2-(4-substituted)acetamido)-4-subtituted-thiazole-5-carboxylate derivatives.
27334778	Lin WR, Chen YH, Lee MF, Hsu LY, Tien CJ, Shih FM, Hsiao SC, Wang PH	2016	Does Spore Count Matter in Fungal Allergy?: The Role of Allergenic Fungal Species.
27335681	Wang S, Lin C, Liu Y, Shen Z, Jeyaseelan J, Qin W	2016	Characterization of a starch-hydrolyzing Î±-amylase produced by Aspergillus niger WLB42 mutated by ethyl methanesulfonate treatment.
27341825	Wiegand C, Mugisha P, Mulyowa GK, Elsner P, Hipler UC, GrÃ¤ser Y, UhrlaÃŸ S, Nenoff P	2016	[Trichophyton violaceum : Main cause of tinea capitis in children at Mbarara Regional Referral Hospital in Uganda].
27343740	Chotpatiwetchkul W, Jongkon N, Hannongbua S, Gleeson MP	2016	QM/MM investigation of the reaction rates of substrates of 2,3-dimethylmalate lyase: A catabolic protein isolated from Aspergillus niger.
27348293	Cui S, Wang T, Hu H, Liu L, Song A, Chen H	2016	Investigating the expression of F10 and G11 xylanases in Aspergillus niger A09 with qPCR.
27350657	Le Lay C, Coton E, Le Blay G, Chobert JM, HaertlÃ© T, Choiset Y, Van Long NN, Meslet-CladiÃ¨re L, Mounier J	2016	Identification and quantification of antifungal compounds produced by lactic acid bacteria and propionibacteria.
27358625	Shittu OB, Adelaja OM, Obuotor TM, Sam-Wobo SO, Adenaike AS	2016	PCR-Internal Transcribed Spacer (ITS) genes sequencing and phylogenetic analysis of clinical and environmental Aspergillus species associated with HIV-TB co infected patients in a hospital in Abeokuta, southwestern Nigeria.
27367456	Dhanaraj CJ, Hassan IU, Johnson J, Joseph J, Joseyphus RS	2016	Synthesis, spectral characterization, DNA interaction, anticancer and molecular docking studies on some transition metal complexes with bidentate ligand.
27373657	Kubota T, Nakamura K, Sakai K, Fromont J, Gonoi T, Kobayashi J	2016	Hyrtinadines C and D, New Azepinoindole-Type Alkaloids from a Marine Sponge Hyrtios sp.
27378203	Novodvorska M, Stratford M, Blythe MJ, Wilson R, Beniston RG, Archer DB	2016	Metabolic activity in dormant conidia of Aspergillus niger and developmental changes during conidial outgrowth.
27387672	Sompalle R, Roopan SM, Al-Dhabi NA, Suthindhiran K, Sarkar G, Arasu MV	2016	1,2,4-Triazolo-quinazoline-thiones: Non-conventional synthetic approach, study of solvatochromism and antioxidant assessment.
27388769	Li WR, Li HL, Shi QS, Sun TL, Xie XB, Song B, Huang XM	2016	The dynamics and mechanism of the antimicrobial activity of tea tree oil against bacteria and fungi.
27389854	Mor S, Nagoria S, Kumar A, Kumar A, Kaushik CP	2016	QSAR Studies and Design of Some Tetracyclic 1,4-Benzothiazines as Antimicrobial Agents.
27398494	Shi Y, Liu W, Tao QL, Jiang XP, Liu CH, Zeng S, Zhang YW	2016	Immobilization of Lipase by Adsorption Onto Magnetic Nanoparticles in Organic Solvents.
27400968	Essa AM, Khallaf MK	2016	Antimicrobial potential of consolidation polymers loaded with biological copper nanoparticles.
27413191	Iatta R, Nuccio F, Immediato D, Mosca A, De Carlo C, Miragliotta G, Parisi A, Crescenzo G, Otranto D, Cafarchia C	2016	Species Distribution and In Vitro Azole Susceptibility of Aspergillus Section Nigri Isolates from Clinical and Environmental Settings.
27417327	Noman EA, Al-Gheethi AA, Rahman NN, Nagao H, Ab Kadir MO	2016	Assessment of relevant fungal species in clinical solid wastes.
27419196	Florencio C, Cunha FM, Badino AC, Farinas CS, Ximenes E, Ladisch MR	2016	Secretome data from Trichoderma reesei and Aspergillus niger cultivated in submerged and sequential fermentation methods.
27422838	Ferrara M, Perrone G, Gambacorta L, Epifani F, Solfrizzo M, Gallo A	2016	Identification of a Halogenase Involved in the Biosynthesis of Ochratoxin A in Aspergillus carbonarius.
27424262	Campbell AS, Murata H, Carmali S, Matyjaszewski K, Islam MF, Russell AJ	2016	Polymer-based protein engineering grown ferrocene-containing redox polymers improve current generation in an enzymatic biofuel cell.
27425865	Khan I, Qayyum S, Ahmed S, Niaz Z, Fatima N, Chi ZM	2016	Molecular cloning and sequence analysis of a PVGOX gene encoding glucose oxidase in Penicillium viticola F1 strain and it's expression quantitation.
27435915	Prasad Uday US, Bandyopadhyay TK, Bhunia B	2016	Rapid development of xylanase assay conditions using Taguchi methodology.
27438213	Furlan KC, Pires MC, Kakizaki P, Chartuni JC, Valente NY	2016	Primary cutaneous aspergillosis and idiopathic bone marrow aplasia.
27439201	Puchart V, Agger JW, Berrin JG, VÃ¡rnai A, Westereng B, Biely P	2016	Comparison of fungal carbohydrate esterases of family CE16 on artificial and natural substrates.
27441148	Liu Y, Nan L, Liu J, Yan H, Zhang D, Han X	2016	Isolation and identification of resveratrol-producing endophytes from wine grape Cabernet Sauvignon.
27443952	BoriovÃ¡ K, UrÃ­k M, BujdoÅ¡ M, PifkovÃ¡ I, MatÃºÅ¡ P	2016	Chemical mimicking of bio-assisted aluminium extraction by Aspergillus niger's exometabolites.
27446237	Sloothaak J, Tamayo-Ramos JA, Odoni DI, Laothanachareon T, Derntl C, Mach-Aigner AR, Martins Dos Santos VAP, Schaap PJ	2016	Identification and functional characterization of novel xylose transporters from the cell factories Aspergillus niger and Trichoderma reesei.
27447606	Fang W, Lin X, Wang J, Liu Y, Tao H, Zhou X	2016	Asperpyrone-Type Bis-Naphtho-Î³-Pyrones with COX-2-Inhibitory Activities from Marine-Derived Fungus Aspergillus niger.
27448921	Sravya G, Yamini G, Padmavathi V, Padmaja A	2016	Synthesis and antimicrobial activity of styryl/pyrrolyl/pyrazolyl sulfonylmethyl-1,3,4-oxadiazolyl amines and styryl/pyrrolyl/pyrazolyl sulfonylmethyl-1,3,4-thiadiazolyl amines.
27450129	Vakilchap F, Mousavi SM, Shojaosadati SA	2016	Role of Aspergillus niger in recovery enhancement of valuable metals from produced red mud in Bayer process.
27455931	Heperkan D, GÃ¶kmen E	2016	Application of Fourier Transform Infrared (FTIR) Spectroscopy for Rapid Detection of Fumonisin B2 in Raisins.
27461091	Åžen L, Ocak Ä°, Nas S, Åževik R	2016	Effects of different drying treatments on fungal population and ochratoxin A occurrence in sultana type grapes.
27468930	Tanackovic V, Rydahl MG, Pedersen HL, Motawia MS, Shaik SS, Mikkelsen MD, Krunic SL, Fangel JU, Willats WG, Blennow A	2016	High throughput screening of starch structures using carbohydrate microarrays.
27469336	Valentina P, Ilango K, Kathiravan MK	2016	Novel hybrids of drug with bioactive heterocycles for enhancing biological activity.
27469436	MÃ¤kelÃ¤ MR, Mansouri S, Wiebenga A, Rytioja J, de Vries RP, HildÃ©n KS	2016	Penicillium subrubescens is a promising alternative for Aspergillus niger in enzymatic plant biomass saccharification.
27469970	Hossain AH, Li A, Brickwedde A, Wilms L, Caspers M, Overkamp K, Punt PJ	2016	Rewiring a secondary metabolite pathway towards itaconic acid production in Aspergillus niger.
27484668	Zhang H, Liu G, Zhang J, Bao J	2016	Fermentative production of high titer gluconic and xylonic acids from corn stover feedstock by Gluconobacter oxydans and techno-economic analysis.
27491030	Sridharan M, Prasad KJR, Madhumitha G, Al-Dhabi NA, Arasu MV	2016	Application of UV-Vis spectrophotometric process for the assessment of indoloacridines as free radical scavenger.
27492129	Huang MP, Wu M, Xu QS, Mo DJ, Feng JX	2016	Highly Efficient Synthesis of Fructooligosaccharides by Extracellular Fructooligosaccharide-Producing Enzymes and Immobilized Cells of Aspergillus aculeatus M105 and Purification and Biochemical Characterization of a Fructosyltransferase from the Fungus.
27494167	Reddy GM, Garcia JR, Reddy VH, de Andrade AM, Camilo A Jr, Pontes Ribeiro RA, de Lazaro SR	2016	Synthesis, antimicrobial activity and advances in structure-activity relationships (SARs) of novel tri-substituted thiazole derivatives.
27502422	Shang X, Enkhtaivan G, Chun S, Gopal J, Keum YS	2016	Transubstantiating commercial mushroom market with ultrasonically ultrasized mushroom powders showcasing higher bioactivity.
27503488	Chen B, Tian X, Yu L, Wu Z	2016	Removal of pigments from molasses wastewater by combining micro-electrolysis with biological treatment method.
27516324	Tudorache M, Gheorghe A, Negoi A, Enache M, Maria GM, Parvulescu VI	2016	Bifunctional carbohydrate biopolymers entrapped lipase as catalyst for the two consecutive conversions of Î±-pinene to oxy-derivatives.
27517802	Thanh ND, Giang NTK, Quyen TH, Huong DT, Toan VN	2016	Synthesis and evaluation of inÂ vivo antioxidant, inÂ vitro antibacterial, MRSA and antifungal activity of novel substituted isatin N-(2,3,4,6-tetra-O-acetyl-Î²-d-glucopyranosyl)thiosemicarbazones.
27521799	Baydoun S, Wahab AT, Bano S, Imad R, Choudhary MI	2016	Microbial-catalysed derivatization of anti-cancer drug exemestane and cytotoxicity of resulting metabolites against human breast adenocarcinoma cell line (MCF-7) in vitro.
27527695	Arjomand MR, Habibi-Rezaei M, Ahmadian G, Hassanzadeh M, Karkhane AA, Asadifar M, Amanlou M	2016	Deletion of loop fragment adjacent to active site diminishes the stability and activity of exo-inulinase.
27528087	AraÃºjo ME, Campos PR, Alberto TG, Contesini FJ, Carvalho PO	2016	Synthesis of structured triacylglycerols enriched in n-3 fatty acids by immobilized microbial lipase.
27537869	Fitsiou E, Mitropoulou G, Spyridopoulou K, Tiptiri-Kourpeti A, Vamvakias M, Bardouki H, Panayiotidis MÎ™, Galanis A, Kourkoutas Y, Chlichlia K, Pappa A	2016	Phytochemical Profile and Evaluation of the Biological Activities of Essential Oils Derived from the Greek Aromatic Plant Species Ocimum basilicum, Mentha spicata, Pimpinella anisum and Fortunella margarita.
27538689	Biz A, Sugai-GuÃ©rios MH, Kuivanen J, Maaheimo H, Krieger N, Mitchell DA, Richard P	2016	The introduction of the fungal D-galacturonate pathway enables the consumption of D-galacturonic acid by Saccharomyces cerevisiae.
27544686	Wanka F, Arentshorst M, Cairns TC, JÃ¸rgensen T, Ram AF, Meyer V	2016	Highly active promoters and native secretion signals for protein production during extremely low growth rates in Aspergillus niger.
27546481	Zhu W, Wang D, Liu T, Yang Q	2016	Production of N-Acetyl-d-glucosamine from Mycelial Waste by a Combination of Bacterial Chitinases and an Insect N-Acetyl-d-glucosaminidase.
27548309	Zheng X, Fang B, Han D, Yang W, Qi F, Chen H, Li S	2016	Improving the Secretory Expression of an -Galactosidase from Aspergillus niger in Pichia pastoris.
27555872	Tetteh-Quarcoo PB, Anim-Baidoo I, Attah SK, Abdul-Latif Baako B, Opintan JA, Minamor AA, Abdul-Rahman M, Ayeh-Kumi PF	2016	Microbial Content of 'Bowl Water' Used for Communal Handwashing in Preschools within Accra Metropolis, Ghana.
27562598	Joshi RK	2016	Acorus calamus Linn.: phytoconstituents and bactericidal property.
27563218	Srivastava M, Sharma S, Misra P	2016	Elicitation Based Enhancement of Secondary Metabolites in Rauwolfia serpentina and Solanum khasianum Hairy Root Cultures.
27565293	Tayel AA	2016	Microbial chitosan as a biopreservative for fish sausages.
27575620	Vega Erramuspe IB, Fazeli E, NÃ¤reoja T, Trygg J, HÃ¤nninen P, Heinze T, Fardim P	2016	Advanced Cellulose Fibers for Efficient Immobilization of Enzymes.
27576557	Tiwari S, Thakur R, Goel G, Shankar J	2016	Nano-LC-Q-TOF Analysis of Proteome Revealed Germination of Aspergillus flavus Conidia is Accompanied by MAPK Signalling and Cell Wall Modulation.
27579011	Surendra Kumar R, Arif IA, Ahamed A, Idhayadhulla A	2016	Anti-inflammatory and antimicrobial activities of novel pyrazole analogues.
27582326	Li Z, Ahn HJ, Kim NY, Lee YN, Ji GE	2016	Korean Ginseng Berry Fermented by Mycotoxin Non-producing Aspergillus niger and Aspergillus oryzae: Ginsenoside Analyses and Anti-proliferative Activities.
27583463	Li X, Zhang Y, Wei Z, Guan Z, Cai Y, Liao X	2016	Antifungal Activity of Isolated Bacillus amyloliquefaciens SYBC H47 for the Biocontrol of Peach Gummosis.
27585270	Li Z, Wang F, Bai T, Tao J, Guo J, Yang M, Wang S, Hu S	2016	Lead immobilization by geological fluorapatite and fungus Aspergillus niger.
27589717	Hafez HN, El-Gazzar AR	2016	Synthesis and Biological Evaluation of N- Pyrazolyl Derivatives and Pyrazolopyrimidine Bearing a Biologically Active Sulfonamide Moiety as Potential Antimicrobial Agent.
27596603	Annamalai N, Sivakumar N	2016	Production of polyhydroxybutyrate from wheat bran hydrolysate using Ralstonia eutropha through microbial fermentation.
27600375	SchÃ¤r A, Sprecher I, Topakas E, Faulds CB, NystrÃ¶m L	2016	Hydrolysis of Nonpolar n-Alkyl Ferulates by Feruloyl Esterases.
27604045	Palumbo JD, O'Keeffe TL, Fidelibus MW	2016	Characterization of Aspergillus section Nigri species populations in vineyard soil using droplet digital PCR.
27605714	Salehi E, Hedayati MT, Zoll J, Rafati H, Ghasemi M, Doroudinia A, Abastabar M, Tolooe A, Snelders E, van der Lee HA, Rijs AJ, Verweij PE, Seyedmousavi S, Melchers WJ	2016	Discrimination of Aspergillosis, Mucormycosis, Fusariosis, and Scedosporiosis in Formalin-Fixed Paraffin-Embedded Tissue Specimens by Use of Multiple Real-Time Quantitative PCR Assays.
27611026	Lu F, Li C, Wang Z, Zhao W, Chu J, Zhuang Y, Zhang S	2016	High efficiency cell-recycle continuous sodium gluconate production by Aspergillus niger using on-line physiological parameters association analysis to regulate feed rate rationally.
27614246	Balachandar S, Sethuram M, Muthuraja P, Shanmugavadivu T, Dhandapani M	2016	Ligand based pharmacophoric modelling and docking of bioactive pyrazolium 3-nitrophthalate (P3NP) on Bacillus subtilis, Aspergillus fumigatus and Aspergillus niger - Computational and Hirshfeld surface analysis.
27623953	Lee RJ, Workman AD, Carey RM, Chen B, Rosen PL, Doghramji L, Adappa ND, Palmer JN, Kennedy DW, Cohen NA	2016	Fungal Aflatoxins Reduce Respiratory Mucosal Ciliary Function.
27626891	Belbahi A, Leguerinel I, MÃ©ot JM, Loiseau G, Madani K, Bohuon P	2016	Modelling the effect of temperature, water activity and carbon dioxide on the growth of Aspergillus niger and Alternaria alternata isolated from fresh date fruit.
27630054	JÃ³nÃ¡s Ã, Fekete E, NÃ©meth Z, Flipphi M, Karaffa L	2016	D-galactose catabolism in Penicillium chrysogenum: Expression analysis of the structural genes of the Leloir pathway.
27633295	Fratini F, Cilia G, Turchi B, Felicioli A	2016	Beeswax: A minireview of its antimicrobial activity and its application in medicine.
27639236	Florencio C, Badino AC, Farinas CS	2016	Soybean protein as a cost-effective lignin-blocking additive for the saccharification of sugarcane bagasse.
27648762	Harnpicharnchai P, Pinngoen W, Teanngam W, Sornlake W, Sae-Tang K, Manitchotpisit P, Tanapongpipat S	2016	Production of high activity Aspergillus niger BCC4525 Î²-mannanase in Pichia pastoris and its application for mannooligosaccharides production from biomass hydrolysis.
27651094	Yamada O, Machida M, Hosoyama A, Goto M, Takahashi T, Futagami T, Yamagata Y, Takeuchi M, Kobayashi T, Koike H, Abe K, Asai K, Arita M, Fujita N, Fukuda K, Higa KI, Horikawa H, Ishikawa T, Jinno K, Kato Y, Kirimura K, Mizutani O, Nakasone K, Sano M, Shiraishi Y, Tsukahara M, Gomi K	2016	Genome sequence of Aspergillus luchuensis NBRC 4314.
27652264	Zomorodian K, Pourshahid S, Sadatsharifi A, Mehryar P, Pakshir K, Rahimi MJ, Arabi Monfared A	2016	Biosynthesis and Characterization of Silver Nanoparticles by Aspergillus Species.
27659003	Kumar S, Kaur P, Bernela M, Rani R, Thakur R	2016	Ketoconazole encapsulated in chitosan-gellan gum nanocomplexes exhibits prolonged antifungal activity.
27664723	Balashanmugam P, Balakumaran MD, Murugan R, Dhanapal K, Kalaichelvan PT	2016	Phytogenic synthesis of silver nanoparticles, optimization and evaluation of in vitro antifungal activity against human and plant pathogens.
27667988	Susca A, Proctor RH, Morelli M, Haidukowski M, Gallo A, Logrieco AF, Moretti A	2016	Variation in Fumonisin and Ochratoxin Production Associated with Differences in Biosynthetic Gene Content in Aspergillus niger and A. welwitschiae Isolates from Multiple Crop and Geographic Origins.
27690254	Wang CX, Ding R, Jiang ST, Tang JS, Hu D, Chen GD, Lin F, Hong K, Yao XS, Gao H	2016	Aldgamycins J-O, 16-Membered Macrolides with a Branched Octose Unit from Streptomycetes sp. and Their Antibacterial Activities.
27693337	Amirbandeh M, Taheri-Kafrani A	2016	Immobilization of glucoamylase on triazine-functionalized Fe<sub>3</sub>O<sub>4</sub>/graphene oxide nanocomposite: Improved stability and reusability.
27697030	Houicher A, Hechachna H, Teldji H, Ozogul F	2016	In Vitro Study of the Antifungal Activity of Essential Oils Obtained from Mentha spicata, Thymus vulgaris, and Laurus nobilis.
27703463	Latarullo MB, Tavares EQ, Maldonado GP, Leite DC, Buckeridge MS	2016	Pectins, Endopolygalacturonases, and Bioenergy.
27708619	Hagiwara D, Watanabe A, Kamei K, Goldman GH	2016	Epidemiological and Genomic Landscape of Azole Resistance Mechanisms in <i>Aspergillus</i> Fungi.
27709021	Keshavarzi F	2016	Fungistatic effect of hydroxychloroquine, lessons from a case.
27721510	Kazemi S, Khayati G, Faezi-Ghasemi M	2016	Î²-galactosidase Production by Aspergillus niger ATCC 9142 Using Inexpensive Substrates in Solid-State Fermentation: Optimization by Orthogonal Arrays Design.
27745991	Åukowska-Chojnacka E, Mierzejewska J, Milner-Krawczyk M, Bondaryk M, Staniszewska M	2016	Synthesis of novel tetrazole derivatives and evaluation of their antifungal activity.
27746309	Li J, Liu S, Wang J, Li J, Liu D, Li J, Gao W	2016	Fungal elicitors enhance ginsenosides biosynthesis, expression of functional genes as well as signal molecules accumulation in adventitious roots of Panax ginseng C. A. Mey.
27749840	Van Dyken SJ, Nussbaum JC, Lee J, Molofsky AB, Liang HE, Pollack JL, Gate RE, Haliburton GE, Ye CJ, Marson A, Erle DJ, Locksley RM	2016	A tissue checkpoint regulates type 2 immunity.
27757104	Chen YY, Liang NY, Curtis JM, GÃ¤nzle MG	2016	Characterization of Linoleate 10-Hydratase of <i>Lactobacillus plantarum</i> and Novel Antifungal Metabolites.
27764204		2016	Correction: Improving the Secretory Expression of an Î±-Galactosidase from Aspergillus niger in Pichia pastoris.
27768586	Mahboubi M, Mahdizadeh E, Heidary Tabar R	2016	The chemical composition, antimicrobial, and antioxidant activities of Pycnocycla spinosa and Pycnocyla flabellifolia essential oils.
27768708	Lamboni Y, Nielsen KF, Linnemann AR, Gezgin Y, Hell K, Nout MJ, Smid EJ, Tamo M, van Boekel MA, Hoof JB, Frisvad JC	2016	Diversity in Secondary Metabolites Including Mycotoxins from Strains of Aspergillus Section Nigri Isolated from Raw Cashew Nuts from Benin, West Africa.
27780168	Twaroch TE, Curin M, Sterflinger K, Focke-Tejkl M, Swoboda I, Valenta R	2016	Specific Antibodies for the Detection of Alternaria Allergens and the Identification of Cross-Reactive Antigens in Other Fungi.
27784936	Varsha KK, Nishant G, Sneha SM, Shilpa G, Devendra L, Priya S, Nampoothiri KM	2016	Antifungal, Anticancer and Aminopeptidase Inhibitory Potential of a Phenazine Compound Produced by <i>Lactococcus</i> BSN307.
27790435	Chandwani J, Vyas N, Hooja S, Sharma B, Maheshwari R	2016	Mycological Profile of Sputum of HIV Positive Patients with Lower Respiratory Tract Infection and its Correlation with CD4+ T Lymphocyte Count.
27800146	Alkhatib MH, Aly MM, Rahbeni RA, Balamash KS	2016	Antimicrobial Activity of Biocompatible Microemulsions Against <i>Aspergillus niger</i> and Herpes Simplex Virus Type 2.
27801788	Szefler B, Diudea MV, Putz MV, Grudzinski IP	2016	Molecular Dynamic Studies of the Complex Polyethylenimine and Glucose Oxidase.
27813601	Mahmoud MA, Al-Othman MR, Abd-El-Aziz AR, Metwaly HA, Mohamed HA	2016	Expression of genes encoding cellulolytic enzymes in some Aspergillus species.
27825490	Gaind S	2016	Phosphate dissolving fungi: Mechanism and application in alleviation of salt stress in wheat.
27829814	Khokra SL, Jyoti, Chetan, Kaushik P, Alam MM, Zaman MS, Ahmad A, Khan SA, Husain A	2016	Quinoline based furanones and their nitrogen analogues: Docking, synthesis and biological evaluation.
27835655	Paege N, Jung S, SchÃ¤pe P, MÃ¼ller-Hagen D, Ouedraogo JP, Heiderich C, Jedamzick J, Nitsche BM, van den Hondel CA, Ram AF, Meyer V	2016	A Transcriptome Meta-Analysis Proposes Novel Biological Roles for the Antifungal Protein AnAFP in Aspergillus niger.
27840979	Chen JN, Wei CW, Liu HC, Chen SY, Chen C, Juang YM, Lai CC, Yiang GT	2016	Extracts containing CLPs of BacillusÂ amyloliquefaciens JN68 isolated from chicken intestines exert antimicrobial effects, particularly on methicillin-resistant StaphylococcusÂ aureus and ListeriaÂ monocytogenes.
27854145	Hussain A, Singh VK, Singh OP, Shafaat K, Kumar S, Ahmad FJ	2016	Formulation and optimization of nanoemulsion using antifungal lipid and surfactant for accentuated topical delivery of Amphotericin B.
27872569	Duraipandiyan V, Al-Dhabi NA, Ignacimuthu S	2016	New antimicrobial anthraquinone 6,6<sup>1</sup>-bis (1,5,7-trihydroxy-3-hydroxymethylanthraquinone) isolated from <i>Streptomyces</i> sp. isolate ERI-26.
27877156	Barreto TA, Andrade SC, Maciel JF, Arcanjo NM, Madruga MS, Meireles B, Cordeiro Ã‚M, Souza EL, Magnani M	2016	A Chitosan Coating Containing Essential Oil from <i>Origanum vulgare</i> L. to Control Postharvest Mold Infections and Keep the Quality of Cherry Tomato Fruit.
27881119	Sadiq A, Ahmad S, Ali R, Ahmad F, Ahmad S, Zeb A, Ayaz M, Ullah F, Siddique AN	2016	Antibacterial and antifungal potentials of the solvents extracts from Eryngium caeruleum, Notholirion thomsonianum and Allium consanguineum.
27888464	Ham H, Kim S, Kim MH, Lee S, Hong SK, Ryu JG, Lee T	2016	Mycobiota of ground red pepper and their aflatoxigenic potential.
27896349	Pietrzak K, GliÅ„ska S, GapiÅ„ska M, Ruman T, Nowak A, Aydin E, Gutarowska B	2016	Silver nanoparticles: a mechanism of action on moulds.
27904060	Toyotome T	2016	Causative Agents of Aspergillosis Including Cryptic Aspergillus Species and A. fumigatus.
27917280	Nasseri M, Golmohammadzadeh S, Arouiee H, Jaafari MR, Neamati H	2016	Antifungal activity of <i>Zataria multiflora</i> essential oil-loaded solid lipid nanoparticles <i>in-vitro</i> condition.
27919287	Ayaz M, Junaid M, Ullah F, Sadiq A, Ovais M, Ahmad W, Ahmad S, Zeb A	2016	Chemical profiling, antimicrobial and insecticidal evaluations of Polygonum hydropiper L.
27925034	Ubaid M, Ilyas S, Mir S, Khan AK, Rashid R, Khan MZ, Kanwal ZG, Nawaz A, Shah A, Murtaza G	2016	Formulation and in vitro evaluation of carbopol 934-based modified clotrimazole gel for topical application.
27931683	Jamkhande PG, Pathan SK, Wadher SJ	2016	In silico PASS analysis and determination of antimycobacterial, antifungal, and antioxidant efficacies of maslinic acid in an extract rich in pentacyclic triterpenoids.
27955649	Kuivanen J, Wang YJ, Richard P	2016	Engineering Aspergillus niger for galactaric acid production: elimination of galactaric acid catabolism by using RNA sequencing and CRISPR/Cas9.
27959549	Zhang J, Zhu L, Chen H, Li M, Zhu X, Gao Q, Wang D, Zhang Y	2016	A Polyketide Synthase Encoded by the Gene An15g07920 Is Involved in the Biosynthesis of Ochratoxin A in Aspergillus niger.
27977739	Liarzi O, Bar E, Lewinsohn E, Ezra D	2016	Use of the Endophytic Fungus Daldinia cf. concentrica and Its Volatiles as Bio-Control Agents.
27984587	Sloothaak J, Odoni DI, Martins Dos Santos VA, Schaap PJ, Tamayo-Ramos JA	2016	Identification of a Novel L-rhamnose Uptake Transporter in the Filamentous Fungus Aspergillus niger.
27999602	Voisin MR, Borici-Mazi R	2016	Anaphylaxis to supplemental oral lactase enzyme.
28043539	Jabbari Amiri MR, Aghili SR, Shokohi T, Hedayati MT, Abastabar M, Aliyali M, Jabbari Amiri M, Hasanpour H	2016	Invasive forms of Candida and Aspergillus in sputum samples of pulmonary tuberculosis patients attending the tuberculosis reference laboratory in Ghaemshahr, Northern Iran: An analysis of samples collected during the past 10years.
28066399	Agarwal P, Dubey S, Singh M, Singh RP	2016	<i>Aspergillus niger</i> PA2 Tyrosinase Covalently Immobilized on a Novel Eco-Friendly Bio-Composite of Chitosan-Gelatin and Its Evaluation for L-DOPA Production.
28113560	Ojo SA, Lateef A, Azeez MA, Oladejo SM, Akinwale AS, Asafa TB, Yekeen TA, Akinboro A, Oladipupo IC, Gueguim-Kana EB, Beukes LS	2016	Biomedical and Catalytic Applications of Gold and Silver-Gold Alloy Nanoparticles Biosynthesized using Cell-Free Extract of Bacillus Safensis LAU 13: Antifungal, Dye Degradation, Anti-Coagulant and Thrombolytic Activities.
28154484	Mageswari A, Kim JS, Cheon KH, Kwon SW, Yamada O, Hong SB	2016	Analysis of the <i>MAT1-1</i> and <i>MAT1-2</i> Gene Ratio in Black Koji Molds Isolated from Meju.
28330084	Awad GEA, Abd El Aty AA, Shehata AN, Hassan ME, Elnashar MM	2016	Covalent immobilization of microbial naringinase using novel thermally stable biopolymer for hydrolysis of naringin.
28330199	Kalim B, Ali NM	2016	Optimization of fermentation media and growth conditions for microbial xylanase production.
28330211	Sharma S, Sharma V, Kuila A	2016	Cellulase production using natural medium and its application on enzymatic hydrolysis of thermo chemically pretreated biomass.
28330212	Lateef A, Akande MA, Ojo SA, Folarin BI, Gueguim-Kana EB, Beukes LS	2016	Paper wasp nest-mediated biosynthesis of silver nanoparticles for antimicrobial, catalytic, anticoagulant, and thrombolytic applications.
28330237	Sridevi A, Sandhya A, Ramanjaneyulu G, Narasimha G, Devi PS	2016	Biocatalytic activity of Aspergillus niger xylanase in paper pulp biobleaching.
28330308	Yang P, Zhang H, Cao L, Zheng Z, Jiang S	2016	Construction of Aspergillus niger integrated with cellulase gene from Ampullaria gigas Spix for improved enzyme production and saccharification of alkaline-pretreated rice straw.
28335371	Kim JR, Michielsen S	2016	Synthesis of Antifungal Agents from Xanthene and Thiazine Dyes and Analysis of Their Effects.
28352548	Abd El-Rahim WM, Mostafa EM, Moawad H	2016	High cell density cultivation of six fungal strains efficient in azo dye bioremediation.
28375126	Abed SA, Sirat HM, Taher M	2016	Tyrosinase inhibition, anti-acetylcholinesterase, and antimicrobial activities of the phytochemicals from Gynotroches axillaris Blume.
28375130	Rehman R, Ibrar M, Hameed I, Hussain F	2016	Short Communication: Pharmacognostic and Pharmacological evaluation of Ruellia tuberosa L.
28536384	Azam S, Mahmud MK, Naquib MH, Hossain SM, Alam MN, Uddin MJ, Sajid I, Hossain MS, Karim MS, Hasan MA	2016	In Vitro Anti-Oxidant and Anti-Microbial Potentiality Investigation of Different Fractions of Caryota urens Leaves.
28712234	Gul F, Hassan M	2016	Anti-Infective Potential Of A Medicinal Plant Pimpenella Stewartii Used Traditionally In Hazara.
28852739	Mahlo SM, Chauke HR, McGaw L, Eloff J	2016	ANTIOXIDANT AND ANTIFUNGAL ACTIVITY OF SELECTED MEDICINAL PLANT EXTRACTS AGAINST PHYTOPATHOGENIC FUNGI.
28920343	Guo JJ, Su MS, Wang LY, Ren JX, Yang M, Xie XM	2016	[Identification of dominant microbes from traditional Chinese medicine Pinelliae Rhizoma Fermentata].
28930117	Dosoky NS, Satyal P, Gautam TP, Setzer WN	2016	Composition and Biological Activities of <i>Murraya paniculata</i> (L.) Jack Essential Oil from Nepal.
28930138	More NV, Kharat AS	2016	Antifungal and Anticancer Potential of Argemone mexicana L.
28952576	El-Batal AI, Farrag AA, Elsayed MA, El-Khawaga AM	2016	Biodiesel Production by Aspergillus niger Lipase Immobilized on Barium Ferrite Magnetic Nanoparticles.
28959794	Falahati M, Ghanbari S, Ebrahimi M, Ghazanfari M, Bazrafshan F, Farahyar S, Falak R	2016	Fractionation and identification of the allergic proteins in <i>Aspergillus</i> species.
29022303	Sui Y, Ouyang L, Lu H, Zhuang Y, Zhang S	2016	[Progress in omics research of Aspergillus niger].
29062935	Vesth TC, Brandl J, Andersen MR	2016	FunGeneClusterS: Predicting fungal gene clusters from genome and transcriptome data.
23583263	Pozo-Laderas JC, Pontes-Moreno A, Robles-Arista JC, Bautista-Rodriguez MD, Candau-Alvarez A, Caro-Cuenca MT, Linares-Sicilia MJ	2015	[Mixed invasive fungal infection due to Rhizomucor pusillus and Aspergillus niger in an immunocompetent patient].
23625908	Shah SM, Ayaz M, Khan AU, Ullah F, Farhan, Shah AU, Iqbal H, Hussain S	2015	1,1-Diphenyl,2-picrylhydrazyl free radical scavenging, bactericidal, fungicidal and leishmanicidal properties of Teucrium stocksianum.
23996153	ElAhwany AM, Ghozlan HA, ElSharif HA, Sabry SA	2015	Phylogenetic diversity and antimicrobial activity of marine bacteria associated with the soft coral Sarcophyton glaucum.
24256136	Kayhan S, SarÄ± N, Nartop D	2015	Nanoplatforms attached Schiff bases by condensation method
24576265	Ã‡elebi N, ErmiÅŸ S, Ã–zkan S	2015	Development of topical hydrogels of terbinafine hydrochloride and evaluation of their antifungal activity.
24607657	GutiÃ©rrez-Rojas I, Moreno-Sarmiento N, Montoya D	2015	[Mechanisms and regulation of enzymatic hydrolysis of cellulose in filamentous fungi: classical cases and new models].
24874522	Bui-Klimke TR, Wu F	2015	Ochratoxin A and human health risk: a review of the evidence.
24910400	Etschmann MM, Huth I, Walisko R, Schuster J, Krull R, Holtmann D, Wittmann C, Schrader J	2015	Improving 2-phenylethanol and 6-pentyl-Î±-pyrone production with fungi by microparticle-enhanced cultivation (MPEC).
24997390	Sun J, Wang X, Wang P, Li L, Qu W, Liang J	2015	Antimicrobial, antioxidant and cytotoxic properties of essential oil from Dictamnus angustifolius.
25040940	Benoit I, van den Esker MH, Patyshakuliyeva A, Mattern DJ, Blei F, Zhou M, Dijksterhuis J, Brakhage AA, Kuipers OP, de Vries RP, KovÃ¡cs ÃT	2015	Bacillus subtilis attachment to Aspergillus niger hyphae results in mutually altered metabolism.
25053035	Zhang L, Li R, Dong F, Tian A, Li Z, Dai Y	2015	Physical, mechanical and antimicrobial properties of starch films incorporated with Îµ-poly-L-lysine.
25085574	de la Cruz R, Ascacio JA, Buenrostro J, SepÃºlveda L, RodrÃ­guez R, Prado-BarragÃ¡n A, Contreras JC, Aguilera A, Aguilar CN	2015	Optimization of ellagitannase production by Aspergillus niger GH1 by solid-state fermentation.
25087168	Chandra S, Vandana, Kumar S	2015	Synthesis, spectroscopic, anticancer, antibacterial and antifungal studies of Ni(II) and Cu(II) complexes with hydrazine carboxamide, 2-[3-methyl-2-thienyl methylene].
25098422	Salleh WM, Ahmad F, Yen KH	2015	Chemical compositions and biological activities of the essential oils of Beilschmiedia madang Blume (Lauraceae).
25103563	Mata-GÃ³mez MA, Heerd D, Oyanguren-GarcÃ­a I, Barbero F, Rito-Palomares M, FernÃ¡ndez-Lahore M	2015	A novel pectin-degrading enzyme complex from Aspergillus sojae ATCC 20235 mutants.
25116138	Ko JK, Ximenes E, Kim Y, Ladisch MR	2015	Adsorption of enzyme onto lignins of liquid hot water pretreated hardwoods.
25131651	GarcÃ­a-Cela E, Crespo-Sempere A, Gil-Serna J, Porqueres A, Marin S	2015	Fungal diversity, incidence and mycotoxin contamination in grapes from two agro-climatic Spanish regions with emphasis on Aspergillus species.
25141891	YaldÄ±z G, Sekeroglu N, Kulak M, Demirkol G	2015	Antimicrobial activity and agricultural properties of bitter melon (Momordica charantia L.) grown in northern parts of Turkey: a case study for adaptation.
25152057	Li F, Xie J, Zhang X, Zhao L	2015	Improvement of the optimum pH of Aspergillus niger xylanase towards an alkaline pH by site-directed mutagenesis.
25157979	Mezni F, Aouadhi C, Khouja ML, Khaldi A, Maaroufi A	2015	In vitro antimicrobial activity of Pistacia lentiscus L. edible oil and phenolic extract.
25173522	Shakila K, Kalainathan S	2015	Synthesis aspects, structural, spectroscopic, antimicrobial and room temperature ferromagnetism of zinc iodide complex with Schiff based ligand.
25179903	Liu Y, Meng Z, Shi R, Zhan L, Hu W, Xiang H, Xie Q	2015	Effects of temperature and additives on the thermal stability of glucoamylase from Aspergillus niger.
25181352	Ceci A, Rhee YJ, Kierans M, Hillier S, Pendlowski H, Gray N, Persiani AM, Gadd GM	2015	Transformation of vanadinite [Pb5 (VO4 )3 Cl] by fungi.
25189407	Li Y, Liu B, Song J, Jiang C, Yang Q	2015	Utilization of potato starch processing wastes to produce animal feed with high lysine content.
25194466	Xu J, Chen YQ, Zhang HJ, Wang K, Tang L, Zhang JH, Chen XS, Mao ZG	2015	Optimization of the integrated citric acid-methane fermentation process by air stripping and glucoamylase addition.
25199920	Sonker N, Pandey AK, Singh P	2015	Efficiency of Artemisia nilagirica (Clarke) Pamp. essential oil as a mycotoxicant against postharvest mycobiota of table grapes.
25219534	van Munster JM, Dobruchowska JM, Veloo R, Dijkhuizen L, van der Maarel MJ	2015	Characterization of the starvation-induced chitinase CfcA and Î±-1,3-glucanase AgnB of Aspergillus niger.
25234398	Guerfali M, Saidi A, Gargouri A, Belghith H	2015	Enhanced enzymatic hydrolysis of waste paper for ethanol production using separate saccharification and fermentation.
25242621	Tomassetti S, Pontiggia D, Verrascina I, Reca IB, Francocci F, Salvi G, Cervone F, Ferrari S	2015	Controlled expression of pectic enzymes in Arabidopsis thaliana enhances biomass conversion without adverse effects on growth.
25244297	Patil SA, Prabhakara CT, Halasangi BM, Toragalmath SS, Badami PS	2015	DNA cleavage, antibacterial, antifungal and anthelmintic studies of Co(II), Ni(II) and Cu(II) complexes of coumarin Schiff bases: synthesis and spectral approach.
25248727	El-Elimat T, Raja HA, Figueroa M, Swanson SM, Falkinham JO 3rd, Lucas DM, Grever MR, Wani MC, Pearce CJ, Oberlies NH	2015	Sorbicillinoid analogs with cytotoxic and selective anti-Aspergillus activities from Scytalidium album.
25262143	Chandra S, Gautam S, Rajor HK, Bhatia R	2015	Syntheses, spectroscopic characterization, thermal study, molecular modeling, and biological evaluation of novel Schiff's base benzil bis(5-amino-1,3,4-thiadiazole-2-thiol) with Ni(II), and Cu(II) metal complexes.
25262682	Luo H, Liu H, He Z, Zhou C, Shi Z	2015	Efficient and cost-reduced glucoamylase fed-batch production with alternative carbon sources.
25280048	Khan ZU, Khan AU, Wan P, Chen Y, Kong D, Khan S, Tahir K	2015	In vitro pharmacological screening of three newly synthesised pyrimidine derivatives.
25293978	Petersen LM, Holm DK, Knudsen PB, Nielsen KF, Gotfredsen CH, Mortensen UH, Larsen TO	2015	Characterization of four new antifungal yanuthones from Aspergillus niger.
25299357	Abdullah R, Nisar K, Aslam A, Iqtedar M, Naz S	2015	Enhanced production of xylanase from locally isolated fungal strain using agro-industrial residues under solid-state fermentation.
25300855	Romo SÃ¡nchez S, Gil SÃ¡nchez I, ArÃ©valo-Villena M, Briones PÃ©rez A	2015	Production and immobilization of enzymes by solid-state fermentation of agroindustrial waste.
25322902	Machado DL, Moreira Neto J, da Cruz Pradella JG, Bonomi A, Rabelo SC, da Costa AC	2015	Adsorption characteristics of cellulase and Î²-glucosidase on Avicel, pretreated sugarcane bagasse, and lignin.
25331339	Rawat R, Kumar S, Chadha BS, Kumar D, Oberoi HS	2015	An acidothermophilic functionally active novel GH12 family endoglucanase from Aspergillus niger HO: purification, characterization and molecular interaction studies.
25342249	Kazemi M	2015	Effect of Carum copticum essential oil on growth and aflatoxin formation by Aspergillus strains.
25344433	Jain R, Garg V, Saxena J	2015	Effect of an organophosphate pesticide, monocrotophos, on phosphate-solubilizing efficiency of soil fungal isolates.
25345444	Katayama T, Ohta A, Horiuchi H	2015	Protein kinase C regulates the expression of cell wall-related genes in RlmA-dependent and independent manners in Aspergillus nidulans.
25346364	MartÃ­nez-GirÃ³n R, MartÃ­nez-Torre S, Mosquera-MartÃ­nez J	2015	Bladder aspergillosis detected by urine cytology.
25348290	Tupe SG, Kulkarni RR, Shirazi F, Sant DG, Joshi SP, Deshpande MV	2015	Possible mechanism of antifungal phenazine-1-carboxamide from Pseudomonas sp. against dimorphic fungi Benjaminiella poitrasii and human pathogen Candida albicans.
25349087	Jadhav UU, Hocheng H	2015	Analysis of metal Bioleaching from thermal power plant fly ash by Aspergillus niger 34770 culture supernatant and reduction of phytotoxicity during the process.
25353363	Kunicka-StyczyÅ„ska A, Åšmigielski K, Prusinowska R, Rajkowska K, KuÅ›mider B, Sikora M	2015	Preservative activity of lavender hydrosols in moisturizing body gels.
25355003	Zhou L, Jiang Y, Ma L, He Y, Gao J	2015	Immobilization of glucose oxidase on polydopamine-functionalized graphene oxide.
25363885	Taillandier P, Joannis-Cassan C, Jentzer JB, Gautier S, Sieczkowski N, Granes D, Brandam C	2015	Effect of a fungal chitosan preparation on Brettanomyces bruxellensis, a wine contaminant.
25367340	Wang F, Dijksterhuis J, Wyatt T, WÃ¶sten HA, Bleichrodt RJ	2015	VeA of Aspergillus niger increases spore dispersing capacity by impacting conidiophore architecture.
25367801	Lv Y, Zhou F, Wang B, Pan L	2015	Morphological transitions under oxidative stress in response to metabolite formation in Aspergillus niger.
25370014	Wang F, Krijgsheld P, Hulsman M, de Bekker C, MÃ¼ller WH, Reinders M, de Vries RP, WÃ¶sten HA	2015	FluG affects secretion in colonies of Aspergillus niger.
25380630	Mamta, Shrivastava JN, Satsangi GP, Kumar R	2015	Assessment of bioaerosol pollution over Indo-Gangetic plain.
25382689	Xu SX, Qin X, Liu B, Zhang DQ, Zhang W, Wu K, Zhang YH	2015	An acidic pectin lyase from Aspergillus niger with favourable efficiency in fruit juice clarification.
25384730	Palumbo JD, O'Keeffe TL	2015	Detection and discrimination of four Aspergillus section Nigri species by PCR.
25392205	Feng C, Jin S, Xia XX, Guan Y, Luo M, Zu YG, Fu YJ	2015	Effective bioconversion of sophoricoside to genistein from Fructus sophorae using immobilized Aspergillus niger and Yeast.
25401948	Li XB, Li YL, Zhou JC, Yuan HQ, Wang XN, Lou HX	2015	A new diketopiperazine heterodimer from an endophytic fungus Aspergillus niger.
25408081	Gu Y, Xu W, Liu Y, Zeng G, Huang J, Tan X, Jian H, Hu X, Li F, Wang D	2015	Mechanism of Cr(VI) reduction by Aspergillus niger: enzymatic characteristic, oxidative stress response, and reduction product.
25414142	Damialis A, Mohammad AB, Halley JM, Gange AC	2015	Fungi in a changing world: growth rates will be elevated, but spore production may decrease in future climates.
25416530	Santos T, Connolly C, Murphy R	2015	Trace element inhibition of phytase activity.
25423672	Bragadeeswaran S, Kumaran NS, Pandimuthu L, Prabahar R	2015	Physiological characteristics of crab Portunus sanguinolentus egg mass extract from southeast coast of India.
25428206	Bernardos A, Marina T, Å½Ã¡Äek P, PÃ©rez-Esteve Ã‰, MartÃ­nez-MaÃ±ez R, Lhotka M, KouÅ™imskÃ¡ L, PulkrÃ¡bek J, KlouÄek P	2015	Antifungal effect of essential oil components against Aspergillus niger when loaded into silica mesoporous supports.
25432348	Ottenheim C, Meier K, Zimmermann W, Wu JC	2015	Isolation of filamentous fungi exhibiting high endoxylanase activity in lignocellulose hydrolysate.
25435503	Gu L, Zhang J, Du G, Chen J	2015	Multivariate modular engineering of the protein secretory pathway for production of heterologous glucose oxidase in Pichia pastoris.
25435504	Yang Y, Huang L, Wang J, Xu Z	2015	Expression, characterization and mutagenesis of an FAD-dependent glucose dehydrogenase from Aspergillus terreus.
25439930	Remoroza C, Wagenknecht M, Buchholt HC, Moerschbacher BM, Gruppen H, Schols HA	2015	Mode of action of Bacillus licheniformis pectin methylesterase on highly methylesterified and acetylated pectins.
25446467	Bouzabata A, Cabral C, GonÃ§alves MJ, Cruz MT, Bighelli A, Cavaleiro C, Casanova J, Tomi F, Salgueiro L	2015	Myrtus communis L. as source of a bioactive and safe essential oil.
25447420	Cao H, Chen X, Jassbi AR, Xiao J	2015	Microbial biotransformation of bioactive flavonoids.
25458302	Salaberria AM, Fernandes SC, Diaz RH, Labidi J	2015	Processing of Î±-chitin nanofibers by dynamic high pressure homogenization: characterization and antifungal activity against A. niger.
25459562	Sabino R, Ferreira JA, Moss RB, Valente J, VerÃ­ssimo C, Carolino E, Clemons KV, Everson C, Banaei N, Penner J, Stevens DA	2015	Molecular epidemiology of Aspergillus collected from cystic fibrosis patients.
25463642	Wu C, Sun H, Li Y, Liu X, Du X, Wang X, Xu P	2015	Biosensor based on glucose oxidase-nanoporous gold co-catalysis for glucose detection.
25465785	Tan IS, Lee KT	2015	Immobilization of Î²-glucosidase from Aspergillus niger on Îº-carrageenan hybrid matrix and its application on the production of reducing sugar from macroalgae cellulosic residue.
25482299	Lam PL, Gambari R, Kok SH, Lam KH, Tang JC, Bian ZX, Lee KK, Chui CH	2015	Non-toxic agarose/gelatin-based microencapsulation system containing gallic acid for antifungal application.
25498457	Shi F, Tan J, Chu J, Wang Y, Zhuang Y, Zhang S	2015	A qualitative and quantitative high-throughput assay for screening of gluconate high-yield strains by Aspergillus niger.
25498708	Kim EJ, Kim HS	2015	Physicochemical properties of dehydrated potato parenchyma cells with ungelatinized and gelatinized starches.
25502526	Li Y, Wan Z, Liu W, Li R	2015	Identification and susceptibility of Aspergillus section nigri in china: prevalence of species and paradoxical growth in response to echinocandins.
25502541	Sazanova K, Osmolovskaya N, Schiparev S, Yakkonen K, Kuchaeva L, Vlasov D	2015	Organic acids induce tolerance to zinc- and copper-exposed fungi under various growth conditions.
25503912	Mela EK, Anastassiou ED, Gartaganis SP, Christofidou M	2015	Fungal isolation from disinfectant solutions of contact lens storage cases among asymptomatic users.
25523046	Mahmoud KH	2015	Synthesis, characterization, optical and antimicrobial studies of polyvinyl alcohol-silver nanocomposites.
25527139	Hesampour A, Siadat SE, Malboobi MA, Mohandesi N, Arab SS, Ghahremanpour MM	2015	Enhancement of thermostability and kinetic efficiency of Aspergillus niger PhyA phytase by site-directed mutagenesis.
25529703	Montserrat V, Bruins MJ, Edens L, Koning F	2015	Influence of dietary components on Aspergillus niger prolyl endoprotease mediated gluten degradation.
25530001	Elgharbi F, Hlima HB, Farhat-Khemakhem A, Ayadi-Zouari D, Bejar S, Hmida-Sayari A	2015	Expression of A. niger US368 xylanase in E. coli: purification, characterization and copper activation.
25537271	Gu W, Hao Y, Zhang G, Wang SF, Miao TT, Zhang KP	2015	Synthesis, in vitro antimicrobial and cytotoxic activities of new carbazole derivatives of ursolic acid.
25541362	Panda A, Ghosh AK, Mirdha BR, Xess I, Paul S, Samantaray JC, Srinivasan A, Khalil S, Rastogi N, Dabas Y	2015	MALDI-TOF mass spectrometry for rapid identification of clinical fungal isolates based on ribosomal protein biomarkers.
25542127	Guo M, Ma Y, Wang C, Liu H, Li Q, Fei M	2015	Synthesis, anti-oxidant activity, and biodegradability of a novel recombinant polysaccharide derived from chitosan and lactose.
25545471	Tscheschke B, Dreimann J, von der Ruhr JW, Schmidt T, Stahl F, Just L, Scheper T	2015	Evaluation of a new mist-chamber bioreactor for biotechnological applications.
25552347	Lu H, Li C, Tang W, Wang Z, Xia J, Zhang S, Zhuang Y, Chu J, Noorman H	2015	Dependence of fungal characteristics on seed morphology and shear stress in bioreactors.
25553804	Khan H, Saeed M, Rauf A, Khan MA, Muhammad N	2015	Antimicrobial and inhibition on heat-induced protein denaturation of constituents isolated from Polygonatum verticillatum rhizomes.
25553918	Nielsen KF, Ngemela AF, Jensen LB, de Medeiros LS, Rasmussen PH	2015	UHPLC-MS/MS determination of ochratoxin A and fumonisins in coffee using QuEChERS extraction combined with mixed-mode SPE purification.
25555927	Singh S, Sarma S, Agarwal M, Goyal A, Moholkar VS	2015	Ultrasound enhanced ethanol production from Parthenium hysterophorus: A mechanistic investigation.
25557283	Ouf SA, Basher AH, Mohamed AA	2015	Inhibitory effect of double atmospheric pressure argon cold plasma on spores and mycotoxin production of Aspergillus niger contaminating date palm fruits.
25559021	Rawat HK, Ganaie MA, Kango N	2015	Production of inulinase, fructosyltransferase and sucrase from fungi on low-value inulin-rich substrates and their use in generation of fructose and fructo-oligosaccharides.
25561059	Li X, Luo L, Yang J, Li B, Yuan H	2015	Mechanisms for solubilization of various insoluble phosphates and activation of immobilized phosphates in different soils by an efficient and salinity-tolerant Aspergillus niger strain An2.
25562369	Nielsen AV, Nyffenegger C, Meyer AS	2015	Performance of microbial phytases for gastric inositol phosphate degradation.
25564204	Samaratunga A, Kudina O, Nahar N, Zakharchenko A, Minko S, Voronov A, Pryor SW	2015	Impact of enzyme loading on the efficacy and recovery of cellulolytic enzymes immobilized on enzymogel nanoparticles.
25566698	Kuivanen J, PenttilÃ¤ M, Richard P	2015	Metabolic engineering of the fungal D-galacturonate pathway for L-ascorbic acid production.
25571918	Zhihong L, Kunlun H, Yunbo L	2015	Ochratoxin A and ochratoxin-producing fungi on cereal grain in China: a review.
25572097	Olarte RA, Horn BW, Singh R, Carbone I	2015	Sexual recombination in Aspergillus tubingensis.
25572938	Fuentes-Garibay JA, Aguilar CN, RodrÃ­guez-Herrera R, Guerrero-OlazarÃ¡n M, Viader-SalvadÃ³ JM	2015	Tannase sequence from a xerophilic Aspergillus niger Strain and production of the enzyme in Pichia pastoris.
25575204	Meng Y, Li S, Yuan H, Zou D, Liu Y, Zhu B, Li X	2015	Effect of lipase addition on hydrolysis and biomethane production of Chinese food waste.
25576739	AltÄ±ntop MD, Ã–zdemir A, Turan-Zitouni G, IlgÄ±n S, AtlÄ± Ã–, Demirel R, KaplancÄ±klÄ± ZA	2015	A novel series of thiazolyl-pyrazoline derivatives: synthesis and evaluation of antifungal activity, cytotoxicity and genotoxicity.
25577697	Romo-RodrÃ­guez P, Acevedo-Aguilar FJ, Lopez-Torres A, Wrobel K, Wrobel K, GutiÃ©rrez-Corona JF	2015	Cr(VI) reduction by gluconolactone and hydrogen peroxide, the reaction products of fungal glucose oxidase: Cooperative interaction with organic acids in the biotransformation of Cr(VI).
25579799	Ain Q, Pandey SK, Pandey OP, Sengupta SK	2015	Synthesis, spectroscopic, thermal and antimicrobial studies of neodymium(III) and samarium(III) complexes derived from tetradentate ligands containing N and S donor atoms.
25580878	Liang X, Hillier S, Pendlowski H, Gray N, Ceci A, Gadd GM	2015	Uranium phosphate biomineralization by fungi.
25582414	Chen Z, Liu Y, Yan Q, Yang S, Jiang Z	2015	Biochemical Characterization of a Novel Endo-1,5-Î±-l-arabinanase from Rhizomucor miehei.
25585293	Mitra S, Patra P, Pradhan S, Debnath N, Dey KK, Sarkar S, Chattopadhyay D, Goswami A	2015	Microwave synthesis of ZnO@mSiOâ‚‚ for detailed antifungal mode of action study: understanding the insights into oxidative stress.
25585381	Yang M, Tang M, Ma X, Yang L, He J, Peng X, Guo G, Zhou L, Luo N, Yuan Z, Tong A	2015	AP-57/C10orf99 is a new type of multifunctional antimicrobial peptide.
25590577	Paulussen C, Boulet G, Bosschaerts T, Cos P, Fortin A, Maes L	2015	Efficacy of oleylphosphocholine (OlPC) in vitro and in a mouse model of invasive aspergillosis.
25591169	Ayranci R, Demirkol DO, Ak M, Timur S	2015	Ferrocene-functionalized 4-(2,5-Di(thiophen-2-yl)-1H-pyrrol-1-yl)aniline: a novel design in conducting polymer-based electrochemical biosensors.
25592678	Wang L, Zhang J, Cao Z, Wang Y, Gao Q, Zhang J, Wang D	2015	Inhibition of oxidative phosphorylation for enhancing citric acid production by Aspergillus niger.
25595493	Ushasree MV, Vidya J, Pandey A	2015	Replacement P212H altered the pH-temperature profile of phytase from Aspergillus niger NII 08121.
25596722	Prabhu SA, Wagenknecht M, Melvin P, Gnanesh Kumar BS, Veena M, Shailasree S, Moerschbacher BM, Kini KR	2015	Immuno-affinity purification of PglPGIP1, a polygalacturonase-inhibitor protein from pearl millet: studies on its inhibition of fungal polygalacturonases and role in resistance against the downy mildew pathogen.
25601326	Wiater A, Paduch R, Choma A, Sylwia S, Pleszczynska M, Tomczyk M, Locatelli M, Janusz S	2015	(1â†’3)-Î±-D-Glucans from Aspergillus spp.: Structural Characterization and Biological Study on their Carboxymethylated Derivatives.
25602977	Oya A, Tanaka N, Kusama T, Kim SY, Hayashi S, Kojoma M, Hishida A, Kawahara N, Sakai K, Gonoi T, Kobayashi J	2015	Prenylated benzophenones from Triadenum japonicum.
25605550	Saleem M, Bhatti HN, Jilani MI, Hanif MA	2015	Bioanalytical evaluation of Cinnamomum zeylanicum essential oil.
25607348	Hu J, Gourlay K, Arantes V, Van Dyk JS, Pribowo A, Saddler JN	2015	The accessible cellulose surface influences cellulase synergism during the hydrolysis of lignocellulosic substrates.
25615679	Rawat P, Singh RN	2015	Assessment of conformational, spectral, antimicrobial activity, chemical reactivity and NLO application of Pyrrole-2,5-dicarboxaldehyde bis(oxaloyldihydrazone).
25616499	Meyer V, Fiedler M, Nitsche B, King R	2015	The Cell Factory Aspergillus Enters the Big Data Era: Opportunities and Challenges for Optimising Product Formation.
25620444	Morkvenaite-Vilkonciene I, Genys P, Ramanaviciene A, Ramanavicius A	2015	Scanning electrochemical impedance microscopy for investigation of glucose oxidase catalyzed reaction.
25625680	Faty RM, Rashed MS, Youssef MM	2015	Microwave-assisted synthesis and antimicrobial evaluation of novel spiroisoquinoline and spiropyrido[4,3-d]pyrimidine derivatives.
25628447	Veza S, RodrÃ­guez-Perez R, Carretero P, Juste S, Caballero ML	2015	Occupational allergic bronchial asthma induced by Lallzyme EX-V, an enzymatic blend sourced from Aspergillus niger used as additive in the wine industry.
25629352	van Munster JM, Nitsche BM, Akeroyd M, Dijkhuizen L, van der Maarel MJ, Ram AF	2015	Systems approaches to predict the functions of glycoside hydrolases during the life cycle of Aspergillus niger using developmental mutants âˆ†brlA and âˆ†flbA.
25633436	Gharaghani M, Seifi Z, Zarei Mahmoudabadi A	2015	Otomycosis in iran: a review.
25634077	Barrs VR, Ujvari B, Dhand NK, Peters IR, Talbot J, Johnson LR, Billen F, Martin P, Beatty JA, Belov K	2015	Detection of Aspergillus-specific antibodies by agar gel double immunodiffusion and IgG ELISA in feline upper respiratory tract aspergillosis.
25639249	Chen Y, Huang J, Li Y, Zeng G, Zhang J, Huang A, Zhang J, Ma S, Tan X, Xu W, Zhou W	2015	Study of the rice straw biodegradation in mixed culture of Trichoderma viride and Aspergillus niger by GC-MS and FTIR.
25640404	Song L, Tsang A, Sylvestre M	2015	Engineering a thermostable fungal GH10 xylanase, importance of N-terminal amino acids.
25642400	Baba Y, Sumitani JI, Tani S, Kawaguchi T	2015	Characterization of <i>Aspergillus aculeatus</i> Î²-glucosidase 1 accelerating cellulose hydrolysis with <i>Trichoderma</i> cellulase system.
25652193	VeselÃ¡ AB, KÅ™enkovÃ¡ A, MartÃ­nkovÃ¡ L	2015	Exploring the potential of fungal arylacetonitrilases in mandelic acid synthesis.
25656408	Nouripour-Sisakht S, Mirhendi H, Shidfar MR, Ahmadi B, Rezaei-Matehkolaei A, Geramishoar M, Zarei F, Jalalizand N	2015	Aspergillus species as emerging causative agents of onychomycosis.
25659626	Malgas S, van Dyk SJ, Pletschke BI	2015	Î²-mannanase (Man26A) and Î±-galactosidase (Aga27A) synergism - a key factor for the hydrolysis of galactomannan substrates.
25666853	Li Z, Yang F, Yang R	2015	Synthesis and characterization of chitosan derivatives with dual-antibacterial functional groups.
25675339	Osmani RA, Aloorkar NH, Kulkarni AS, Kulkarni PK, Hani U, Thirumaleshwar S, Bhosale RR	2015	Novel Cream Containing Microsponges of Anti-Acne Agent: Formulation Development and Evaluation.
25679443	Qin B, Li Y, Meng L, Ouyang J, Jin D, Wu L, Zhang X, Jia X, You S	2015	'Mirror-image' manipulation of curdione stereoisomer scaffolds by chemical and biological approaches: development of a sesquiterpenoid library.
25682517	Zeng X, Twardowska I, Wei S, Sun L, Wang J, Zhu J, Cai J	2015	Removal of trace metals and improvement of dredged sediment dewaterability by bioleaching combined with Fenton-like reaction.
25689642	MickeviÄienÄ— K, BaranauskaitÄ— R, KantminienÄ— K, Stasevych M, Komarovska-Porokhnyavets O, Novikov V	2015	Synthesis and antimicrobial activity of N-substituted-Î²-amino acid derivatives containing 2-hydroxyphenyl, benzo[b]phenoxazine and quinoxaline moieties.
25697901	Mirazimi SM, Abbasalipour Z, Rashchi F	2015	Vanadium removal from LD converter slag using bacteria and fungi.
25705718	Abd El-Aziz AR, Mahmoud MA, Al-Othman MR, Al-Gahtani MF	2015	Use of selected essential oils to control aflatoxin contaminated stored cashew and detection of aflatoxin biosynthesis gene.
25706180	Pi B, Yu D, Dai F, Song X, Zhu C, Li H, Yu Y	2015	A genomics based discovery of secondary metabolite biosynthetic gene clusters in Aspergillus ustus.
25707862	Yu H, Liebhold M, Xie X, Li SM	2015	Tyrosine O-prenyltransferases TyrPT and SirD displaying similar behavior toward unnatural alkyl or benzyl diphosphate as their natural prenyl donor dimethylallyl diphosphate.
25711178	Rather MY, Nordberg Karlsson E, Adlercreutz P	2015	Complexation of alkyl glycosides with Î±-cyclodextrin can have drastically different effects on their conversion by glycoside hydrolases.
25712678	Zhan Y, Liu H, Wu Y, Wei P, Chen Z, Williamson JS	2015	Biotransformation of artemisinin by Aspergillus niger.
25713980	Gherbawy Y, Elhariry H, KocsubÃ© S, Bahobial A, Deeb BE, Altalhi A, Varga J, VÃ¡gvÃ¶lgyi C	2015	Molecular characterization of black Aspergillus species from onion and their potential for ochratoxin A and fumonisin B2 production.
25720441	PopoviÄ‡ V, StojkoviÄ‡ D, NikoliÄ‡ M, Heyerick A, PetroviÄ‡ S, SokoviÄ‡ M, NiketiÄ‡ M	2015	Extracts of three Laserpitium L. species and their principal components laserpitine and sesquiterpene lactones inhibit microbial growth and biofilm formation by oral Candida isolates.
25721554	Bandodkar AJ, Jia W, RamÃ­rez J, Wang J	2015	Biocompatible enzymatic roller pens for direct writing of biocatalytic materials: 'do-it-yourself' electrochemical biosensors.
25723059	Taylor-Edmonds L, Lichi T, Rotstein-Mayer A, Mamane H	2015	The impact of dose, irradiance and growth conditions on Aspergillus niger (renamed A. brasiliensis) spores low-pressure (LP) UV inactivation.
25723623	van Munster JM, Sanders P, ten Kate GA, Dijkhuizen L, van der Maarel MJ	2015	Kinetic characterization of Aspergillus niger chitinase CfcI using a HPAEC-PAD method for native chitin oligosaccharides.
25729999	Al-Sheikh HM	2015	LAMP-PCR detection of ochratoxigenic Aspergillus species collected from peanut kernel.
25736883	Bleichrodt RJ, Hulsman M, WÃ¶sten HA, Reinders MJ	2015	Switching from a unicellular to multicellular organization in an Aspergillus niger hypha.
25737122	Zhou H, Li X, Guo M, Xu Q, Cao Y, Qiao D, Cao Y, Xu H	2015	Secretory Expression and Characterization of an Acidic Endo-Polygalacturonase Gene from Aspergillus niger SC323 in Saccharomyces cerevisiae.
25748777	Mallikarjuna Reddy L, Dinneswara Reddy G, Padmaja A, Padmavathi V	2015	Synthesis and antimicrobial activity of amino linked heterocycles.
25755082	Tian J, Wang Y, Zeng H, Li Z, Zhang P, Tessema A, Peng X	2015	Efficacy and possible mechanisms of perillaldehyde in control of Aspergillus niger causing grape decay.
25757236	Kumar S, Kumar S, Punekar NS	2015	Characterization of succinic semialdehyde dehydrogenase from Aspergillus niger.
25759161	Osuna Y, Sandoval J, Saade H, LÃ³pez RG, Martinez JL, Colunga EM, de la Cruz G, Segura EP, ArÃ©valo FJ, Zon MA, FernÃ¡ndez H, Ilyina A	2015	Immobilization of Aspergillus niger lipase on chitosan-coated magnetic nanoparticles using two covalent-binding methods.
25765910	Vasantha K, Basavarajaswamy G, Vaishali Rai M, Boja P, Pai VR, Shruthi N, Bhat M	2015	Rapid 'one-pot' synthesis of a novel benzimidazole-5-carboxylate and its hydrazone derivatives as potential anti-inflammatory and antimicrobial agents.
25775943	Shankarwar SG, Nagolkar BB, Shelke VA, Chondhekar TK	2015	Synthesis, spectral, thermal and antimicrobial studies of transition metal complexes of 14-membered tetraaza[Nâ‚„] macrocyclic ligand.
25777475	Lohan S, Monga J, Chauhan CS, Bisht GS	2015	In Vitro and In Vivo Evaluation of Small Cationic Abiotic Lipopeptides as Novel Antifungal Agents.
25778455	Fratto BE, Katz E	2015	Reversible logic gates based on enzyme-biocatalyzed reactions and realized in flow cells: a modular approach.
25783016	Cai J, Dang Q, Liu C, Fan B, Yan J, Xu Y, Li J	2015	Preparation and characterization of N-benzoyl-O-acetyl-chitosan.
25786227	S MS, M EA, Chidambaram R	2015	Isotherm modelling, kinetic study and optimization of batch parameters using response surface methodology for effective removal of Cr(VI) using fungal biomass.
25787023	Dulf FV, Vodnar DC, Dulf EH, ToÅŸa MI	2015	Total phenolic contents, antioxidant activities, and lipid fractions from berry pomaces obtained by solid-state fermentation of two Sambucus species with Aspergillus niger.
25789757	Ang LF, Por LY, Yam MF	2015	Development of an amperometric-based glucose biosensor to measure the glucose content of fruit.
25791330	Nasir NM, Bakar NS, Lananan F, Abdul Hamid SH, Lam SS, Jusoh A	2015	Treatment of African catfish, Clarias gariepinus wastewater utilizing phytoremediation of microalgae, Chlorella sp. with Aspergillus niger bio-harvesting.
25791454	Zhang LJ, Zhang JA, Zou XZ, Liu YJ, Li N, Zhang ZJ, Li Y	2015	Studies on antimicrobial effects of four ligands and their transition metal complexes with 8-mercaptoquinoline and pyridine terminal groups.
25794758	Degrand L, Rakotozafy L, Nicolas J	2015	Activity of carbohydrate oxidases as influenced by wheat flour dough components.
25797407	Mishra A, Sardar M	2015	Cellulase assisted synthesis of nano-silver and gold: Application as immobilization matrix for biocatalysis.
25817650	Li M, Witt T, Xie F, Warren FJ, Halley PJ, Gilbert RG	2015	Biodegradation of starch films: the roles of molecular and crystalline structure.
25821729	Raghavendra KR, Yadav D, Kumar A, Sharma M, Bhuria J, Chand AE	2015	The nondermatophyte molds: Emerging as leading cause of onychomycosis in south-east Rajasthan.
25822597	Xiao C, Wu X, Chi R	2015	Dephosphorization of High-Phosphorus Iron Ore Using Different Sources of Aspergillus niger Strains.
25832181	George E, Kumar SN, Jacob J, Bommasani B, Lankalapalli RS, Morang P, Kumar BS	2015	Characterization of the bioactive metabolites from a plant growth-promoting rhizobacteria and their exploitation as antimicrobial and plant growth-promoting agents.
25834246	Wu QJ, Wang ZB, Wang GY, Li YX, Qi YX	2015	Effects of feed supplemented with fermented pine needles (Pinus ponderosa) on growth performance and antioxidant status in broilers.
25836414	Palumbo JD, O'Keeffe TL, Ho YS, Santillan CJ	2015	Occurrence of ochratoxin a contamination and detection of ochratoxigenic Aspergillus species in retail samples of dried fruits and nuts.
25836415	MejÃ­a-Garibay B, Palou E, LÃ³pez-Malo A	2015	Composition, diffusion, and antifungal activity of black mustard (Brassica nigra) essential oil when applied by direct addition or vapor phase contact.
25837506	Li Q, Coffman AM, Ju LK	2015	Development of reproducible assays for polygalacturonase and pectinase.
25837891	Jang E, Kim M, Koh WG	2015	Ag@SiO2-entrapped hydrogel microarray: a new platform for a metal-enhanced fluorescence-based protein assay.
25841374	Hlila MB, Mosbah H, Majouli K, Msaada K, Jannet HB, Aouni M, Selmi B	2015	Î±-Glucosidase inhibition by Tunisian Scabiosa arenaria Forssk. extracts.
25844038	Hussain MA, Shah A, Jantan I, Shah MR, Tahir MN, Ahmad R, Bukhari SN	2015	Hydroxypropylcellulose as a novel green reservoir for the synthesis, stabilization, and storage of silver nanoparticles.
25847317	Muhialdin BJ, Hassan Z, Abu Bakar F, Algboory HL, Saari N	2015	Novel Antifungal Peptides Produced by Leuconostoc mesenteroides DU15 Effectively Inhibit Growth of Aspergillus niger.
25847769	Alwan WS, Karpoormath R, Palkar MB, Patel HM, Rane RA, Shaikh MS, Kajee A, Mlisana KP	2015	Novel imidazo[2,1-b]-1,3,4-thiadiazoles as promising antifungal agents against clinical isolate of Cryptococcus neoformans.
25852654	Gressler M, Hortschansky P, Geib E, Brock M	2015	A new high-performance heterologous fungal expression system based on regulatory elements from the Aspergillus terreus terrein gene cluster.
25854601	Buanafina MM, Dalton S, Langdon T, Timms-Taravella E, Shearer EA, Morris P	2015	Functional co-expression of a fungal ferulic acid esterase and a Î²-1,4 endoxylanase in Festuca arundinacea (tall fescue) modifies post-harvest cell wall deconstruction.
25855526	Karray R, Hamza M, Sayadi S	2015	Evaluation of ultrasonic, acid, thermo-alkaline and enzymatic pre-treatments on anaerobic digestion of Ulva rigida for biogas production.
25857986	Li YF, Jin J, Guo Q, Ha YM, Li QP	2015	Complexation of synthetic CDM-AM copolymer with natamycin and carbendazim to improve solubility and fungicidal activity.
25857991	BoÅ¾iÄ M, Vivod V, KavÄiÄ S, Leitgeb M, Kokol V	2015	New findings about the lipase acetylation of nanofibrillated cellulose using acetic anhydride as acyl donor.
25858278	Kadaikunnan S, Rejiniemon T, Khaled JM, Alharbi NS, Mothana R	2015	In-vitro antibacterial, antifungal, antioxidant and functional properties of Bacillus amyloliquefaciens.
25863020	Stankov-JovanoviÄ‡ VP, IliÄ‡ MD, MitiÄ‡ VD, Mihajilov-Krstev TM, SimonoviÄ‡ SR, NikoliÄ‡ MandiÄ‡ SD, Tabet JC, Cole RB	2015	Secondary metabolites of Seseli rigidum: Chemical composition plus antioxidant, antimicrobial and cholinesterase inhibition activity.
25868615	Zhang XH, Sun ZY, Cao FL, Ahmad H, Yang XH, Zhao LG, Wang T	2015	Effects of dietary supplementation with fermented ginkgo leaves on antioxidant capacity, intestinal morphology and microbial ecology in broiler chicks.
25868913	Karpe AV, Beale DJ, Morrison PD, Harding IH, Palombo EA	2015	Untargeted metabolic profiling of Vitis vinifera during fungal degradation.
25871371	Shih MH, Xu YY, Yang YS, Lin GL	2015	A facile synthesis and antimicrobial activity evaluation of sydnonyl-substituted thiazolidine derivatives.
25873973	Rehman A, Rehman A, Ahmad I	2015	Antibacterial, Antifungal, and Insecticidal Potentials of Oxalis corniculata and Its Isolated Compounds.
25874210	Huang PJ, Chang KL, Hsieh JF, Chen ST	2015	Catalysis of rice straw hydrolysis by the combination of immobilized cellulase from Aspergillus niger on Î²-cyclodextrin-Fe3O4 nanoparticles and ionic liquid.
25882631	Binder U, BenÄina M, Fizil Ã, Batta G, Chhillar AK, Marx F	2015	Protein kinase A signaling and calcium ions are major players in PAF mediated toxicity against Aspergillus niger.
25883784	Shi C, He J, Yu J, Yu B, Huang Z, Mao X, Zheng P, Chen D	2015	Solid state fermentation of rapeseed cake with Aspergillus niger for degrading glucosinolates and upgrading nutritional value.
25888553	Priegnitz BE, Brandt U, Pahirulzaman KA, Dickschat JS, FleiÃŸner A	2015	The AngFus3 Mitogen-Activated Protein Kinase Controls Hyphal Differentiation and Secondary Metabolism in Aspergillus niger.
25893812	Tareq FS, Lee HS, Lee YJ, Lee JS, Shin HJ	2015	Ieodoglucomide C and Ieodoglycolipid, New Glycolipids from a Marine-Derived Bacterium Bacillus licheniformis 09IDYM23.
25894295	Bustamante-Vargas CE, Mignoni ML, de Oliveira D, Venquiaruto LD, Valduga E, Toniazzo G, Dallago RM	2015	Synthesis of a hybrid polymer-inorganic biomimetic support incorporating in situ pectinase from Aspergillus niger ATCC 9642.
25895259	Vaddadi S, Parvatam G	2015	Impacts of biotic and abiotic stress on major quality attributing metabolites of coffee beans.
25896034	Trytek M, Fiedurek J, PodkoÅ›cielna B, Gawdzik B, Skowronek M	2015	An efficient method for the immobilization of inulinase using new types of polymers containing epoxy groups.
25898416	Sharifi-Rad J, Hoseini-Alfatemi SM, Sharifi-Rad M, Sharifi-Rad M, Iriti M, Sharifi-Rad M, Sharifi-Rad R, Raeisi S	2015	Phytochemical compositions and biological activities of essential oil from Xanthium strumarium L.
25899502	Nguyen TM, Kim J	2015	Antifungal and antibacterial activities of Streptomyces polymachus sp. nov. isolated from soil.
25901899	Zhou X, Hui E, Yu XL, Lin Z, Pu LK, Tu Z, Zhang J, Liu Q, Zheng J, Zhang J	2015	Development of a Rapid Immunochromatographic Lateral Flow Device Capable of Differentiating Phytase Expressed from Recombinant Aspergillus niger phyA2 and Genetically Modified Corn.
25903282	Zdarta J, Klapiszewski Å, Wysokowski M, Norman M, KoÅ‚odziejczak-Radzimska A, MoszyÅ„ski D, Ehrlich H, Maciejewski H, Stelling AL, Jesionowski T	2015	Chitin-lignin material as a novel matrix for enzyme immobilization.
25920238	Makhloufi A, Ben Larbi L, Moussaoui A, Lazouni HA, Romane A, Wanner J, Schmidt E, Jirovetz L, HÃ¶ferle M	2015	Chemical composition and antifungal activity of Aaronsohnia pubescens essential oil from Algeria.
25920259	Gao G, Wang Q, Zhou J, Wang H, Ke L, Rao P	2015	Isolation and identification of a polygalacturonase inhibiting protein from Isatidis root.
25920332	Mata-GÃ³mez M, Mussatto SI, RodrÃ­guez R, Teixeira JA, Martinez JL, Hernandez A, Aguilar CN	2015	Gallic Acid Production with Mouldy Polyurethane Particles Obtained from Solid State Culture of Aspergillus niger GH1.
25924935	Shi J, de Roos A, Schouten O, Zheng C, Vink C, Vonk B, Kliphuis A, Schaap A, Edens L	2015	Properties of Hemoglobin Decolorized with a Histidine-Specific Protease.
25925935	Kaukinen K, Lindfors K	2015	Novel treatments for celiac disease: glutenases and beyond.
25936280	Elgharbi F, Hmida-Sayari A, Zaafouri Y, Bejar S	2015	Expression of an Aspergillus niger xylanase in yeast: Application in breadmaking and in vitro digestion.
25951777	Parshikov IA, Sutherland JB	2015	Biotransformation of Steroids and Flavonoids by Cultures of Aspergillus niger.
25952773	Mitropoulou G, Fitsiou E, Stavropoulou E, Papavassilopoulou E, Vamvakias M, Pappa A, Oreopoulou A, Kourkoutas Y	2015	Composition, antimicrobial, antioxidant, and antiproliferative activity of Origanum dictamnus (dittany) essential oil.
25954966	Baig MN, Shahid AA, Ali M	2015	In Vitro Assessment of Extracts of the Lingzhi or Reishi Medicinal Mushroom, Ganoderma lucidum (Higher Basidiomycetes) Against Different Plant Pathogenic Fungi.
25967034	Yu S, Li Z, Wang Y, Chen W, Fu L, Tang W, Chen C, Liu Y, Zhang X, Ma L	2015	High-level expression and characterization of a thermophilic Î²-mannanase from Aspergillus niger in Pichia pastoris.
25972050	Kim JR, Michielsen S	2015	Photodynamic activity of nanostructured fabrics grafted with xanthene and thiazine dyes against opportunistic fungi.
25973507	Mota AS, Martins MR, Arantes S, Lopes VR, Bettencourt E, Pombal S, Gomes AC, Silva LA	2015	Antimicrobial activity and chemical composition of the essential oils of Portuguese Foeniculum vulgare fruits.
25978443	Vasylieva N, Marinesco S, Barbier D, Sabac A	2015	Silicon/SU8 multi-electrode micro-needle for in vivo neurochemical monitoring.
25979898	Ceci A, Kierans M, Hillier S, Persiani AM, Gadd GM	2015	Fungal Bioweathering of Mimetite and a General Geomycological Model for Lead Apatite Mineral Biotransformations.
25981163	Zhao Q, Wang CX, Yu Y, Wang GQ, Zheng QC, Chen GD, Lian YY, Lin F, Guo LD, Gao H	2015	Nodulisporipyrones A-D, new bioactive Î±-pyrone derivatives from Nodulisporium sp.
25989039	Chaves-LÃ³pez C, Serio A, Gianotti A, Sacchetti G, Ndagijimana M, Ciccarone C, Stellarini A, Corsetti A, Paparella A	2015	Diversity of food-borne Bacillus volatile compounds and influence on fungal growth.
25991543	Inoue H, Yano S, Sawayama S	2015	Effect of Î²-Mannanase and Î²-Mannosidase Supplementation on the Total Hydrolysis of Softwood Polysaccharides by the Talaromyces cellulolyticus Cellulase System.
26002539	Prabhakara CT, Patil SA, Kulkarni AD, Naik VH, Manjunatha M, Kinnal SM, Badami PS	2015	Synthesis, spectral, thermal, fluorescence, antimicrobial, anthelmintic and DNA cleavage studies of mononuclear metal chelates of bi-dentate 2H-chromene-2-one Schiff base.
26002697	Xavier JR, Babusha ST, George J, Ramana KV	2015	Material Properties and Antimicrobial Activity of Polyhydroxybutyrate (PHB) Films Incorporated with Vanillin.
26004705	Bhatti MZ, Ali A, Saeed A, Saeed A, Malik SA	2015	Antimicrobial, antitumor and brine shrimp lethality assay of Ranunculus arvensis L. extracts.
26004716	Naz S, Haq R, Aslam F, Ilyas S	2015	Evaluation of antimicrobial activity of extracts of in vivo and in vitro grown Vinca rosea L. (Catharanthus roseus) against pathogens.
26007250	Moid MA, Akhanda AH, Islam S, Halder SK, Islam R	2015	Epidemiological Aspect and common Bacterial and Fungal isolates from Suppurative Corneal Ulcer in Mymensingh Region.
26010737	Rosenblum Lichtenstein JH, Hsu YH, Gavin IM, Donaghey TC, Molina RM, Thompson KJ, Chi CL, Gillis BS, Brain JD	2015	Environmental mold and mycotoxin exposures elicit specific cytokine and chemokine responses.
26018343	Fujita A, Alencar SM, Park YK	2015	Conversion of Isoflavone Glucosides to Aglycones by Partially Purified Î²-Glucosidases from Microbial and Vegetable Sources.
26021385	Nadeem H, Rashid MH, Siddique MH	2015	Effect of MgÂ²âº and AlÂ²âº Ions on Thermodynamic and Physiochemical Properties of Aspergillus niger Invertases.
26022858	Deng W, Lin D, Yao K, Yuan H, Wang Z, Li J, Zou L, Han X, Zhou K, He L, Hu X, Liu S	2015	Characterization of a novel Î²-cypermethrin-degrading Aspergillus niger YAT strain and the biochemical degradation pathway of Î²-cypermethrin.
26028740	Barman S, Sit N, Badwaik LS, Deka SC	2015	Pectinase production by Aspergillus niger using banana (Musa balbisiana) peel as substrate and its effect on clarification of banana juice.
26029671	Ayaz M, Subhan F, Ahmed J, Khan AU, Ullah F, Ullah I, Ali G, Syed NI, Hussain S	2015	Sertraline enhances the activity of antimicrobial agents against pathogens of clinical relevance.
26030273	Janssen G, Christis C, Kooy-Winkelaar Y, Edens L, Smith D, van Veelen P, Koning F	2015	Ineffective degradation of immunogenic gluten epitopes by currently available digestive enzyme supplements.
26037148	Kumar K, Patel K, Agrawal DC, Khire JM	2015	Insights into the unfolding pathway and identification of thermally sensitive regions of phytase from Aspergillus niger by molecular dynamics simulations.
26040627	Salden BN, Monserrat V, Troost FJ, Bruins MJ, Edens L, BartholomÃ© R, Haenen GR, Winkens B, Koning F, Masclee AA	2015	Randomised clinical study: Aspergillus niger-derived enzyme digests gluten in the stomach of healthy volunteers.
26040782	Wu C, Zacchetti B, Ram AF, van Wezel GP, Claessen D, Hae Choi Y	2015	Expanding the chemical space for natural products by Aspergillus-Streptomyces co-cultivation and biotransformation.
26041060	Kaur T, Singh B, Kaur A, Kaur S	2015	Endophyte-mediated interactions between cauliflower, the herbivore Spodoptera litura, and the ectoparasitoid Bracon hebetor.
26041184	Norris R, O'Keeffe MB, Poyarkov A, FitzGerald RJ	2015	Peptide identification and angiotensin converting enzyme (ACE) inhibitory activity in prolyl endoproteinase digests of bovine Î±(s)-casein.
26044865	Chakravarty I, Pradeepam RJ, Kundu K, Singh PK, Kundu S	2015	Mycofabrication of gold nanoparticles and evaluation of their antioxidant activities.
26048930	Kumar S, Saragadam T, Punekar NS	2015	Novel Route for Agmatine Catabolism in Aspergillus niger Involves 4-Guanidinobutyrase.
26048933	Ercan O, Bisschops MM, Overkamp W, JÃ¸rgensen TR, Ram AF, Smid EJ, Pronk JT, Kuipers OP, Daran-Lapujade P, Kleerebezem M	2015	Physiological and Transcriptional Responses of Different Industrial Microbes at Near-Zero Specific Growth Rates.
26051755	Kral K, Bieg T, Nawrot U, WÅ‚odarczyk K, Lalik A, Hahn P, Wandzik I	2015	New monomeric and dimeric uridinyl derivatives as inhibitors of chitin synthase.
26053961	Borin GP, Sanchez CC, de Souza AP, de Santana ES, de Souza AT, Paes Leme AF, Squina FM, Buckeridge M, Goldman GH, Oliveira JV	2015	Comparative Secretome Analysis of Trichoderma reesei and Aspergillus niger during Growth on Sugarcane Biomass.
26056470	Tournas VH, Niazi NS, Kohn JS	2015	Fungal Presence in Selected Tree Nuts and Dried Fruits.
26057112	Kanetis L, Testempasis S, Goulas V, Samuel S, Myresiotis C, Karaoglanidis GS	2015	Identification and mycotoxigenic capacity of fungi associated with pre- and postharvest fruit rots of pomegranates in Greece and Cyprus.
26062350	Tang W, Xia J, Chu J, Zhuang Y, Zhang S	2015	[Development and application of morphological analysis method in Aspergillus niger fermentation].
26064735	Salim NL, Azhany Y, Abdul Rahman Z, Yusof R, Liza-Sharmini AT	2015	Infected Baerveldt Glaucoma Drainage Device by Aspergillus niger.
26078111	Karaffa L, DÃ­az R, Papp B, Fekete E, SÃ¡ndor E, Kubicek CP	2015	A deficiency of manganese ions in the presence of high sugar concentrations is the critical parameter for achieving high yields of itaconic acid by Aspergillus terreus.
26079173	Li J, Zhang S, Yi Z, Pei X, Wu Z	2015	Removal of the free cysteine residue reduces irreversible thermal inactivation of feruloyl esterase: evidence from circular dichroism and fluorescence spectra.
26079664	Rust IM, Goran JM, Stevenson KJ	2015	Amperometric Detection of Aqueous Silver Ions by Inhibition of Glucose Oxidase Immobilized on Nitrogen-Doped Carbon Nanotube Electrodes.
26083743	White MD, Payne KA, Fisher K, Marshall SA, Parker D, Rattray NJ, Trivedi DK, Goodacre R, Rigby SE, Scrutton NS, Hay S, Leys D	2015	UbiX is a flavin prenyltransferase required for bacterial ubiquinone biosynthesis.
26083754	Payne KA, White MD, Fisher K, Khara B, Bailey SS, Parker D, Rattray NJ, Trivedi DK, Goodacre R, Beveridge R, Barran P, Rigby SE, Scrutton NS, Hay S, Leys D	2015	New cofactor supports Î±,Î²-unsaturated acid decarboxylation via 1,3-dipolar cycloaddition.
26090091	Zeller E, Schollenberger M, KÃ¼hn I, Rodehutscord M	2015	Hydrolysis of phytate and formation of inositol phosphate isomers without or with supplemented phytases in different segments of the digestive tract of broilers.
26090713	Lee KC, Tam EW, Lo KC, Tsang AK, Lau CC, To KK, Chan JF, Lam CW, Yuen KY, Lau SK, Woo PC	2015	Metabolomics Analysis Reveals Specific Novel Tetrapeptide and Potential Anti-Inflammatory Metabolites in Pathogenic Aspergillus species.
26093614	Chen Z, Ma Y, He M, Ren H, Zhou S, Lai D, Wang Z, Jiang L	2015	Semi-rational Directed Evolution of Monoamine Oxidase for Kinetic Resolution of rac-Mexiletine.
26096303	Wu YH, Chen GD, Wang CX, Hu D, Li XX, Lian YY, Lin F, Guo LD, Gao H	2015	Pericoterpenoid A, a new bioactive cadinane-type sesquiterpene from Periconia sp.
26101532	Abdullah Al-Dhabi N, Valan Arasu M, Rejiniemon TS	2015	In Vitro Antibacterial, Antifungal, Antibiofilm, Antioxidant, and Anticancer Properties of Isosteviol Isolated from Endangered Medicinal Plant Pittosporum tetraspermum.
26110482	West TP	2015	Fungal biotransformation of crude glycerol into malic acid.
26112323	Mendes Gde O, da Silva NM, AnastÃ¡cio TC, Vassilev NB, Ribeiro JI Jr, da Silva IR, Costa MD	2015	Optimization of Aspergillus niger rock phosphate solubilization in solid-state fermentation and use of the resulting product as a P fertilizer.
26114593	Giaj Merlera G, MuÃ±oz S, Coelho I, Cavaglieri LR, Torres AM, Reynoso MM	2015	Diversity of black Aspergilli isolated from raisins in Argentina: Polyphasic approach to species identification and development of SCAR markers for Aspergillus ibericus.
26115278	Shi C, He J, Yu J, Yu B, Mao X, Zheng P, Huang Z, Chen D	2015	Amino acid, phosphorus, and energy digestibility of Aspergillus niger fermented rapeseed meal fed to growing pigs.
26116390	Gomba GK, Synytsya A, Å vecovÃ¡ P, Coimbra MA, ÄŒopÃ­kovÃ¡ J	2015	Distinction of fungal polysaccharides by N/C ratio and mid infrared spectroscopy.
26116928	Gehrmann T, Reinders MJ	2015	Proteny: discovering and visualizing statistically significant syntenic clusters at the proteome level.
26117778	Montazerozohori M, Nazaripour A, Masoudiasl A, Naghiha R, Dusek M, Kucerakova M	2015	Antimicrobial activity, DNA cleavage, thermal analysis data and crystal structure of some new CdLX2 complexes: A supramolecular network.
26125849	Taipakova SM, Smekenov IT, Saparbaev MK, Bissenbaev AK	2015	Characterization of Aspergillus niger endo-1,4-Î²-glucanase ENG1 secreted from Saccharomyces cerevisiae using different expression vectors.
26125976	Xu GB, He G, Bai HH, Yang T, Zhang GL, Wu LW, Li GY	2015	Indole Alkaloids from Chaetomium globosum.
26126831	Yin G, Padhi S, Lee S, Hung R, Zhao G, Bennett JW	2015	Effects of Three Volatile Oxylipins on Colony Development in Two Species of Fungi and on Drosophila Larval Metamorphosis.
26127014	Niu J, Homan TG, Arentshorst M, de Vries RP, Visser J, Ram AF	2015	The interaction of induction and repression mechanisms in the regulation of galacturonic acid-induced genes in Aspergillus niger.
26132344	Klitgaard A, Frandsen RJ, Holm DK, Knudsen PB, Frisvad JC, Nielsen KF	2015	Combining UHPLC-High Resolution MS and Feeding of Stable Isotope Labeled Polyketide Intermediates for Linking Precursors to End Products.
26137748	Garcia C, Arenas R, Vasquez del Mercado E	2015	Subungual black onychomycosis and melanonychia striata caused by aspergillus niger.
26138396	Wang G, Lv P, He R, Wang H, Wang L, Zhang D, Chen S	2015	Protein disulfide isomerase homolog TrPDI2 contributing to cellobiohydrolase production in Trichoderma reesei.
26139925	Gunashree BS, Venkateswaran G	2015	Extracellular phytase from Aspergillus niger CFR 335: purification and characterization.
26141100	Chen Y, Gai P, Xue J, Zhang JR, Zhu JJ	2015	An'ON-OFF' switchable power output of enzymatic biofuel cell controlled by thermal-sensitive polymer.
26142900	Damak N, Abdeljalil S, Taeib NH, Gargouri A	2015	Cloning and Genomic Organization of a Rhamnogalacturonase Gene from Locally Isolated Strain of Aspergillus niger.
26150462	Derntl C, Kiesenhofer DP, Mach RL, Mach-Aigner AR	2015	Novel Strategies for Genomic Manipulation of Trichoderma reesei with the Purpose of Strain Engineering.
26154240	Berne S, KovaÄiÄ L, Sova M, KraÅ¡evec N, Gobec S, KriÅ¾aj I, Komel R	2015	Benzoic acid derivatives with improved antifungal activity: Design, synthesis, structure-activity relationship (SAR) and CYP53 docking studies.
26156238	Pellegrini VO, Serpa VI, Godoy AS, Camilo CM, Bernardes A, Rezende CA, Junior NP, Franco Cairo JP, Squina FM, Polikarpov I	2015	Recombinant Trichoderma harzianum endoglucanase I (Cel7B) is a highly acidic and promiscuous carbohydrate-active enzyme.
26160390	Ratnaweera PB, de Silva ED, Williams DE, Andersen RJ	2015	Antimicrobial activities of endophytic fungi obtained from the arid zone invasive plant Opuntia dillenii and the isolation of equisetin, from endophytic Fusarium sp.
26160540	Gajera HP, Savaliya DD, Patel SV, Golakiya BA	2015	Trichoderma viride induces pathogenesis related defense response against rot pathogen infection in groundnut (Arachis hypogaea L.).
26162670	Parshikov IA, Woodling KA, Sutherland JB	2015	Biotransformations of organic compounds mediated by cultures of Aspergillus niger.
26163785	Bhaskar R, Salunkhe N, Yaul A, Aswar A	2015	Bivalent transition metal complexes of ONO donor hydrazone ligand: Synthesis, structural characterization and antimicrobial activity.
26164257	Varsha KK, Devendra L, Shilpa G, Priya S, Pandey A, Nampoothiri KM	2015	2,4-Di-tert-butyl phenol as the antifungal, antioxidant bioactive purified from a newly isolated Lactococcus sp.
26164837	Zhao H, Li C, Beck BH, Zhang R, Thongda W, Davis DA, Peatman E	2015	Impact of feed additives on surface mucosal health and columnaris susceptibility in channel catfish fingerlings, Ictalurus punctatus.
26165319	Lim T, Jung H, Hwang KT	2015	Bioconversion of Cyanidin-3-Rutinoside to Cyanidin-3-Glucoside in Black Raspberry by Crude Î±-L-Rhamnosidase from Aspergillus Species.
26166179	Choengpanya K, Arthornthurasuk S, Wattana-amorn P, Huang WT, Plengmuankhae W, Li YK, Kongsaeree PT	2015	Cloning, expression and characterization of Î²-xylosidase from Aspergillus niger ASKU28.
26176321	Yamamoto K, Nagata K, Ohara H, Aso Y	2015	Challenges in the production of itaconic acid by metabolically engineered Escherichia coli.
26178241	Krishnaraj C, Harper SL, Choe HS, Kim KP, Yun SI	2015	Mechanistic aspects of biologically synthesized silver nanoparticles against food- and water-borne microbes.
26179760	Bassotti G	2015	Editorial: enhancing gluten digestion in the stomach - a further help to minimise unintentional ingestion?
26179761	Salden BN, Monserrat V, Troost FJ, Bruins MJ, Edens L, BartholomÃ© R, Haenen GR, Winkens B, Koning F, Masclee AA	2015	Editorial: enhancing gluten digestion in the stomach - a further help to minimise unintentional ingestion? Authors' reply.
26188841	Manjunath G, Bheemaraju G, Mahesh M, Venkata Ramana P	2015	Synthesis of new 5-((2-(substituted phenoxymethyl)-1H-benzo[d]imidazol-1-yl)methyl)-1,3,4-oxadiazole-2-thiol: A novel class of potential antibacterial and antifungal agents.
26199553	Liu CY, Zhou RX, Sun CK, Jin YH, Yu HS, Zhang TY, Xu LQ, Jin FX	2015	Preparation of minor ginsenosides C-Mc, C-Y, F2, and C-K from American ginseng PPD-ginsenoside using special ginsenosidase type-I from Aspergillus niger g.848.
26202492	Ali N, Ting Z, Li H, Xue Y, Gan L, Liu J, Long M	2015	Heterogeneous Expression and Functional Characterization of Cellulose-Degrading Enzymes from Aspergillus niger for Enzymatic Hydrolysis of Alkali Pretreated Bamboo Biomass.
26207871	Sawant SS, Salunke BK, Kim BS	2015	Degradation of corn stover by fungal cellulase cocktail for production of polyhydroxyalkanoates by moderate halophile Paracoccus sp. LL1.
26208659	He JD, Wang YD, Hu N, Ding D, Sun J, Deng QW, Li CW, Xu F	2015	An artificially constructed Syngonium podophyllum-Aspergillus niger combinate system for removal of uranium from wastewater.
26208692	Songserm P, Thitiprasert S, Tolieng V, Piluk J, Tanasupawat S, Assabumrungrat S, Yang ST, Karnchanatat A, Thongchul N	2015	Regulating Pyruvate Carboxylase in the Living Culture of Aspergillus Terreus Nrrl 1960 by L-Aspartate for Enhanced Itaconic Acid Production.
26209190	Sawoszczuk T, SyguÅ‚a-CholewiÅ„ska J, del Hoyo-MelÃ©ndez JM	2015	Optimization of headspace solid phase microextraction for the analysis of microbial volatile organic compounds emitted by fungi: Application to historical objects.
26212073	Bleichrodt RJ, Vinck A, Read ND, WÃ¶sten HA	2015	Selective transport between heterogeneous hyphal compartments via the plasma membrane lining septal walls of Aspergillus niger.
26213966	Wang L, Wang Y, Wang Q, Liu F, Selvaraj JN, Liu L, Xing F, Zhao Y, Zhou L, Liu Y	2015	Functional Characterization of New Polyketide Synthase Genes Involved in Ochratoxin A Biosynthesis in Aspergillus Ochraceus fc-1.
26214840	Choudhary B, Nagpure A, Gupta RK	2015	Biological control of toxigenic citrus and papaya-rotting fungi by Streptomyces violascens MT7 and its extracellular metabolites.
26216145	Liu G, Hu S, Li L, Hou Y	2015	Purification and Characterization of a Lipase with High Thermostability and Polar Organic Solvent-Tolerance from Aspergillus niger AN0512.
26221085	Ahmed SA, El-Shayeb NM, Hashem AG, Saleh SA, Abdel-Fattah AF	2015	Chemical modification of Aspergillus niger Î²-glucosidase and its catalytic properties.
26221092	Jena SK, Tayung K, Rath CC, Parida D	2015	Occurrence of culturable soil fungi in a tropical moist deciduous forest Similipal Biosphere Reserve, Odisha, India.
26221107	Andrade MA, Cardoso Md, Gomes Mde S, de Azeredo CM, Batista LR, Soares MJ, Rodrigues LM, Figueiredo AC	2015	Biological activity of the essential oils from Cinnamodendron dinisii and Siparuna guianensis.
26221114	Monteiro PS, GuimarÃ£es VM, de Melo RR, de Rezende ST	2015	Isolation of a thermostable acid phytase from Aspergillus niger UFV-1 with strong proteolysis resistance.
26221115	Ramos Ade S, Ribeiro JB, Teixeira BG, Ferreira JL, Silva JR, Ferreira Ado A, de Souza RO, Amaral AC	2015	Hydroxylation of 1,8-cineole by Mucor ramannianus and Aspergillus niger.
26229535	Jeswal P, Kumar D	2015	Mycobiota and Natural Incidence of Aflatoxins, Ochratoxin A, and Citrinin in Indian Spices Confirmed by LC-MS/MS.
26232747	Dhanaraj CJ, Johnson J	2015	Quinoxaline based bio-active mixed ligand transition metal complexes: Synthesis, characterization, electrochemical, antimicrobial, DNA binding, cleavage, antioxidant and molecular docking studies.
26235358	Uygun M, Akduman B, ErgÃ¶nÃ¼l B, AktaÅŸ Uygun D, AkgÃ¶l S, Denizli A	2015	Immobilization of amyloglucosidase onto macroporous cryogels for continuous glucose production from starch.
26236176	Monballiu A, Cardon N, Tri Nguyen M, Cornelly C, Meesschaert B, Chiang YW	2015	Tolerance of Chemoorganotrophic Bioleaching Microorganisms to Heavy Metal and Alkaline Stresses.
26254203	Gomes CC, Pinto LC, Victor FL, Silva EA, Ribeiro Ade A, Sarquis MI, CamÃµes IC	2015	Aspergillus in endodontic infection near the maxillary sinus.
26256370	Mendis M, Simsek S	2015	Production of structurally diverse wheat arabinoxylan hydrolyzates using combinations of xylanase and arabinofuranosidase.
26257008	Do TQ, VarniÄiÄ‡ M, Flassig RJ, VidakoviÄ‡-Koch T, Sundmacher K	2015	Dynamic and steady state 1-D model of mediated electron transfer in a porous enzymatic electrode.
26271000	de Azevedo PZ, Sylvestre TF, Cavalcante Rde S, de Carvalho LR, Moris DV, de Oliveira ML, Mendes RP	2015	Evaluation of the Double Agar Gel Immunodiffusion Test and of the Enzyme-Linked Immunosorbent Assay in the Diagnosis and Follow-Up of Patients with Chronic Pulmonary Aspergillosis.
26271614	Bischof RH, Horejs J, Metz B, Gamauf C, Kubicek CP, Seiboth B	2015	L-Methionine repressible promoters for tuneable gene expression in Trichoderma reesei.
26272094	Vaquero ME, Prieto A, Barriuso J, MartÃ­nez MJ	2015	Expression and properties of three novel fungal lipases/sterol esterases predicted in silico: comparison with other enzymes of the Candida rugosa-like family.
26278169	Zhou X, Tan B, Zheng X, Kong D, Li Q	2015	Interfacial electron transfer of glucose oxidase on poly(glutamic acid)-modified glassy carbon electrode and glucose sensing.
26282562	Zhang SB, Wang L, Liu Y, Zhai HC, Cai JP, Hu YS	2015	Expression of feruloyl esterase A from Aspergillus terreus and its application in biomass degradation.
26295057	UnkoviÄ‡ N, LjaljeviÄ‡ GrbiÄ‡ M, Stupar M, VukojeviÄ‡ J, JankoviÄ‡ V, JoviÄ‡ D, DjordjeviÄ‡ A	2015	Aspergilli Response to Benzalkonium Chloride and Novel-Synthesized Fullerenol/Benzalkonium Chloride Nanocomposite.
26296874	Nguyen TM, Kim J	2015	Streptomyces olivicoloratus sp. nov., an antibiotic-producing bacterium isolated from soil.
26302844	Wang G, Liu Z, Xu L, Zhang H, Yan Y	2015	Probing role of key residues in the divergent evolution of Yarrowia lipolytica lipase 2 and Aspergillus niger eruloyl esterase A.
26309398	Khedr MA	2015	Stepwise design, synthesis, and in vitro antifungal screening of (Z)-substituted-propenoic acid derivatives with potent broad-spectrum antifungal activity.
26313246	Guerra IC, de Oliveira PD, Pontes AL, LÃºcio AS, Tavares JF, Barbosa-Filho JM, Madruga MS, de Souza EL	2015	Coatings comprising chitosan and Mentha piperita L. or Mentha Ã— villosa Huds essential oils to prevent common postharvest mold infections and maintain the quality of cherry tomato fruit.
26314379	Benoit I, Zhou M, Vivas Duarte A, Downes DJ, Todd RB, Kloezen W, Post H, Heck AJ, Maarten Altelaar AF, de Vries RP	2015	Spatial differentiation of gene expression in Aspergillus niger colony grown for sugar beet pulp utilization.
26317075	Gupta D, Jain DK	2015	Chalcone derivatives as potential antifungal agents: Synthesis, and antifungal activity.
26317080	Gupta D, Jain DK	2015	Synthesis, antifungal and antibacterial activity of novel 1,2,4-triazole derivatives.
26319683	Gong W, Zhang H, Liu S, Zhang L, Gao P, Chen G, Wang L	2015	Comparative Secretome Analysis of Aspergillus niger, Trichoderma reesei, and Penicillium oxalicum During Solid-State Fermentation.
26319723	Dagnas S, Gauvry E, Onno B, MembrÃ© JM	2015	Quantifying Effect of Lactic, Acetic, and Propionic Acids on Growth of Molds Isolated from Spoiled Bakery Products.
26321727	Pisani C, Nguyen TT, Gubler WD	2015	A novel fungal fruiting structure formed by Aspergillus niger and Aspergillus carbonarius in grape berries.
26322181	Ibrahim D, Weloosamy H, Lim SH	2015	Effect of agitation speed on the morphology of Aspergillus niger HFD5A-1 hyphae and its pectinase production in submerged fermentation.
26331567	Srinivas NR	2015	Letter: gluten digestion in the stomach and duodenum by Aspergillus niger-derived enzyme - things to ponder.
26331568	Salden BN, Montserrat V, Troost FJ, Bruins MJ, Edens L, BartholomÃ© R, Haenen GR, Winkens B, Koning F, Masclee AA	2015	Letter: gluten digestion in the stomach and duodenum by Aspergillus niger-derived enzyme - things to ponder. Authors' reply.
26341112	Zeni J, Pili J, Cence K, Toniazzo G, Treichel H, Valduga E	2015	Characterization of novel thermostable polygalacturonases from Penicillium brasilianum and Aspergillus niger.
26341609	Oliveira M, Pereira C, Bessa C, Araujo R, Saraiva L	2015	Chronological aging in conidia of pathogenic Aspergillus: Comparison between species.
26345026	Difo VH, Onyike E, Ameh DA, Njoku GC, Ndidi US	2015	Changes in nutrient and antinutrient composition of Vigna racemosa flour in open and controlled fermentation.
26353405	Bushina EV, Rubtsova EA, Rozhkova AM, Sinitsyna OA, Koshelev AV, Matys VY, Nemashkalov VA, Sinitsyn AP	2015	[Construction of Producers of Cellulolytic and Pectinolytic Enzymes Based on the Fungus Penicillium verruculosum].
26354348	Heo MS, Shin JH, Choi MJ, Park YJ, Lee HS, Koo SH, Lee WG, Kim SH, Shin MG, Suh SP, Ryang DW	2015	Molecular identification and amphotericin B susceptibility testing of clinical isolates of Aspergillus from 11 hospitals in Korea.
26364357	Ajayi AA, Peter-Albert CF, Akeredolu M, Shokunbi AA	2015	Clarification of Tomato Juice with Polygalacturonase Obtained from Tomato Fruits Infected by Aspergillus niger.
26365318	UrÃ­k M, BujdoÅ¡ M, MilovÃ¡-Å½iakovÃ¡ B, MikuÅ¡ovÃ¡ P, SlovÃ¡k M, MatÃºÅ¡ P	2015	Aluminium leaching from red mud by filamentous fungi.
26366135	Lameiras F, Heijnen JJ, van Gulik WM	2015	Development of tools for quantitative intracellular metabolomics of <i>Aspergillus niger</i> chemostat cultures.
26366414	Jia J, Yang X, Wu Z, Zhang Q, Lin Z, Guo H, Lin CS, Wang J, Wang Y	2015	Optimization of Fermentation Medium for Extracellular Lipase Production from Aspergillus niger Using Response Surface Methodology.
26378014	Puseenam A, Tanapongpipat S, Roongsawang N	2015	Co-expression of Endoxylanase and Endoglucanase in Scheffersomyces stipitis and Its Application in Ethanol Production.
26379082	Liu J, Peng C, Yu G, Zhou J	2015	Molecular simulation study of feruloyl esterase adsorption on charged surfaces: effects of surface charge density and ionic strength.
26380164	Khatri BP, Bhattarai T, Shrestha S, Maharjan J	2015	Alkaline thermostable pectinase enzyme from Aspergillus niger strain MCAS2 isolated from Manaslu Conservation Area, Gorkha, Nepal.
26380408	Zhang G, Yang J, Shi J, Qian S, Chao Y	2015	Molecular cloning and over-expression of a fructosyltransferase from Aspergillus niger QU10.
26383080	Lu H, Liu X, Huang M, Xia J, Chu J, Zhuang Y, Zhang S, Noorman H	2015	Integrated isotope-assisted metabolomics and (13)C metabolic flux analysis reveals metabolic flux redistribution for high glucoamylase production by Aspergillus niger.
26388937	Sloothaak J, Odoni DI, de Graaff LH, Martins Dos Santos VAP, Schaap PJ, Tamayo-Ramos JA	2015	Aspergillus niger membrane-associated proteome analysis for the identification of glucose transporters.
26389790	Mazzaferro LS, HÃ¼ttel W, Fries A, MÃ¼ller M	2015	Cytochrome P450-catalyzed regio- and stereoselective phenol coupling of fungal natural products.
26394462	Holyavka MG, Artyukhov VG, Makin SM	2015	[Investigation of Inulinase Permolecular Organization from Producers of the Genus Aspergillus by Means of Some Computing and Experimental Methods].
26396392	Afolabi IS, Bisi-Adeniyi TD, Adedoyin TR, Rotimi SO	2015	Radiations and biodegradation techniques for detoxifying Carica papaya seed oil for effective dietary and industrial use.
26404373	Chen AJ, Jiao X, Hu Y, Lu X, Gao W	2015	Mycobiota and Mycotoxins in Traditional Medicinal Seeds from China.
26405551	Yang Y, Sitanggang NV, Kato N, Inoue J, Murakami T, Watanabe T, Iguchi T, Okazaki Y	2015	Beneficial effects of protease preparations derived from <i>Aspergillus</i> on the colonic luminal environment in rats consuming a high-fat diet.
26405807	Lee S, Xu S, Bivila CP, Lee H, Park MS, Lim YW, Yamamoto N	2015	Triazole Susceptibilities in Thermotolerant Fungal Isolates from Outdoor Air in the Seoul Capital Area in South Korea.
26413051	Madrigal-Arias JE, Argumedo-Delira R, AlarcÃ³n A, Mendoza-LÃ³pez MR, GarcÃ­a-Barradas O, Cruz-SÃ¡nchez JS, Ferrera-Cerrato R, JimÃ©nez-FernÃ¡ndez M	2015	Bioleaching of gold, copper and nickel from waste cellular phone PCBs and computer goldfinger motherboards by two Aspergillus nigerstrains.
26413077	Santos BS, Gomes AF, Franciscon EG, Oliveira JM, Baffi MA	2015	Thermotolerant and mesophylic fungi from sugarcane bagasse and their prospection for biomass-degrading enzyme production.
26413078	Gou Y, Li J, Zhu J, Xu W, Gao J	2015	Enhancing inulinase yield by irradiation mutation associated with optimization of culture conditions.
26414728	Yamamoto T, Tsunematsu Y, Noguchi H, Hotta K, Watanabe K	2015	Elucidation of Pyranonigrin Biosynthetic Pathway Reveals a Mode of Tetramic Acid, Fused Î³-Pyrone, and exo-Methylene Formation.
26420602	Kalkanci A, Elli M, Adil Fouad A, Yesilyurt E, Jabban Khalil I	2015	Assessment of susceptibility of mould isolates towards biocides.
26422852	Abdelazeem M, Gamea A, Mubarak H, Elzawawy N	2015	Epidemiology, causative agents, and risk factors affecting human otomycosis infections.
26434140	Satyal P, Shrestha S, Setzer WN	2015	Composition and Bioactivities of an (E)-Î²-Farnesene Chemotype of Chamomile (Matricaria chamomilla) Essential Oil from Nepal.
26435281	Rai M, Ingle AP, Gade AK, Duarte MC, Duran N	2015	Three Phoma spp. synthesised novel silver nanoparticles that possess excellent antimicrobial efficacy.
26437882	Niu G, Wang B, Zhang G, King JB, Cichewicz RH, Li J	2015	Targeting mosquito FREP1 with a fungal metabolite blocks malaria transmission.
26440202	Parlak O, Ashaduzzaman M, Kollipara SB, Tiwari A, Turner AP	2015	Switchable Bioelectrocatalysis Controlled by Dual Stimuli-Responsive Polymeric Interface.
26440332	LÃ¦rke HN, Arent S, Dalsgaard S, Bach Knudsen KE	2015	Effect of xylanases on ileal viscosity, intestinal fiber modification, and apparent ileal fiber and nutrient digestibility of rye and wheat in growing pigs.
26445877	BiaÅ‚kowska AM, Gromek E, Krysiak J, Sikora B, Kalinowska H, JÄ™drzejczak-Krzepkowska M, Kubik C, Lang S, SchÃ¼tt F, Turkiewicz M	2015	Application of enzymatic apple pomace hydrolysate to production of 2,3-butanediol by alkaliphilic Bacillus licheniformis NCIMB 8059.
26452954	Li T, Li Y, Wang C, Gao ZD, Song YY	2015	Nitrogen-doped carbon nanospheres derived from cocoon silk as metal-free electrocatalyst for glucose sensing.
26459215	Kubota T, Watase S, Sakai K, Fromont J, Gonoi T, Kobayashi J	2015	Tyrokeradines G and H, new bromotyrosine alkaloids from an Okinawan Verongid sponge.
26460745	Kramer A, Beck HC, Kumar A, Kristensen LP, Imhoff JF, Labes A	2015	Proteomic Analysis of Anti-Cancerous Scopularide Production by a Marine Microascus brevicaulis Strain and Its UV Mutant.
26464108	Eugster PJ, Salamin K, Grouzmann E, Monod M	2015	Production and characterization of two major Aspergillus oryzae secreted prolyl endopeptidases able to efficiently digest proline-rich peptides of gliadin.
26468518	Raggi S, Ferrarini A, Delledonne M, Dunand C, Ranocha P, De Lorenzo G, Cervone F, Ferrari S	2015	The Arabidopsis Class III Peroxidase AtPRX71 Negatively Regulates Growth under Physiological Conditions and in Response to Cell Wall Damage.
26468641	Devarayan K, Sathishkumar Y, Lee YS, Kim BS	2015	Effect of Microgravity on Fungistatic Activity of an Î±-Aminophosphonate Chitosan Derivative against Aspergillus niger.
26469739	Yin Z, Shi F, Jiang H, Roberts DP, Chen S, Fan B	2015	Phosphate solubilization and promotion of maize growth by Penicillium oxalicum P4 and Aspergillus niger P85 in a calcareous soil.
26481652	Fatima H, Khan K, Zia M, Ur-Rehman T, Mirza B, Haq IU	2015	Extraction optimization of medicinally important metabolites from Datura innoxia Mill.: an in vitro biological and phytochemical investigation.
26491453	Kaur R, Panda PS, Sardana K, Khan S	2015	Mycological Pattern of Dermatomycoses in a Tertiary Care Hospital.
26495108	Kazemi A, Majidinia M, Jaafari A, Ayatollahi Mousavi SA, Zarei Mahmoudabadi A, Alikhah H	2015	Etiologic Agents of Otomycosis in the North-Western Area of Iran.
26500631	Gong AD, Li HP, Shen L, Zhang JB, Wu AB, He WJ, Yuan QS, He JD, Liao YC	2015	The Shewanella algae strain YM8 produces volatiles with strong inhibition activity against Aspergillus pathogens and aflatoxins.
26502612	El Azab IH, Abdel-Hafez ShH	2015	ONE-POT THREE-COMPONENT MICROWAVE-ASSISTED SYNTHESIS OF NOVEL THIAZOLIDINONE DERIVATIVES CONTAINING THIENO[d]PYRIMIDINE-4-ONE MOIETY AS POTENTIAL ANTIMICROBIAL AGENTS.
26505320	Shafiq-ur-Rahman, Ismail M, Shah MR, Adhikari A, Anis I, Ahmad MS, Khurram M	2015	Govanoside A, a new steroidal saponin from rhizomes of Trillium govanianum.
26526354	Park J, Tefsen B, Heemskerk MJ, Lagendijk EL, van den Hondel CA, van Die I, Ram AF	2015	Identification and functional analysis of two Golgi-localized UDP-galactofuranose transporters with overlapping functions in Aspergillus niger.
26536801	Yadav KK, Garg N, Kumar D, Kumar S, Singh A, Muthukumar M	2015	Application of response surface methodology for optimization of polygalacturonase production by Aspergillus niger.
26539037	Hong SB, Kim DH, Samson RA	2015	Aspergillus Associated with Meju, a Fermented Soybean Starting Material for Traditional Soy Sauce and Soybean Paste in Korea.
26539041	Kim DH, Kim SH, Kwon SW, Lee JK, Hong SB	2015	The Mycobiota of Air Inside and Outside the Meju Fermentation Room and the Origin of Meju Fungi.
26543441	Ekennia AC, Onwudiwe DC, Ume C, Ebenso EE	2015	Mixed Ligand Complexes of N-Methyl-N-phenyl Dithiocarbamate: Synthesis, Characterisation, Antifungal Activity, and Solvent Extraction Studies of the Ligand.
26547703	Vermani M, Vijayan VK, Agarwal MK	2015	Identification of Aspergillus (A. flavus and A. niger) Allergens and Heterogeneity of Allergic Patients' IgE Response.
26557107	Ding N, Xing F, Liu X, Selvaraj JN, Wang L, Zhao Y, Wang Y, Guo W, Dai X, Liu Y	2015	Variation in fungal microbiome (mycobiome) and aflatoxin in stored in-shell peanuts at four different areas of China.
26561252	Yasuzawa M, Omura Y, Hiura K, Li J, Fuchiwaki Y, Tanaka M	2015	Fabrication of Amperometric Glucose Sensor Using Glucose Oxidase-Cellulose Nanofiber Aqueous Solution.
26566947	Niu J, Arentshorst M, Nair PD, Dai Z, Baker SE, Frisvad JC, Nielsen KF, Punt PJ, Ram AF	2015	Identification of a Classical Mutant in the Industrial Host Aspergillus niger by Systems Genetics: LaeA Is Required for Citric Acid Production and Regulates the Formation of Some Secondary Metabolites.
26593893	Ghaffar A, Yameen M, Kiran S, Kamal S, Jalal F, Munir B, Saleem S, Rafiq N, Ahmad A, Saba I, Jabbar A	2015	Chemical Composition and in-Vitro Evaluation of the Antimicrobial and Antioxidant Activities of Essential Oils Extracted from Seven Eucalyptus Species.
26597145	Abbaszadeh S, Tavakoli R, Sharifzadeh A, Shokri H	2015	Lactic acid bacteria as functional probiotic isolates for inhibiting the growth of Aspergillus flavus, A.Â parasiticus, A.Â niger and Penicillium chrysogenum.
26601544	Holyavka MG, Narozhnaya MN, Ostankova IV, Artyukhov VG	2015	[Research of UV-Induced Changes in the Structural and Functional Properties of Inulinases].
26604928	Ogidi OC, Oyetayo VO, Akinyele BJ	2015	In Vitro Evaluation of Antimicrobial Efficacy of Extracts Obtained from Raw and Fermented Wild Macrofungus, Lenzites quercina.
26605551	Knight JM, Mak G, Shaw J, Porter P, McDermott C, Roberts L, You R, Yuan X, Millien VO, Qian Y, Song LZ, Frazier V, Kim C, Kim JJ, Bond RA, Milner JD, Zhang Y, Mandal PK, Luong A, Kheradmand F, McMurray JS, Corry DB	2015	Long-Acting Beta Agonists Enhance Allergic Airway Disease.
26610310	Pietrzak K, Gutarowska B	2015	Influence of the silver nanoparticles on microbial community in different environments.
26617963	Jachak GR, Ramesh R, Sant DG, Jorwekar SU, Jadhav MR, Tupe SG, Deshpande MV, Reddy DS	2015	Silicon Incorporated Morpholine Antifungals: Design, Synthesis, and Biological Evaluation.
26618569	Ayyad SE, Katoua DF, Alarif WM, Sobahi TR, Aly MM, Shaala LA, Ghandourah MA	2015	Two new polyacetylene derivatives from the Red Sea sponge Xestospongia sp.
26629994	Bonnal C, Leleu C, BrugiÃ¨re O, Chochillon C, Porcher R, Boelle PY, Menotti J, Houze S, Lucet JC, Derouin F	2015	Relationship between Fungal Colonisation of the Respiratory Tract in Lung Transplant Recipients and Fungal Contamination of the Hospital Environment.
26633024	Deniz NG, Ibis C, Gokmen Z, Stasevych M, Novikov V, Komarovska-Porokhnyavets O, Ozyurek M, Guclu K, Karakas D, Ulukaya E	2015	Design, Synthesis, Biological Evaluation, and Antioxidant and Cytotoxic Activity of Heteroatom-Substituted 1,4-Naphtho- and Benzoquinones.
26635607	Sarwar R, Farooq U, Khan A, Naz S, Khan S, Khan A, Rauf A, Bahadar H, Uddin R	2015	Evaluation of Antioxidant, Free Radical Scavenging, and Antimicrobial Activity of Quercus incana Roxb.
26635735	GÃ³mez ExpÃ³sito R, Postma J, Raaijmakers JM, De Bruijn I	2015	Diversity and Activity of Lysobacter Species from Disease Suppressive Soils.
26637374	Pietrzak K, TwaruÅ¼ek M, CzyÅ¼owska A, Kosicki R, Gutarowska B	2015	Influence of silver nanoparticles on metabolism and toxicity of moulds.
26638480	Lysytsya AV, Mandygra YM, Bojko OP, Romanishyna OO, Mandygra MS	2015	[DIFFERENTIAL SENSITIVITY OF MICROORGANISMS TO POLYHEXAMETHYLENEGUANIDINE].
26639489	Chang J, Zhou B	2015	Biotransformation of swertiamarin by Aspergillus niger.
26642312	MarÃ­n-Navarro J, Roupain N, Talens-Perales D, Polaina J	2015	Identification and Structural Analysis of Amino Acid Substitutions that Increase the Stability and Activity of Aspergillus niger Glucose Oxidase.
26644932	Bhat AR, Shalla AH, Dongre RS	2015	Microwave assisted one-pot catalyst free green synthesis of new methyl-7-amino-4-oxo-5-phenyl-2-thioxo-2,3,4,5-tetrahydro-1H-pyrano[2,3-d]pyrimidine-6-carboxylates as potent in vitro antibacterial and antifungal activity.
26647584	Li L, Lu H, Xia J, Chu J, Zhuang Y, Zhang S	2015	[Construction and application of black-box model for glucoamylase production by Aspergillus niger].
26656155	Wang SY, Jiang BL, Zhou X, Chen JH, Li WJ, Liu J, Hu W, Xiao GQ, Dong MY, Wang YC	2015	Study of a High-Yield Cellulase System Created by Heavy-Ion Irradiation-Induced Mutagenesis of Aspergillus niger and Mixed Fermentation with Trichoderma reesei.
26668630	Li RF, Lu YL, Lu YB, Zhang HR, Huang L, Yin Y, Zhang L, Liu S, Lu Z, Sun Y	2015	Antiproliferative effect and characterization of a novel antifungal peptide derived from human Chromogranin A.
26683313	Dave KK, Punekar NS	2015	Expression of Lactate Dehydrogenase in Aspergillus niger for L-Lactic Acid Production.
26693433	Wijesuriya TM, Kottahachchi J, Gunasekara TD, Bulugahapitiya U, Ranasinghe KN, Neluka Fernando SS, Weerasekara MM	2015	Aspergillus species: An emerging pathogen in onychomycosis among diabetics.
26697226	Cavello IA, Crespo JM, GarcÃ­a SS, Zapiola JM, Luna MF, Cavalitto SF	2015	Plant Growth Promotion Activity of Keratinolytic Fungi Growing on a Recalcitrant Waste Known as 'Hair Waste'.
26729960	Yadav D, Kumar A, Kumar P, Mishra D	2015	Antimicrobial properties of black grape (Vitis vinifera L.) peel extracts against antibiotic-resistant pathogenic bacteria and toxin producing molds.
26767109	Shahbazy E, Azizi N, Davoodian P, Sharifi Sarasiabi K, Karmostaji A	2015	Seasonal Distribution of Fungi in Soil Found in Two Hospitals in Bandar Abbas, Iran.
26770255	Filocamo A, Bisignano C, Mandalari G, Navarra M	2015	In Vitro Antimicrobial Activity and Effect on Biofilm Production of a White Grape Juice (Vitis vinifera) Extract.
26790518	Garcia C, Arenas R	2015	Response to 'Comment on Subungual Black Onychomycosis and Melanonychia Striata Caused by Aspergillus niger'.
26829834	Pirog TP, Beregova KA, Savenko IV, Shevchuk TA, Iutynska GO	2015	[ANTIMICROBIAL ACTION OF NOCARDIA VACCINII IMV B-7405 SURFACTANTS].
26882681	Wu YH, Xiao GK, Chen GD, Wang CX, Hu D, Lian YY, Lin F, Guo LD, Yao XS, Gao H	2015	Pericocins A-D, New Bioactive Compounds from Periconia sp.
26964217	Wang S, Dou S, Zhang X, Cui YJ, Wang T	2015	[FTIR Spectroscopic Analysis of Humic-Like Substances Extracted from the Microbial Residues].
27141631	Lapchinskaya OA, Katrukha GS, Terekhova LP, Gladkikh EG, Kulyaeva VV, Pogozheva VV, Orlova GI, Trenin AS, Fedorova GB	2015	[Irumamicin Produced by Streptomyces roseoflavus INA-1278].
27141752	Belhadj H, Harzallah D, Dahamna S, Ghadbane M	2015	A PLAUSIBLE ROLE FOR POLLEN-RESIDING MOLDS IN AGRICULTURAL PURPOSES.
27175167	Davari E, Mohsenzadeh M, Mohammadi G, Rezaeian-Doloei R	2015	Characterization of aflatoxigenic Aspergillus flavus and A. parasiticus strain isolates from animal feedstuffs in northeastern Iran.
27245039	Wang F, Zhang X, Lu JY, Mei GR, Chen HP, Chen L, Liu YP	2015	[Study of reason of 'the older, the better' of Pericarpium Citri Reticulatae (PCR) which contributed increase of flavonoids].
28324394	Sridevi A, Narasimha G, Ramanjaneyulu G, Dileepkumar K, Reddy BR, Devi PS	2015	Saccharification of pretreated sawdust by Aspergillus niger cellulase.
28324400	Salihu A, Abbas O, Sallau AB, Alam MZ	2015	Agricultural residues for cellulolytic enzyme production by Aspergillus niger: effects of pretreatment.
28324518	Sharifi-Rad J, Hoseini-Alfatemi SM, Sharifi-Rad M, Teixeira da Silva JA	2015	Antibacterial, antioxidant, antifungal and anti-inflammatory activities of crude extract from Nitraria schoberi fruits.
28680976	Zarei Mahmoudabadi A, Seifi Z, Gharaghani M	2015	Lamisil, a potent alternative antifungal drug for otomycosis.
28680996	Shahi M, Ayatollahi Mousavi SA, Nabili M, Aliyali M, Khodavaisy S, Badali H	2015	<i>Aspergillus</i> colonization in patients with chronic obstructive pulmonary disease.
28681004	Shialy Z, Zarrin M, Sadeghi Nejad B, Yusef Naanaie S	2015	<i>In vitro</i> antifungal properties of <i>Pistacia atlantica</i> and olive extracts on different fungal species.
28911432	Ashraf A, Sarfraz RA, Rashid MA, Shahid M	2015	Antioxidant, antimicrobial, antitumor, and cytotoxic activities of an important medicinal plant (Euphorbia royleana) from Pakistan.
28911497	Kalidindi N, Thimmaiah NV, Jagadeesh NV, Nandeep R, Swetha S, Kalidindi B	2015	Antifungal and antioxidant activities of organic and aqueous extracts of Annona squamosa Linn. leaves.
28930111	Essien EE, Newby JS, Walker TM, Setzer WN, Ekundayo O	2015	Characterization and Antimicrobial Activity of Volatile Constituents from Fresh Fruits of <i>Alchornea cordifolia</i> and <i>Canthium subcordatum</i>.
28930216	Essien EE, Newby JS, Walker TM, Setzer WN, Ekundayo O	2015	Chemotaxonomic Characterization and <i>in-Vitro</i> Antimicrobial and Cytotoxic Activities of the Leaf Essential Oil of <i>Curcuma longa</i> Grown in Southern Nigeria.
28955454	Arentshorst M, Lagendijk EL, Ram AF	2015	A new vector for efficient gene targeting to the <i>pyrG</i> locus in <i>Aspergillus niger</i>.
22903175	Bosly HA, Kawanna MA	2014	Fungi species and red flour beetle in stored wheat flour under Jazan region conditions.
23564673	Ascacio-ValdÃ©s JA, Buenrostro JJ, De la Cruz R, SepÃºlveda L, Aguilera AF, Prado A, Contreras JC, RodrÃ­guez R, Aguilar CN	2014	Fungal biodegradation of pomegranate ellagitannins.
23583262	Barberis CL, Landa MF, Barberis MG, Giaj-Merlera G, Dalcero AM, Magnoli CE	2014	Hydrolytic enzymes production by Aspergillus section Nigri in presence of butylated hydroxyanisole and propyl paraben on peanut meal extract agar.
23595615	Nemati S, Hassanzadeh R, Khajeh Jahromi S, Delkhosh Nasrollah Abadi A	2014	Otomycosis in the north of Iran: common pathogens and resistance to antifungal agents.
23607308	Faidallah HM, Saqer AA, Alamry KA, Khan KA, Asiri AM	2014	Synthesis and biological evaluation of some novel tetrahydroquinolines as anticancer and antimicrobial agents.
23686796	Ali MI, Ahmed S, Robson G, Javed I, Ali N, Atiq N, Hameed A	2014	Isolation and molecular characterization of polyvinyl chloride (PVC) plastic degrading fungal isolates.
23686966	Sulochana MB, Jayachandra SY, Kumar SK, Dayanand A	2014	Antifungal attributes of siderophore produced by the Pseudomonas aeruginosa JAS-25.
23726040	Knight JM, Lee SH, Roberts L, Smith CW, Weiss ST, Kheradmand F, Corry DB	2014	CD11a polymorphisms regulate TH2 cell homing and TH2-related disease.
23749313	Panigrahi G, Maheshwari R, Vellaikumar S, Jayaprakash SP, Kumar S, Prabakaran J	2014	Preparative thin-layer chromatographic separation followed by identification of antifungal compound in Cassia laevigata by RP-HPLC and GC-MS.
23788000	Fang W, Gao H, Cao Y, Shan A	2014	Cloning and expression of a xylanase xynB from Aspergillus niger IA-001 in Pichia pastoris.
23795722	Erdem C, Zeybek DK, AydoÄŸdu G, Zeybek B, PekyardÄ±mcÄ± S, KÄ±lÄ±Ã§ E	2014	Electrochemical glucose biosensor based on nickel oxide nanoparticle-modified carbon paste electrode.
23797159	Serafino A, Pica F, Andreola F, Gaziano R, Moroni N, Moroni G, Zonfrillo M, Pierimarchi P, Sinibaldi-Vallebona P, Garaci E	2014	Thymosin Î±1 activates complement receptor-mediated phagocytosis in human monocyte-derived macrophages.
23822885	Arslan F, Beskan U	2014	An amperometric biosensor for glucose detection from glucose oxidase immobilized in polyaniline-polyvinylsulfonate-potassium ferricyanide film.
23867099	Mekmouche Y, Zhou S, Cusano AM, Record E, Lomascolo A, Robert V, Simaan AJ, Rousselot-Pailley P, Ullah S, Chaspoul F, Tron T	2014	Gram-scale production of a basidiomycetous laccase in Aspergillus niger.
23881591	Rahman RA, Molla AH, Fakhru'l-Razi A	2014	Assessment of sewage sludge bioremediation at different hydraulic retention times using mixed fungal inoculation by liquid-state bioconversion.
23884844	Benghazi L, Record E, SuÃ¡rez A, Gomez-Vidal JA, MartÃ­nez J, de la Rubia T	2014	Production of the Phanerochaete flavido-alba laccase in Aspergillus niger for synthetic dyes decolorization and biotransformation.
23913132	Fraser SJ, Endres C	2014	Quorus bioreactor: a new perfusion-based technology for microbial cultivation.
23974157	Yang Z, Zhang C, Zhang J, Bai W	2014	Potentiometric glucose biosensor based on core-shell Fe3O4-enzyme-polypyrrole nanoparticles.
23978655	Balhara M, Ruhil S, Kumar M, Dhankhar S, Chhillar AK	2014	Inhibition of conidiophore development in Aspergillus fumigatus by an Escherichia coli DH5Î± strain, a promising antifungal candidate against aspergillosis.
23981416	Subbaraj P, Ramu A, Raman N, Dharmaraja J	2014	Novel mixed ligand complexes of bioactive Schiff base (E)-4-(phenyl (phenylimino) methyl) benzene-1,3-diol and 2-aminophenol/2-aminobenzoic acid: synthesis, spectral characterization, antimicrobial and nuclease studies.
23994224	Halder SK, Maity C, Jana A, Ghosh K, Das A, Paul T, Das Mohapatra PK, Pati BR, Mondal KC	2014	Chitinases biosynthesis by immobilized Aeromonas hydrophila SBK1 by prawn shells valorization and application of enzyme cocktail for fungal protoplast preparation.
23998343	Pal AK, Gajjar DU, Vasavada AR	2014	DOPA and DHN pathway orchestrate melanin synthesis in Aspergillus species.
24011904	do Carmo PM, Portela RA, de Oliveira-Filho JC, Dantas AF, SimÃµes SV, Garino F Jr, Riet-Correa F	2014	Nasal and cutaneous aspergillosis in a goat.
24037406	Dragosits M, PflÃ¼gl S, Kurz S, Razzazi-Fazeli E, Wilson IB, Rendic D	2014	Recombinant Aspergillus Î²-galactosidases as a robust glycomic and biotechnological tool.
24043449	Li W, Chen G, Gu L, Zeng W, Liang Z	2014	Genome shuffling of Aspergillus niger for improving transglycosylation activity.
24048961	Preety, Hooda V	2014	Immobilization and kinetics of catalase on calcium carbonate nanoparticles attached epoxy support.
24052336	Bansal N, Janveja C, Tewari R, Soni R, Soni SK	2014	Highly thermostable and pH-stable cellulases from Aspergillus niger NS-2: properties and application for cellulose hydrolysis.
24054229	GonzÃ¡lez-Pombo P, FariÃ±a L, Carrau F, Batista-Viera F, Brena BM	2014	Aroma enhancement in wines using co-immobilized Aspergillus niger glycosidases.
24065288	Meruvu H, Donthireddy SR	2014	Purification and characterization of an antifungal chitinase from Citrobacter freundii str. nov. haritD11.
24070332	Flores ME, Medina PG, Camacho SP, de JesÃºs Uribe BeltrÃ¡n M, De la Cruz Otero Mdel C, RamÃ­rez IO, HernÃ¡ndez ME	2014	Fungal spore concentrations in indoor and outdoor air in university libraries, and their variations in response to changes in meteorological variables.
24071642	Borrego Alonso S, Perdomo Amistad I	2014	[Characterization of air mycobiota in two repositories of the National Archives of the Republic of Cuba].
24078108	Tian J, Chen Y, Ma B, He J, Tong J, Wang Y	2014	Drosera peltata Smith var. lunata (Buch.-Ham.) C. B. Clarke as a feasible source of plumbagin: phytochemical analysis and antifungal activity assay.
24078121	Ushasree MV, Vidya J, Pandey A	2014	Gene cloning and soluble expression of Aspergillus niger phytase in E. coli cytosol via chaperone co-expression.
24084681	Riko R, Nakamura H, Shindo K	2014	Studies on pyranonigrins-isolation of pyranonigrin E and biosynthetic studies on pyranonigrin A.
24095772	Dhanaraj CJ, Johnson J	2014	Synthesis, characterization, electrochemical and biological studies on some metal(II) Schiff base complexes containing quinoxaline moiety.
24102876	Vermeulen E, Maertens J, Meersseman P, Saegeman V, Dupont L, Lagrou K	2014	Invasive Aspergillus niger complex infections in a Belgian tertiary care hospital.
24116676	Paudel P, Satyal P, Maharjan S, Shrestha N, Setzer WN	2014	Volatile analysis and antimicrobial screening of the parasitic plant Cuscuta reflexa Roxb. from Nepal.
24120420	FernÃ¡ndez M, Cattana M, Rojas F, Sosa Mde L, Aguirre C, Vergara M, Giusiano G	2014	[Aspergillus species in hospital environments with pediatric patients in critical condition].
24121778	TwaruÅ¼ek M, SoszczyÅ„ska E, Winiarski P, Zwierz A, Grajewski J	2014	The occurrence of molds in patients with chronic sinusitis.
24122283	KovaÄeviÄ‡ G, BlaÅ¾iÄ‡ M, DraganiÄ‡ B, Ostafe R, GavroviÄ‡-JankuloviÄ‡ M, Fischer R, ProdanoviÄ‡ R	2014	Cloning, heterologous expression, purification and characterization of M12 mutant of Aspergillus niger glucose oxidase in yeast Pichia pastoris KM71H.
24128474	Cai J, Yang Y, Man J, Huang J, Wang Z, Zhang C, Gu M, Liu Q, Wei C	2014	Structural and functional properties of alkali-treated high-amylose rice starch.
24155120	Barberis CL, Pena G, Carranza C, Magnoli CE	2014	Effect of indigenous mycobiota on ochratoxin A production by Aspergillus carbonarius isolated from soil: ochratoxin in mixed cultures.
24158534	Oberoi HS, Rawat R, Chadha BS	2014	Response surface optimization for enhanced production of cellulases with improved functional characteristics by newly isolated Aspergillus niger HN-2.
24176349	Kong W, Wei R, Logrieco AF, Wei J, Wen J, Xiao X, Yang M	2014	Occurrence of toxigenic fungi and determination of mycotoxins by HPLC-FLD in functional foods and spices in China markets.
24188833	Georgelis N, Nikolaidis N, Cosgrove DJ	2014	Biochemical analysis of expansin-like proteins from microbes.
24192110	Majtan J, Bohova J, Prochazka E, Klaudiny J	2014	Methylglyoxal may affect hydrogen peroxide accumulation in manuka honey through the inhibition of glucose oxidase.
24192113	Yasmin N, Saleem M	2014	Biochemical characterization of fruit-specific pathogenesis-related antifungal protein from basrai banana.
24192556	Siriwach R, Kinoshita H, Kitani S, Igarashi Y, Pansuksan K, Panbangred W, Nihira T	2014	Bipolamides A and B, triene amides isolated from the endophytic fungus Bipolaris sp. MU34.
24194595	Cerqueira GC, Arnaud MB, Inglis DO, Skrzypek MS, Binkley G, Simison M, Miyasato SR, Binkley J, Orvis J, Shah P, Wymore F, Sherlock G, Wortman JR	2014	The Aspergillus Genome Database: multispecies curation and incorporation of RNA-Seq data to improve structural gene annotations.
24231087	Ciaurriz P, Bravo E, Hamad-Schifferli K	2014	Effect of architecture on the activity of glucose oxidase/horseradish peroxidase/carbon nanoparticle conjugates.
24231374	Liu MQ, Dai XJ, Bai LF, Xu X	2014	Cloning, expression of Aspergillus niger JL-15 endo-polygalacturonase A gene in Pichia pastoris and oligo-galacturonates production.
24256634	Xiao X, Li H, Wang M, Zhang K, Si P	2014	Examining the effects of self-assembled monolayers on nanoporous gold based amperometric glucose biosensors.
24258706	Mehta S, Kumar P, Marwaha RK, Narasimhan B	2014	Synthesis, antimicrobial evaluation and QSAR studies of 2-chlorobenzoic acid derivatives.
24259685	Zhang L, Kars I, Essenstam B, Liebrand TW, Wagemakers L, Elberse J, Tagkalaki P, Tjoitang D, van den Ackerveken G, van Kan JA	2014	Fungal endopolygalacturonases are recognized as microbe-associated molecular patterns by the arabidopsis receptor-like protein RESPONSIVENESS TO BOTRYTIS POLYGALACTURONASES1.
24262551	Decamps K, Gryp G, Joye IJ, Courtin CM, Delcour JA	2014	Impact of pyranose oxidase from Trametes multicolor, glucose oxidase from Aspergillus niger and hydrogen peroxide on protein agglomeration in wheat flour gluten-starch separation.
24268251	Palanisamy S, Cheemalapati S, Chen SM	2014	Amperometric glucose biosensor based on glucose oxidase dispersed in multiwalled carbon nanotubes/graphene oxide hybrid biocomposite.
24268333	Barrs VR, Talbot JJ	2014	Feline aspergillosis.
24269757	DÃ¶nmez S, Arslan F, SarÄ± N, Kurnaz Yetim N, Arslan H	2014	Preparation of carbon paste electrodes including poly(styrene) attached glycine-Pt(IV) for amperometric detection of glucose.
24271088	He M, Wu D, Wu J, Chen J	2014	Enhanced expression of endoinulinase from Aspergillus niger by codon optimization in Pichia pastoris and its application in inulooligosaccharide production.
24274016	Sharma NK, Beniwal V, Kumar N, Kumar S, Pathera AK, Ray A	2014	Production of tannase under solid-state fermentation and its application in detannification of guava juice.
24275143	Ryazantsev DY, Rogozhin EA, Dimitrieva TV, Drobyazina PE, Khadeeva NV, Egorov TA, Grishin EV, Zavriev SK	2014	A novel hairpin-like antimicrobial peptide from barnyard grass (Echinochloa crusgalli L.) seeds: Structure-functional and molecular-genetics characterization.
24276916	Salgado JM, Abrunhosa L, VenÃ¢ncio A, DomÃ­nguez JM, Belo I	2014	Integrated use of residues from olive mill and winery for lipase production by solid state fermentation with Aspergillus sp.
24279872	Paladini F, Cooper IR, Pollini M	2014	Development of antibacterial and antifungal silver-coated polyurethane foams as air filtration units for the prevention of respiratory diseases.
24281186	Hwang E, Lee TH, Park SY, Yi TH, Kim SY	2014	Enzyme-modified Panax ginseng inhibits UVB-induced skin aging through the regulation of procollagen type I and MMP-1 expression.
24281756	Hong SB, Yamada O, Samson RA	2014	Taxonomic re-evaluation of black koji molds.
24283586	Meng Y, Zhao M, Yang M, Zhang Q, Hao J, Meng Y	2014	Production and characterization of recombinant glucose oxidase from Aspergillus niger expressed in Pichia pastoris.
24283963	Liu J, Zhou L, Chen JH, Mao W, Li WJ, Hu W, Wang SY, Wang CM	2014	Role of ozone in UV-C disinfection, demonstrated by comparison between wild-type and mutant conidia of Aspergillus niger.
24290653	Sinacori M, Francesca N, Alfonzo A, Cruciata M, Sannino C, Settanni L, Moschetti G	2014	Cultivable microorganisms associated with honeys of different geographical and botanical origin.
24291185	Baranyi J, Csernus O, Beczner J	2014	Error analysis in predictive modelling demonstrated on mould data.
24295824	Kwon MJ, Arentshorst M, Fiedler M, de Groen FL, Punt PJ, Meyer V, Ram AF	2014	Molecular genetic analysis of vesicular transport in Aspergillus niger reveals partial conservation of the molecular mechanism of exocytosis in fungi.
24299758	Wang L, Xiao M, Dai S, Song J, Ni X, Fang Y, Corke H, Jiang F	2014	Interactions between carboxymethyl konjac glucomannan and soy protein isolate in blended films.
24299776	Cai J, Cai C, Man J, Zhou W, Wei C	2014	Structural and functional properties of C-type starches.
24300736	Gu W, Qiao C, Wang SF, Hao Y, Miao TT	2014	Synthesis and biological evaluation of novel N-substituted 1H-dibenzo[a,c]carbazole derivatives of dehydroabietic acid as potential antimicrobial agents.
24306184	Zhang M, Su X, Sun WK, Chen F, Xu XY, Shi Y	2014	Efficacy of the combination of voriconazole and caspofungin in experimental pulmonary aspergillosis by different Aspergillus species.
24310522	Evangelista-MartÃ­nez Z	2014	Isolation and characterization of soil Streptomyces species as potential biological control agents against fungal plant pathogens.
24313896	Logrieco AF, Haidukowski M, Susca A, MulÃ¨ G, Munkvold GP, Moretti A	2014	Aspergillus section Nigri as contributor of fumonisin B(2) contamination in maize.
24314266	KoroÅ¡ec B, Sova M, Turk S, KraÅ¡evec N, Novak M, Lah L, Stojan J, Podobnik B, Berne S, Zupanec N, Bunc M, Gobec S, Komel R	2014	Antifungal activity of cinnamic acid derivatives involves inhibition of benzoate 4-hydroxylase (CYP53).
24325982	Yang Z, Tang Y, Li J, Zhang Y, Hu X	2014	Facile synthesis of tetragonal columnar-shaped TiO2 nanorods for the construction of sensitive electrochemical glucose biosensor.
24338208	AlborÃ©s S, Mora P, Bustamante MJ, Cerdeiras MP, Franco Fraguas L	2014	Purification and applications of a lectin from the mushroom Gymnopilus spectabilis.
24352731	Parshikov IA, Silva EO, Furtado NA	2014	Transformation of saturated nitrogen-containing heterocyclic compounds by microorganisms.
24363237	RodrÃ­guez-ZÃºÃ±iga UF, Bertucci Neto V, Couri S, Crestana S, Farinas CS	2014	Use of spectroscopic and imaging techniques to evaluate pretreated sugarcane bagasse as a substrate for cellulase production under solid-state fermentation.
24364425	Liu X, Xia W, Jiang Q, Xu Y, Yu P	2014	Synthesis, characterization, and antimicrobial activity of kojic acid grafted chitosan oligosaccharide.
24366816	Abrashev R, Stoitsova S, Krumova E, Pashova S, Paunova-Krasteva T, Vassilev S, Dolashka-Angelova P, Angelova M	2014	Temperature-stress tolerance of the fungal strain Aspergillus niger 26: physiological and ultrastructural changes.
24374657	Gao X, Yan S, Yang B, Lu J, Jin Z	2014	A novel method for beef potentiator preparation and identification ofÂ itsÂ characteristic aroma compounds.
24382357	Motter FA, Kuivanen J, KerÃ¤nen H, Hilditch S, PenttilÃ¤ M, Richard P	2014	Categorisation of sugar acid dehydratases in Aspergillus niger.
24389508	Kotakadi VS, Gaddam SA, Subba Rao Y, Prasad TN, Varada Reddy A, Sai Gopal DV	2014	Biofabrication of silver nanoparticles using Andrographis paniculata.
24390831	Mishra D, Rhee YH	2014	Microbial leaching of metals from solid industrial wastes.
24390855	Adapa V, Ramya LN, Pulicherla KK, Rao KR	2014	Cold active pectinases: advancing the food industry to the next generation.
24397460	Koehler P, Tacke D, Cornely OA	2014	Aspergillosis of bones and joints - a review from 2002 until today.
24397717	Mood SH, Golfeshan AH, Tabatabaei M, Abbasalizadeh S, Ardjmand M, Jouzani GS	2014	Comparison of different ionic liquids pretreatment for corn stover enzymatic saccharification.
24398288	Lavanya G, Mallikarjuna Reddy L, Padmavathi V, Padmaja A	2014	Synthesis and antimicrobial activity of (1,4-phenylene)bis(arylsulfonylpyrazoles and isoxazoles).
24411352	Pramanik S, Bharali P, Konwar BK, Karak N	2014	Antimicrobial hyperbranched poly(ester amide)/polyaniline nanofiber modified montmorillonite nanocomposites.
24411369	Montazerozohori M, Zahedi S, Naghiha A, Zohour MM	2014	Synthesis, characterization and thermal behavior of antibacterial and antifungal active zinc complexes of bis (3(4-dimethylaminophenyl)-allylidene-1,2-diaminoethane.
24411441	Talbert JN, He F, Seto K, Nugen SR, Goddard JM	2014	Modification of glucose oxidase for the development of biocatalytic solvent inks.
24412956	Hattingh M, Alexander A, Meijering I, van Reenen CA, Dicks LM	2014	Malting of barley with combinations of Lactobacillus plantarum, Aspergillus niger, Trichoderma reesei, Rhizopus oligosporus and Geotrichum candidum to enhance malt quality.
24412963	GarcÃ­a-Cela E, Crespo-Sempere A, Ramos AJ, Sanchis V, Marin S	2014	Ecophysiological characterization of Aspergillus carbonarius, Aspergillus tubingensis and Aspergillus niger isolated from grapes in Spanish vineyards.
24415500	Gomaa OM	2014	Removal of silver nanoparticles using live and heat shock Aspergillus niger cultures.
24416314	Brycki B, Szulc A	2014	Gemini alkyldeoxy-D-glucitolammonium salts as modern surfactants and microbiocides: synthesis, antimicrobial and surface activity, biodegradation.
24428372	Carranza CS, Bergesio MV, Barberis CL, Chiacchiera SM, Magnoli CE	2014	Survey of Aspergillus section Flavi presence in agricultural soils and effect of glyphosate on nontoxigenic A. flavus growth on soil-based medium.
24432733	Khan M, Park SY	2014	Liquid crystal-based proton sensitive glucose biosensor.
24434199	Dixit V, Cho BK, Obendorf K, Tewari J	2014	Identifications of household's spores using mid infrared spectroscopy.
24438100	van der Straat L, Vernooij M, Lammers M, van den Berg W, Schonewille T, Cordewener J, van der Meer I, Koops A, de Graaff LH	2014	Expression of the Aspergillus terreus itaconic acid biosynthesis cluster in Aspergillus niger.
24438669	Narayana Rao DV, Raghavendra Guru Prasad A, Spoorthy YN, Pariplavi M, Ravindranath LK	2014	Synthesis, characterization and biological studies of substituted quinozoline-4-(3H)-ones containing diazepine moiety.
24440233	Cao L, ToliÄ‡ N, Qu Y, Meng D, Zhao R, Zhang Q, Moore RJ, Zink EM, Lipton MS, PaÅ¡a-ToliÄ‡ L, Wu S	2014	Characterization of intact N- and O-linked glycopeptides using higher energy collisional dissociation.
24440653	Castillo JM, Nogales R, Romero E	2014	Biodegradation of 3,4 dichloroaniline by fungal isolated from the preconditioning phase of winery wastes subjected to vermicomposting.
24444972	Wang W, Zhang L, Wang S, Shi S, Jiang Y, Li N, Tu P	2014	8-C N-ethyl-2-pyrrolidinone substituted flavan-3-ols as the marker compounds of Chinese dark teas formed in the post-fermentation process provide significant antioxidative activity.
24444997	Li XR, Xu H, Xie J, Yi QF, Li W, Qiao DR, Cao Y, Cao Y	2014	Thermostable sites and catalytic characterization of xylanase XYNB of Aspergillus niger SCTCC 400264.
24454881	Hu KD, Wang Q, Hu LY, Gao SP, Wu J, Li YH, Zheng JL, Han Y, Liu YS, Zhang H	2014	Hydrogen sulfide prolongs postharvest storage of fresh-cut pears (Pyrus pyrifolia) by alleviation of oxidative damage and inhibition of fungal growth.
24456521	Chen Y, Zhang L, Qin B, Zhang X, Jia X, Wang X, Jin D, You S	2014	An insight into the curdione biotransformation pathway by Aspergillus niger.
24460988	Bera RK, Mandal SM, Raj CR	2014	Antimicrobial activity of fluorescent Ag nanoparticles.
24463262	Jiang H, Miao M, Ye F, Jiang B, Zhang T	2014	Enzymatic modification of corn starch with 4-Î±-glucanotransferase results in increasing slow digestible and resistant starch.
24463760	Macellaro G, Baratto MC, Piscitelli A, Pezzella C, Fabrizi de Biani F, Palmese A, Piumi F, Record E, Basosi R, Sannia G	2014	Effective mutations in a high redox potential laccase from Pleurotus ostreatus.
24469540	Kong FY, Gu SX, Li WW, Chen TT, Xu Q, Wang W	2014	A paper disk equipped with graphene/polyaniline/Au nanoparticles/glucose oxidase biocomposite modified screen-printed electrode: toward whole blood glucose determination.
24477329	Izumikawa K, Tashiro T, Tashiro M, Takazono T, Kosai K, Morinaga Y, Kurihara S, Nakamura S, Imamura Y, Miyazaki T, Tsukamoto M, Kakeya H, Hayashi T, Yanagihara K, Nagayasu T, Kohno S	2014	Pathogenesis and clinical features of chronic pulmonary aspergillosis - is it possible to distinguish CNPA and CCPA clinically?
24478044	O'Reilly E, Iglesias C, Ghislieri D, Hopwood J, Galman JL, Lloyd RC, Turner NJ	2014	A regio- and stereoselective Ï‰-transaminase/monoamine oxidase cascade for the synthesis of chiral 2,5-disubstituted pyrrolidines.
24480109	Huang JW, Chen CC, Huang CH, Huang TY, Wu TH, Cheng YS, Ko TP, Lin CY, Liu JR, Guo RT	2014	Improving the specific activity of Î²-mannanase from Aspergillus niger BK01 by structure-based rational design.
24480128	Fang L, Liang B, Yang G, Hu Y, Zhu Q, Ye X	2014	Study of glucose biosensor lifetime improvement in 37Â°C serum based on PANI enzyme immobilization and PLGA biodegradable membrane.
24491835	GraÃ§a JS, de Oliveira RF, de Moraes ML, Ferreira M	2014	Amperometric glucose biosensor based on layer-by-layer films of microperoxidase-11 and liposome-encapsulated glucose oxidase.
24506209	Al-Qawasmeh RA, Abadleh MM, Zahra JA, El-Abadelah MM, Albashiti R, Zani F, Incerti M, Vicini P	2014	Design synthesis and antibacterial activity studies of new thiadiazoloquinolone compounds.
24507579	Awasthi MK, Pandey AK, Khan J, Bundela PS, Wong JW, Selvam A	2014	Evaluation of thermophilic fungal consortium for organic municipal solid waste composting.
24512095	Vellanki VS, Bargman JM	2014	Aspergillus Niger peritonitis in a peritoneal dialysis patient treated with eculizumab.
24516318	Mustafa G, Tahir A, Asgher M, Rahman MU, Jamil A	2014	Comparative sequence analysis of citrate synthase and 18S ribosomal DNA from a wild and mutant strains of Aspergillus niger with various fungi.
24517802	Maloney N, Lukacs G, Ball SL, Hegner M	2014	Device for filamentous fungi growth monitoring using the multimodal frequency response of cantilevers.
24518643	Xue T, Peng B, Xue M, Zhong X, Chiu CY, Yang S, Qu Y, Ruan L, Jiang S, Dubin S, Kaner RB, Zink JI, Meyerhoff ME, Duan X, Huang Y	2014	Integration of molecular and enzymatic catalysts on graphene for biomimetic generation of antithrombotic species.
24519503	Pan ZY, Yang ZM, Pan L, Zheng SP, Han SY, Lin Y	2014	Displaying Candida antarctica lipase B on the cell surface of Aspergillus niger as a potential food-grade whole-cell catalyst.
24521919	Uematsu K, Minami Y, Taira S, Katano H	2014	Promotion and suppression effects of cationic polymer Îµ-poly-L-lysine on the glucose oxidase reaction with ferrocene derivatives as oxidants with different charges.
24522611	Xu J, Chen YQ, Zhang HJ, Tang L, Wang K, Zhang JH, Chen XS, Mao ZG	2014	Production of citric acid using its extraction wastewater treated by anaerobic digestion and ion exchange in an integrated citric acid-methane fermentation process.
24532445	Varsha KK, Priya S, Devendra L, Nampoothiri KM	2014	Control of spoilage fungi by protective lactic acid bacteria displaying probiotic properties.
24547889	Sonker N, Pandey AK, Singh P, Tripathi NN	2014	Assessment of Cymbopogon citratus (DC.) stapf essential oil as herbal preservatives based on antifungal, antiaflatoxin, and antiochratoxin activities and in vivo efficacy during storage.
24548615	Carpagnano GE, Lacedonia D, Palladino GP, Logrieco G, Crisetti E, Susca A, Logrieco A, Foschino-Barbaro MP	2014	Aspergillus spp. colonization in exhaled breath condensate of lung cancer patients from Puglia Region of Italy.
24548812	Sahani MK, Yadava U, Pandey OP, Sengupta SK	2014	Synthesis, spectral characterization and antimicrobial studies of nano-sized oxovanadium(IV) complexes with Schiff bases derived from 5-(phenyl/substituted phenyl)-2-hydrazino-1,3,4-thiadiazole and indoline-2,3-dione.
24552253	Mahboubi M, Kazempour N, Mahboubi A	2014	The efficacy of essential oils as natural preservatives in vegetable oil.
24555165	Adeyemo AI, Sani A, Aderibigbe TA, Abdurrasheed MO, Agbolade JO	2014	A study of Aspergillus niger- hydrolyzed cassava peel meal as a carbohydrate source on the histology of broiler chickens.
24555647	Viegas C, Gomes AQ, AbegÃ£o J, Sabino R, GraÃ§a T, Viegas S	2014	Assessment of fungal contamination in waste sorting and incineration-case study in Portugal.
24556615	Zhang Y, Mo L, Chen F, Lu M, Dong W, Wang Q, Xu F, Gu F	2014	Optimized production of vanillin from green vanilla pods by enzyme-assisted extraction combined with pre-freezing and thawing.
24556978	Zubiolo C, Santos RC, Carvalho NB, Soares CM, Lima AS, de Aquino Santana LC	2014	Encapsulation in a sol-gel matrix of lipase from Aspergillus niger obtained by bioconversion of a novel agricultural residue.
24558310	Chang KH, Jo MN, Kim KT, Paik HD	2014	Evaluation of glucosidases of Aspergillus niger strain comparing with other glucosidases in transformation of ginsenoside Rb1 to ginsenosides Rg3.
24561289	Alghamdi MA, Shamy M, Redal MA, Khoder M, Awad AH, Elserougy S	2014	Microorganisms associated particulate matter: a preliminary study.
24566752	Chen H, He X, Geng H, Liu H	2014	Physiological characterization of ATP-citrate lyase in Aspergillus niger.
24571209	Simonov AN, Grosse W, Mashkina EA, Bethwaite B, Tan J, Abramson D, Wallace GG, Moulton SE, Bond AM	2014	New insights into the analysis of the electrode kinetics of flavin adenine dinucleotide redox center of glucose oxidase immobilized on carbon electrodes.
24588891	Fritsche K, van den Berg M, de Boer W, van Beek TA, Raaijmakers JM, van Veen JA, Leveau JH	2014	Biosynthetic genes and activity spectrum of antifungal polyynes from Collimonas fungivoransâ€…Ter331.
24589758	Touahar IE, Haroune L, Ba S, Bellenger JP, Cabana H	2014	Characterization of combined cross-linked enzyme aggregates from laccase, versatile peroxidase and glucose oxidase, and their utilization for the elimination of pharmaceuticals.
24594353	Kushwaha K, Kaushik N, Lata, Jain SC	2014	Design and synthesis of novel 2H-chromen-2-one derivatives bearing 1,2,3-triazole moiety as lead antimicrobials.
24600864	Anjum F, Shahid M, Bukhari S, Potgieter JH	2014	Combined ultrasonic and bioleaching treatment of hospital waste incinerator bottom ash with simultaneous extraction of selected metals.
24602813	Raut RW, Mendhulkar VD, Kashid SB	2014	Photosensitized synthesis of silver nanoparticles using Withania somnifera leaf powder and silver nitrate.
24603741	Nascimento Mdo D, LeitÃ£o VM, Neto Silva MA, Maciel LB, Filho Muniz WE, Viana GM, Bezerra GF	2014	Eco-epidemiologic study of emerging fungi related to the work of babaÃ§u coconut breakers in the State of MaranhÃ£o, Brazil.
24607453	CoreÃ±o-Alonso A, SolÃ© A, Diestra E, Esteve I, GutiÃ©rrez-Corona JF, Reyna LÃ³pez GE, FernÃ¡ndez FJ, Tomasini A	2014	Mechanisms of interaction of chromium with Aspergillus niger var tubingensis strain Ed8.
24608563	Gong G, Zheng Z, Liu H, Wang L, Diao J, Wang P, Zhao G	2014	Purification and characterization of a Î²-glucosidase from aspergillus niger and its application in the hydrolysis of geniposide to genipin.
24610040	Zheng XX, Chen RS, Shen Y, Yin ZY	2014	Phytosterols elevation in bamboo shoot residue through laboratorial scale solid-state fermentation using isolated Aspergillus niger CTBU.
24610849	Mendes Gde O, Zafra DL, Vassilev NB, Silva IR, Ribeiro JI Jr, Costa MD	2014	Biochar enhances Aspergillus niger rock phosphate solubilization by increasing organic acid production and alleviating fluoride toxicity.
24613019	Ostafe R, Prodanovic R, Nazor J, Fischer R	2014	Ultra-high-throughput screening method for the directed evolution of glucose oxidase.
24615146	Kobayashi K, Hattori T, Honda Y, Kirimura K	2014	Oxalic acid production by citric acid-producing Aspergillus niger overexpressing the oxaloacetate hydrolase gene oahA.
24615727	Barberis MG, Giaj Merlera G, Reynoso MM, Chulze SN, Torres AM	2014	Factors affecting distribution and abundance of Aspergillus section Nigri in vineyard soils from grapevine growing regions of Argentina.
24621260	Jameel M, Islamuddin M, Ali A, Afrin F, Ali M	2014	Isolation, characterization and antimicrobial evaluation of a novel compound N-octacosan 7Î² ol, from Fumaria parviflora Lam.
24629934	Norris R, Poyarkov A, O'Keeffe MB, FitzGerald RJ	2014	Characterisation of the hydrolytic specificity of Aspergillus niger derived prolyl endoproteinase on bovine Î²-casein and determination of ACE inhibitory activity.
24630962	Yin C, Wang B, He P, Lin Y, Pan L	2014	Genomic analysis of the aconidial and high-performance protein producer, industrially relevant Aspergillus niger SH2 strain.
24631896	Jain KS, Khedkar VM, Arya N, Rane PV, Chaskar PK, Coutinho EC	2014	Design, synthesis &amp
24634142	Hocheng H, Hong T, Jadhav U	2014	Microbial leaching of waste solder for recovery of metal.
24637276	Chellaian JD, Johnson J	2014	Spectral characterization, electrochemical and anticancer studies on some metal(II) complexes containing tridentate quinoxaline Schiff base.
24644439	Tabti L, Dib Mel A, Gaouar N, Samira B, Tabti B	2014	Antioxidant and Antifungal Activity of Extracts of the Aerial Parts of Thymus capitatus (L.) Hoffmanns Against Four Phytopathogenic Fungi of Citrus sinensis.
24650250	Murali Krishna Kumar M, Devilal Naik J, Satyavathi K, Ramana H, Raghuveer Varma P, Purna Nagasree K, Smitha D, Venkata Rao D	2014	Denigrins A-C: new antitubercular 3,4-diarylpyrrole alkaloids from Dendrilla nigra.
24652711	Sheih IC, Fang TJ, Wu TK, Chen RY	2014	Effects of fermentation on antioxidant properties and phytochemical composition of soy germ.
24653809	Diba K, Rahimirad M, Makhdoomi Kh, Eslamloo N	2014	Aspergillus monitoring project in a large educational hospital using molecular assay.
24657665	Anitha S, Raghunadharao D, Waliyar F, Sudini H, Parveen M, Rao R, Kumar PL	2014	The association between exposure to aflatoxin, mutation in TP53, infection with hepatitis B virus, and occurrence of liver disease in a selected population in Hyderabad, India.
24664515	Zwane EN, Rose SH, van Zyl WH, Rumbold K, Viljoen-Bloom M	2014	Overexpression of Aspergillus tubingensis faeA in protease-deficient Aspergillus niger enables ferulic acid production from plant material.
24668019	Kumar V, Jahan F, Kameswaran K, Mahajan RV, Saxena RK	2014	Eco-friendly methodology for efficient synthesis and scale-up of 2-ethylhexyl-p-methoxycinnamate using Rhizopus oryzae lipase and its biological evaluation.
24670990	Yu XW, Zhu SS, Xiao R, Xu Y	2014	Conversion of a Rhizopus chinensis lipase into an esterase by lid swapping.
24675635	PreuÃŸ A, Saltsman I, Mahammed A, Pfitzner M, Goldberg I, Gross Z, RÃ¶der B	2014	Photodynamic inactivation of mold fungi spores by newly developed charged corroles.
24678278	Siddappa K, Mane SB, Manikprabhu D	2014	Spectral characterization and 3D molecular modeling studies of metal complexes involving the O, N-donor environment of quinazoline-4(3H)-one Schiff base and their biological studies.
24680080	Kim NY, Lee I, Ji GE	2014	Reliable and simple detection of ochratoxin and fumonisin production in black Aspergillus.
24680880	Loske AM, FernÃ¡ndez F, MagaÃ±a-OrtÃ­z D, Coconi-Linares N, OrtÃ­z-VÃ¡zquez E, GÃ³mez-Lim MA	2014	Tandem shock waves to enhance genetic transformation of Aspergillus niger.
24682031	Amin MM, Elaassy IE, El-Feky MG, Sallam AS, Talaat MS, Kawady NA	2014	Effect of mineral constituents in the bioleaching of uranium from uraniferous sedimentary rock samples, Southwestern Sinai, Egypt.
24682295	Delmas S, Llanos A, Parrou JL, Kokolski M, Pullan ST, Shunburne L, Archer DB	2014	Development of an unmarked gene deletion system for the filamentous fungi Aspergillus niger and Talaromyces versatilis.
24682478	Gruben BS, Zhou M, Wiebenga A, Ballering J, Overkamp KM, Punt PJ, de Vries RP	2014	Aspergillus niger RhaR, a regulator involved in L-rhamnose release and catabolism.
24684908	Holm DK, Petersen LM, Klitgaard A, Knudsen PB, Jarczynska ZD, Nielsen KF, Gotfredsen CH, Larsen TO, Mortensen UH	2014	Molecular and chemical characterization of the biosynthesis of the 6-MSA-derived meroterpenoid yanuthone D in Aspergillus niger.
24685258	van den Berg BA, Reinders MJ, Roubos JA, de Ridder D	2014	SPiCE: a web-based tool for sequence-based protein classification and exploration.
24686223	del Barrio M, de Marcos S, Cebolla V, Heiland J, Wilhelm S, Hirsch T, GalbÃ¡n J	2014	Enzyme-induced modulation of the emission of upconverting nanoparticles: towards a new sensing scheme for glucose.
24688383	Shivanna GB, Venkateswaran G	2014	Phytase production by Aspergillus niger CFR 335 and Aspergillus ficuum SGA 01 through submerged and solid-state fermentation.
24690910	JÃ³nÃ¡s Ã, Fekete E, Flipphi M, SÃ¡ndor E, JÃ¤ger S, MolnÃ¡r ÃP, Szentirmai A, Karaffa L	2014	Extra- and intracellular lactose catabolism in Penicillium chrysogenum: phylogenetic and expression analysis of the putative permease and hydrolase genes.
24691870	Li P, Li S, Cheng L, Luo L	2014	Analyzing the relation between the microbial diversity of DaQu and the turbidity spoilage of traditional Chinese vinegar.
24691882	K A, K S	2014	A novel antifungal protein with lysozyme-like activity from seeds of Clitoria ternatea.
24699234	Gallo A, Knox BP, Bruno KS, Solfrizzo M, Baker SE, Perrone G	2014	Identification and characterization of the polyketide synthase involved in ochratoxin A biosynthesis in Aspergillus carbonarius.
24701432	Wijesuriya TM, Weerasekera MM, Kottahachchi J, Ranasinghe KN, Dissanayake MS, Prathapan S, Gunasekara TD, Nagahawatte A, Guruge LD, Bulugahapitiya U, Fernando SS	2014	Proportion of lower limb fungal foot infections in patients with type 2 diabetes at a tertiary care hospital in Sri Lanka.
24705024	Yadav K, Kumar C, Archana G, Naresh Kumar G	2014	Pseudomonas fluorescens ATCC 13525 containing an artificial oxalate operon and Vitreoscilla hemoglobin secretes oxalic acid and solubilizes rock phosphate in acidic alfisols.
24710283	Kizis D, Natskoulis P, Nychas GJ, Panagou EZ	2014	Biodiversity and ITS-RFLP characterisation of Aspergillus section Nigri isolates in grapes from four traditional grape-producing areas in Greece.
24719047	Xu H, Liu Y, Wang F, Yuan L, Wang Y, Ma S, BeneÅ¡ H, Xia Q	2014	Overexpression and functional characterization of an Aspergillus niger phytase in the fat body of transgenic silkworm, Bombyx mori.
24719293	Yang G, Kampstra KL, Abidian MR	2014	High performance conducting polymer nanofiber biosensors for detection of biomolecules.
24725382	SvanstrÃ¶m Ã…, van Leeuwen MR, Dijksterhuis J, Melin P	2014	Trehalose synthesis in Aspergillus niger: characterization of six homologous genes, all with conserved orthologs in related species.
24726870	Zheng Y, Zhang H, Wang D, Gao P, Shan A	2014	Strain development and optimized fermentation conditions for blood meal using Aspergillus niger and Aspergillus oryzae.
24728707	Gheith S, Saghrouni F, Bannour W, Ben Youssef Y, Khelif A, Normand AC, Ben Said M, Piarroux R, Njah M, Ranque S	2014	Characteristics of invasive aspergillosis in neutropenic haematology patients (Sousse, Tunisia).
24728763	PÃ©rez-RodrÃ­guez N, Oliveira F, PÃ©rez-Bibbins B, Belo I, Torrado Agrasar A, DomÃ­nguez JM	2014	Optimization of xylanase production by filamentous fungi in solid-state fermentation and scale-up to horizontal tube bioreactor.
24731823	Petta T, Secatto A, Faccioli LH, Moraes LA	2014	Inhibition of inflammatory response in LPS-induced macrophages by 9-KOTE and 13-KOTE produced by biotransformation.
24736731	Frisvad JC, Petersen LM, Lyhne EK, Larsen TO	2014	Formation of sclerotia and production of indoloterpenes by Aspergillus niger and other species in section Nigri.
24742994	Papagianni M, LegiÅ¡a M	2014	Increased mannitol production in Lactobacillus reuteri ATCC 55730 production strain with a modified 6-phosphofructo-1-kinase.
24746350	KutyÅ‚a-Olesiuk A, Wawrzyniak UE, Ciosek P, WrÃ³blewski W	2014	Electrochemical monitoring of citric acid production by Aspergillus niger.
24758108	Glare TR, Gartrell BD, Brookes JJ, Perrott JK	2014	Isolation and identification of Aspergillus spp. from brown kiwi (Apteryx mantelli) nocturnal houses in New Zealand.
24763673	Tremey E, Suraniti E, Courjean O, Gounel S, Stines-Chaumeil C, Louerat F, Mano N	2014	Switching an O2 sensitive glucose oxidase bioelectrode into an almost insensitive one by cofactor redesign.
24767445	Sachdeva V, Hooda V	2014	A new immobilization and sensing platform for nitrate quantification.
24771735	Ali S, Malik A, Bhargava R, Shahid M, Fatima N	2014	Aspergillus colonization in patients with bronchogenic carcinoma.
24772824	GarcÃ­a-Carnelli C, RodrÃ­guez P, Heinzen H, MenÃ©ndez P	2014	Influence of culture conditions on the biotransformation of (+)-limonene by Aspergillus niger.
24772939	Bhati-Kushwaha H	2014	Biosynthesis of silver nanoparticles using fresh extracts of Tridax procumbens linn.
24778343	Varga J, KocsubÃ© S, Szigeti G, Baranyi N, VÃ¡gvÃ¶lgyi C, JakÅ¡iÄ‡ Despot D, Magyar D, Meijer M, Samson RA, SegviÄ‡ KlariÄ‡ M	2014	Occurrence of black Aspergilli in indoor environments of six countries.
24787318	NeumÃ¼ller KG, Streekstra H, Gruppen H, Schols HA	2014	Trichoderma longibrachiatum acetyl xylan esterase 1 enhances hemicellulolytic preparations to degrade corn silage polysaccharides.
24792196	Chauhan HP, Carpenter J, Joshi S	2014	Synthetic aspects, spectral, thermal studies and antimicrobial screening on bis(N,N-dimethyldithiocarbamato-S,S')antimony(III) complexes with oxo or thio donor ligands.
24792495	van Munster JM, Daly P, Delmas S, Pullan ST, Blythe MJ, Malla S, Kokolski M, Noltorp ECM, Wennberg K, Fetherston R, Beniston R, Yu X, Dupree P, Archer DB	2014	The role of carbon starvation in the induction of enzymes that degrade plant-derived carbohydrates in Aspergillus niger.
24803238	Sathishkumar Y, Velmurugan N, Lee HM, Rajagopal K, Im CK, Lee YS	2014	Effect of low shear modeled microgravity on phenotypic and central chitin metabolism in the filamentous fungi Aspergillus niger and Penicillium chrysogenum.
24804073	Shirazi MT, Gholami H, Kavoosi G, Rowshan V, Tafsiry A	2014	Chemical composition, antioxidant, antimicrobial and cytotoxic activities of Tagetes minuta and Ocimum basilicum essential oils.
24804150	Sharma AK, Kumar A, Yadav SK, Rahal A	2014	Studies on Antimicrobial and Immunomodulatory Effects of Hot Aqueous Extract of Acacia nilotica L. Leaves against Common Veterinary Pathogens.
24810318	Housseiny MM	2014	Production of an endoinulinase from Aspergillus niger AUMC 9375, by solid state fermentation of agricultural wastes, with purification and characterization of the free and immobilized enzyme.
24816227	Zaehle C, Gressler M, Shelest E, Geib E, Hertweck C, Brock M	2014	Terrein biosynthesis in Aspergillus terreus and its impact on phytotoxicity.
24818485	Chen X, Ma Y, Shao J, Lai D, Wang Z, Chen Z	2014	[Increasing activity of a monoamine oxidase by random mutation].
24824823	Medimagh-Saidana S, Daami-Remadi M, Abreu P, Harzallah-Skhiri F, Ben Jannet H, Hamza MA	2014	Asterisulphoxide and asterisulphone: two new antibacterial and antifungal metabolites from the Tunisian Asteriscus maritimus (L.) Less.
24824950	Park SJ, Park SH, Ghim SY	2014	The effects of Paenibacillus polymyxa E681 on antifungal and crack remediation of cement paste.
24829908	Macellaro G, Pezzella C, Cicatiello P, Sannia G, Piscitelli A	2014	Fungal laccases degradation of endocrine disrupting compounds.
24835425	Mathew M, Sandhyarani N	2014	Detection of glucose using immobilized bienzyme on cyclic bisureas-gold nanoparticle conjugate.
24837950	Bagheri A, Khodarahmi R, Mostafaie A	2014	Purification and biochemical characterisation of glucoamylase from a newly isolated Aspergillus niger: relation to starch processing.
24850961	Isaac C, Orue PO, Iyamu MI, Ehiaghe JI, Isaac O	2014	Comparative analysis of pathogenic organisms in cockroaches from different community settings in Edo State, Nigeria.
24851247	Magalhes F, Aguiar TQ, Oliveira C, Domingues L	2014	High-level expression of Aspergillus niger b-galactosidase in Ashbya gossypii.
24858096	Wang N, Xu G, Fang Y, Yang T, Zhao H, Li G	2014	New flavanol and cycloartane glucosides from Landoltia punctata.
24858605	Wuren T, Toyotome T, Yamaguchi M, Takahashi-Nakaguchi A, Muraosa Y, Yahiro M, Wang DN, Watanabe A, Taguchi H, Kamei K	2014	Effect of serum components on biofilm formation by Aspergillus fumigatus and other Aspergillus species.
24860671	TÃ¼rkel S, KorukluoÄŸlu M, Yavuz M	2014	Biocontrol Activity of the Local Strain of Metschnikowia pulcherrima on Different Postharvest Pathogens.
24862324	Cavka A, Alriksson B, Rose SH, van Zyl WH, JÃ¶nsson LJ	2014	Production of cellulosic ethanol and enzyme from waste fiber sludge using SSF, recycling of hydrolytic enzymes and yeast, and recombinant cellulase-producing Aspergillus niger.
24869643	Nardid OA, Rozanova ED, Naumenko EI	2014	Freeze-thawing induced structural and functional changes in glucose oxidase.
24870718	Skjold-JÃ¸rgensen J, Vind J, Svendsen A, Bjerrum MJ	2014	Altering the activation mechanism in Thermomyces lanuginosus lipase.
24875311	VuÄetiÄ‡ SB, RudiÄ‡ OLj, Markov SL, Bera OJ, VidakoviÄ‡ AM, Skapin AS, Ranogajec JG	2014	Antifungal efficiency assessment of the TiO2 coating on faÃ§ade paints.
24875320	Youssef AM, Abdel-Aziz MS, El-Sayed SM	2014	Chitosan nanocomposite films based on Ag-NP and Au-NP biosynthesis by Bacillus Subtilis as packaging materials.
24883301	Natarajan D, Srinivasan R, Shivakumar MS	2014	Phyllanthus wightianus MÃ¼ll. Arg.: a potential source for natural antimicrobial agents.
24887416	Tian J, Yuan PX, Shan D, Ding SN, Zhang GY, Zhang XJ	2014	Biosensing platform based on graphene oxide via self-assembly induced by synergic interactions.
24887637	Tropcheva R, Nikolova D, Evstatieva Y, Danova S	2014	Antifungal activity and identification of Lactobacilli, isolated from traditional dairy product 'katak'.
24888408	Gao H, Yan P, Zhang B, Shan A	2014	Expression of Aspergillus niger IA-001 Endo-Î²-1,4-xylanase in Pichia pastoris and analysis of the enzymic characterization.
24888762	Malherbe AR, Rose SH, Viljoen-Bloom M, van Zyl WH	2014	Expression and evaluation of enzymes required for the hydrolysis of galactomannan.
24889723	NiarÃ©-Doumbo S, Normand AC, Diallo YL, DembelÃ© AK, Thera MA, Diallo D, Piarroux R, Doumbo O, Ranque S	2014	Preliminary study of the fungal ecology at the haematology and medical-oncology ward in Bamako, Mali.
24893349	CÃ©spedes CL, Salazar JR, Ariza-Castolo A, Yamaguchi L, Avila JG, Aqueveque P, Kubo I, AlarcÃ³n J	2014	Biopesticides from plants: Calceolaria integrifolia s.l.
24894182	Shams S, Ali B, Afzal M, Kazmi I, Al-Abbasi FA, Anwar F	2014	Antifungal effect of Gatifloxacin and copper ions combination.
24894549	Javed S, Bukhari SA, Zovia I, Meraj M	2014	Screening of indigenously isolated fungi for lovastatin production and its in vivo evaluation.
24905137	Toft-Hansen H, Rasmussen KS, Staal A, Roggen EL, Sollid LM, Lillevang ST, Barington T, Husby S	2014	Treatment of both native and deamidated gluten peptides with an endo-peptidase from Aspergillus niger prevents stimulation of gut-derived gluten-reactive T cells from either children or adults with celiac disease.
24906724	Barzegar H, Azizi MH, Barzegar M, Hamidi-Esfahani Z	2014	Effect of potassium sorbate on antimicrobial and physical properties of starch-clay nanocomposite films.
24906753	Ganaie MA, Gupta US	2014	Recycling of cell culture and efficient release of intracellular fructosyltransferase by ultrasonication for the production of fructooligosaccharides.
24910236	Prasad GS, Govardhan P, Girisham S, Reddy SM	2014	Fungal mediated generation of mammalian metabolites of fenofibrate and enhanced pharmacological activity of the main metabolite fenofibric acid.
24912659	Soltani J, Moghaddam MS	2014	Diverse and bioactive endophytic Aspergilli inhabit Cupressaceae plant family.
24913663	de Visser JA, Krug J	2014	Empirical fitness landscapes and the predictability of evolution.
24915853	Badiee P, Amirghofran AA, Ghazi Nour M	2014	Evaluation of noninvasive methods for the diagnosis of fungal endocarditis.
24915992	Suresha BS, Srinivasan K	2014	Fungal metabolite nigerloxin ameliorates diabetic nephropathy and gentamicin-induced renal oxidative stress in experimental rats.
24929288	Bhanu Prakash T, Dinneswara Reddy G, Padmaja A, Padmavathi V	2014	Synthesis and antimicrobial activity of amine linked bis- and tris-heterocycles.
24929684	Younes I, Sellimi S, Rinaudo M, Jellouli K, Nasri M	2014	Influence of acetylation degree and molecular weight of homogeneous chitosans on antibacterial and antifungal activities.
24929709	Gupta R, Srivastava S	2014	Antifungal effect of antimicrobial peptides (AMPs LR14) derived from Lactobacillus plantarum strain LR/14 and their applications in prevention of grain spoilage.
24929731	Kalai S, Bensoussan M, Dantigny P	2014	Lag time for germination of Penicillium chrysogenum conidia is induced by temperature shifts.
24929756	Yadav M, Mishra N, Sharma N, Chandra S, Kumar D	2014	Microwave assisted synthesis, characterization and biocidal activities of some new chelates of carbazole derived Schiff bases of cadmium and tin metals.
24930827	Bhowal S, Priyanka BS, Rastogi NK	2014	Mixed reverse micelles facilitated downstream processing of lipase involving water-oil-water liquid emulsion membrane.
24931000	Ruhil S, Kumar V, Balhara M, Malik M, Dhankhar S, Kumar M, Kumar Chhillar A	2014	In vitro evaluation of combination of polyenes with EDTA against Aspergillus spp. by different methods (FICI and CI Model).
24931547	Maloney N, Lukacs G, Jensen J, Hegner M	2014	Nanomechanical sensors for single microbial cell growth monitoring.
24936792	Goldschmidt P, Degorge S, Merabet L, Chaumeil C	2014	Enzymatic treatment of specimens before DNA extraction directly influences molecular detection of infectious agents.
24937435	Sungkajuntranon K, Sribenjalux P, Supothina S, Chuaybamroong P	2014	Effect of binders on airborne microorganism inactivation using TiO2 photocatalytic fluorescent lamps.
24938640	McCleary BV, Mangan D, McKie V, Cornaggia C, Ivory R, Rooney E	2014	Colourimetric and fluorometric substrates for measurement of pullulanase activity.
24940510	Baraldo Junior A, Borges DG, Tardioli PW, Farinas CS	2014	Characterization of Î² -Glucosidase Produced by Aspergillus niger under Solid-State Fermentation and Partially Purified Using MANAE-Agarose.
24942991	Tayel AA, Ibrahim SI, Al-Saman MA, Moussa SH	2014	Production of fungal chitosan from date wastes and its application as a biopreservative for minced meat.
24947135	Dobritzsch D, Wang H, Schneider G, Yu S	2014	Structural and functional characterization of ochratoxinase, a novel mycotoxin-degrading enzyme.
24949016	Prasad SC, Kotigadde S, Shekhar M, Thada ND, Prabhu P, D' Souza T, Prasad KC	2014	Primary otomycosis in the Indian subcontinent: predisposing factors, microbiology, and classification.
24949267	Kuivanen J, Dantas H, Mojzita D, Mallmann E, Biz A, Krieger N, Mitchell D, Richard P	2014	Conversion of orange peel to L-galactonic acid in a consolidated process using engineered strains of Aspergillus niger.
24951333	Pansare DN, Mulla NA, Pawar CD, Shende VR, Shinde DB	2014	One pot three components microwave assisted and conventional synthesis of new 3-(4-chloro-2-hydroxyphenyl)-2-(substituted) thiazolidin-4-one as antimicrobial agents.
24951919	Kilic MS, Korkut S, Hazer B, Erhan E	2014	Development and operation of gold and cobalt oxide nanoparticles containing polypropylene based enzymatic fuel cell for renewable fuels.
24958131	Ottenheim C, Verdejo C, Zimmermann W, Wu JC	2014	Hemicellulase production by Aspergillus niger DSM 26641 in hydrothermal palm oil empty fruit bunch hydrolysate and transcriptome analysis.
24961398	Liu L, Feizi A, Ã–sterlund T, Hjort C, Nielsen J	2014	Genome-scale analysis of the high-efficient protein secretion system of Aspergillus oryzae.
24965558	Piumi F, Levasseur A, Navarro D, Zhou S, Mathieu Y, Ropartz D, Ludwig R, Faulds CB, Record E	2014	A novel glucose dehydrogenase from the white-rot fungus Pycnoporus cinnabarinus: production in Aspergillus niger and physicochemical characterization of the recombinant enzyme.
24970457	Fan A, Chen H, Wu R, Xu H, Li SM	2014	A new member of the DMATS superfamily from Aspergillus niger catalyzes prenylations of both tyrosine and tryptophan derivatives.
24970673	Pereira EO, Kolotilin I, Conley AJ, Menassa R	2014	Production and characterization of in planta transiently produced polygalacturanase from Aspergillus niger and its fusions with hydrophobin or ELP tags.
24977047	Sirohi SK, Goel N, Singh N	2014	Influence of Albizia lebbeck Saponin and Its Fractions on In Vitro Gas Production Kinetics, Rumen Methanogenesis, and Rumen Fermentation Characteristics.
24980018	Hasan I, Ozeki Y, Kabir SR	2014	Purification of a novel chitin-binding lectin with antimicrobial and antibiofilm activities from a bangladeshi cultivar of potato (Solanum tuberosum).
24980909	Prabhu SA, Singh R, Kolkenbrock S, Sujeeth N, El Gueddari NE, Moerschbacher BM, Kini RK, Wagenknecht M	2014	Experimental and bioinformatic characterization of a recombinant polygalacturonase-inhibitor protein from pearl millet and its interaction with fungal polygalacturonases.
24982579	Alviar CL, Doherty B, Vaduganathan M	2014	Acute lymphocytic leukemia with superimposed invasive aspergillosis and pneumopericardium successfully treated with voriconazole.
24983857	Novak M, SepÄiÄ‡ K, KraÅ¡evec N, KriÅ¾aj I, MaÄek P, Anderluh G, Guella G, Mancini I	2014	Targeted lipid analysis of haemolytic mycelial extracts of Aspergillus niger.
24987966	Walvekar AS, Choudhury R, Punekar NS	2014	Mixed disulfide formation at Cys141 leads to apparent unidirectional attenuation of Aspergillus niger NADP-glutamate dehydrogenase activity.
24988378	Kochar S, Ahlawat M, Dahiya P, Chaudhary D	2014	Assessment of allergenicity to fungal allergens of Rohtak city, Haryana, India.
24992076	Patil NS, Deshmukh GB, Patil SV, Bholay AD, Gaikwad ND	2014	Synthesis and biological evaluation of novel N-aryl maleimide derivatives clubbed with Î±-hydroxyphosphonates.
25007396	Vogt S, Schneider M, SchÃ¤fer-Eberwein H, NÃ¶ll G	2014	Determination of the pH dependent redox potential of glucose oxidase by spectroelectrochemistry.
25007785	Sun X, He X, Xue Ks, Li Y, Xu D, Qian H	2014	Biological detoxification of zearalenone by Aspergillus niger strain FS10.
25007943	Gong JY, Chen YC, Huang YT, Tsai MC, Yu KP	2014	For the inactivation of mold spores by UVC irradiation, with ozone acting as a promoter, TiO2 nanoparticles may act better as a 'sun block' than as a photocatalytic disinfectant.
25012861	Schneider M, Zimmer GF, Cremonese EB, de C de S Schneider R, Corbellini VA	2014	By-products from the biodiesel chain as a substrate to citric acid production by solid-state fermentation.
25016208	Dagnas S, Onno B, MembrÃ© JM	2014	Modeling growth of three bakery product spoilage molds as a function of water activity, temperature and pH.
25018830	Yahyaoui G, TlamÃ§ani I, Benjelloun S, Atwani M, Errami M	2014	[Chronic necrotizing pulmonary Aspergillus niger aspergillosis in a smoker and former TB patient].
25024108	TomÅ¡iÄ B, Ilec E, Å½erjav M, Hladnik A, SimonÄiÄ A, SimonÄiÄ B	2014	Characterisation and functional properties of antimicrobial bio-barriers formed by natural fibres.
25025412	Gangopadhyay M, Majumdar K, Bandyopadhyay A, Ghosh A	2014	Invasive primary aspergillosis of the larynx presenting as hoarseness and a chronic nonhealing laryngeal ulcer in an immunocompetent host: a rare entity.
25026669	Su J, Wang YC, Zhang SK, Ren XB	2014	Antifungal agents against Aspergillus niger for rearing rice leaffolder larvae (Lepidoptera: Pyralidae) on artificial diet.
25026735	GoluboviÄ‡ T, PaliÄ‡ R, KitiÄ‡ D, StojanoviÄ‡ G, ZlatkoviÄ‡ B, RistiÄ‡ M, PavloviÄ‡ D	2014	Composition, antioxidant and antimicrobial activities of methanol extracts of some Acinos Miller species.
25026989	Paudel B, Bhattarai HD, Kim IC, Lee H, Sofronov R, Ivanova L, Poryadina L, Yim JH	2014	Estimation of antioxidant, antimicrobial activity and brine shrimp toxicity of plants collected from Oymyakon region of the Republic of Sakha (Yakutia), Russia.
25028666	Ninganagouda S, Rathod V, Singh D, Hiremath J, Singh AK, Mathew J, ul-Haq M	2014	Growth kinetics and mechanistic action of reactive oxygen species released by silver nanoparticles from Aspergillus niger on Escherichia coli.
25033671	Kostrzewa-SusÅ‚ow E, Dymarska M, Janeczko T	2014	Microbial transformations of 3-methoxyflavone by strains of Aspergillus niger.
25036772	Arquiza JM, Hunter J	2014	The use of real-time PCR to study Penicillium chrysogenum growth kinetics on solid food at different water activities.
25036973	Kawaguchi K, Yurimoto H, Sakai Y	2014	Expression of a codon-optimized Aspergillus niger pectin methylesterase gene in the methylotrophic yeast Candida boidinii.
25037367	Cao X, Peng X, Sun S, Zhong L, Wang S, Lu F, Sun R	2014	Impact of regeneration process on the crystalline structure and enzymatic hydrolysis of cellulose obtained from ionic liquid.
25037422	Kono H, Otaka F, Ozaki M	2014	Preparation and characterization of guar gum hydrogels as carrier materials for controlled protein drug delivery.
25038706	Oloyede GK, Willie IE, Adeeko OO	2014	Synthesis of Mannich bases: 2-(3-Phenylaminopropionyloxy)-benzoic acid and 3-Phenylamino-1-(2,4,6-trimethoxy-phenyl)-propan-1-one, their toxicity, ionization constant, antimicrobial and antioxidant activities.
25039056	Veana F, Fuentes-Garibay JA, Aguilar CN, RodrÃ­guez-Herrera R, Guerrero-OlazarÃ¡n M, Viader-SalvadÃ³ JM	2014	Gene encoding a novel invertase from a xerophilic Aspergillus niger strain and production of the enzyme in Pichia pastoris.
25041403	Schiavone M, Vax A, Formosa C, Martin-Yken H, Dague E, FranÃ§ois JM	2014	A combined chemical and enzymatic method to determine quantitatively the polysaccharide components in the cell wall of yeasts.
25043347	Kolasa M, Ahring BK, LÃ¼beck PS, LÃ¼beck M	2014	Co-cultivation of Trichoderma reesei RutC30 with three black Aspergillus strains facilitates efficient hydrolysis of pretreated wheat straw and shows promises for on-site enzyme production.
25043595	Zhang Z, Wang C, Li J, Wang B, Wu J, Jiang Y, Sun H	2014	Enhanced bioremediation of soil from Tianjin, China, contaminated with polybrominated diethyl ethers.
25044953	Yang XL, Awakawa T, Wakimoto T, Abe I	2014	Three acyltetronic acid derivatives: noncanonical cryptic polyketides from Aspergillus niger identified by genome mining.
25048233	Lv Y, Xiao J, Pan L	2014	Type III polyketide synthase is involved in the biosynthesis of protocatechuic acid in Aspergillus niger.
25048922	Almeida EJ, Corso CR	2014	Comparative study of toxicity of azo dye Procion Red MX-5B following biosorption and biodegradation treatments with the fungi Aspergillus niger and Aspergillus terreus.
25048938	Zabka M, Pavela R, Prokinova E	2014	Antifungal activity and chemical composition of twenty essential oils against significant indoor and outdoor toxigenic and aeroallergenic fungi.
25052116	BÄ±rÄ±nci A, BÄ±lgÄ±n K, TanriverdÄ± Ã‡ayci Y	2014	[Investigation of acid proteinase and phospholipase activity as virulence factors in clinical Aspergillus spp. isolates].
25052892	Ashraf SN, Zubair M, Rizwan K, Tareen RB, Rasool N, Zia-Ul-Haq M, Ercisli S	2014	Compositional studies and Biological activities of Perovskia abrotanoides Kar. oils.
25061935	Tribst AA, Cota J, Murakami MT, Cristianini M	2014	Effects of high pressure homogenization on the activity, stability, kinetics and three-dimensional conformation of a glucose oxidase produced by Aspergillus niger.
25062661	Franken AC, Lechner BE, Werner ER, Haas H, Lokman BC, Ram AF, van den Hondel CA, de Weert S, Punt PJ	2014	Genome mining and functional genomics for siderophore production in Aspergillus niger.
25063657	Hayer K, Stratford M, Archer DB	2014	Germination of Aspergillus niger conidia is triggered by nitrogen compounds related to L-amino acids.
25063688	Ahuactzin-PÃ©rez M, Torres JL, RodrÃ­guez-Pastrana BR, Soriano-Santos J, DÃ­az-GodÃ­nez G, DÃ­az R, Tlecuitl-Beristain S, SÃ¡nchez C	2014	Fungal biodegradation of dibutyl phthalate and toxicity of its breakdown products on the basis of fungal and bacterial growth.
25064064	Klaubauf S, Narang HM, Post H, Zhou M, Brunner K, Mach-Aigner AR, Mach RL, Heck AJR, Altelaar AFM, de Vries RP	2014	Similar is not the same: differences in the function of the (hemi-)cellulolytic regulator XlnR (Xlr1/Xyr1) in filamentous fungi.
25065666	Borrego-Terrazas JA, Lara-Victoriano F, Flores-Gallegos AC, Veana F, Aguilar CN, RodrÃ­guez-Herrera R	2014	Nucleotide and amino acid variations of tannase gene from different Aspergillus strains.
25065826	Carranza CS, Barberis CL, Chiacchiera SM, Magnoli CE	2014	Influence of the pesticides glyphosate, chlorpyrifos and atrazine on growth parameters of nonochratoxigenic Aspergillus section Nigri strains isolated from agricultural soils.
25071800	Carlisle E, Yarnes C, Toney MD, Bloom AJ	2014	Nitrate reductase (15)N discrimination in Arabidopsis thaliana, Zea mays, Aspergillus niger, Pichea angusta, and Escherichia coli.
25072726	Aguiar L, Mendes A, Pereira C, Neves P, Mendes D, Teixeira JP	2014	Biological air contamination in elderly care centers: geria project.
25080378	Xu J, Chen YQ, Zhang HJ, Tang L, Wang K, Zhang JH, Chen XS, Mao ZG	2014	Effect of acetic acid on citric acid fermentation in an integrated citric acid-methane fermentation process.
25081563	Behrouz S, Rad MN, Rostami S, Behrouz M, Zarehnezhad E, Zarehnezhad A	2014	Design, synthesis, and biological activities of novel azole-bonded Î²-hydroxypropyl oxime O-ethers.
25082104	He JW, Liang HX, Gao H, Kuang RQ, Chen GD, Hu D, Wang CX, Liu XZ, Li Y, Yao XS	2014	Talaflavuterpenoid A, a new nardosinane-type sesquiterpene from Talaromyces flavus.
25082220	Suriyaprabha R, Karunakaran G, Kavitha K, Yuvakkumar R, Rajendran V, Kannan N	2014	Application of silica nanoparticles in maize to enhance fungal resistance.
25082898	van den Berg BA, Reinders MJ, van der Laan JM, Roubos JA, de Ridder D	2014	Protein redesign by learning from data.
25084665	de Oliveira CE, Magnani M, de Sales CV, Pontes AL, Campos-Takaki GM, Stamford TC, de Souza EL	2014	Effects of post-harvest treatment using chitosan from Mucor circinelloides on fungal pathogenicity and quality of table grapes during storage.
25084669	Abarca ML, Bragulat MR, CabaÃ±es FJ	2014	A new in vitro method to detect growth and ochratoxin A-producing ability of multiple fungal species commonly found in food commodities.
25086261	Battaglia E, Zhou M, de Vries RP	2014	The transcriptional activators AraR and XlnR from Aspergillus niger regulate expression of pentose catabolic and pentose phosphate pathway genes.
25087207	Susca A, Moretti A, Stea G, Villani A, Haidukowski M, Logrieco A, Munkvold G	2014	Comparison of species composition and fumonisin production in Aspergillus section Nigri populations in maize kernels from USA and Italy.
25093855	Maneesan J, Matsuura H, Tagami T, Mori H, Kimura A	2014	Production of 1,5-anhydro-d-fructose by an Î±-glucosidase belonging to glycoside hydrolase family 31.
25101960	Fu LH, Hu KD, Hu LY, Li YH, Hu LB, Yan H, Liu YS, Zhang H	2014	An antifungal role of hydrogen sulfide on the postharvest pathogens Aspergillus niger and Penicillium italicum.
25112315	Paraj A, Khanahmadi M, Karimi K, Taherzadeh MJ	2014	Reverse micellar extraction of fungal glucoamylase produced in solid-state fermentation culture.
25116172	van den Brink J, Maitan-Alfenas GP, Zou G, Wang C, Zhou Z, GuimarÃ£es VM, de Vries RP	2014	Synergistic effect of Aspergillus niger and Trichoderma reesei enzyme sets on the saccharification of wheat straw and sugarcane bagasse.
25117693	Qu Y, Feng J, Deng S, Cao L, Zhang Q, Zhao R, Zhang Z, Jiang Y, Zink EM, Baker SE, Lipton MS, PaÅ¡a-ToliÄ‡ L, Hu JZ, Wu S	2014	Structural analysis of N- and O-glycans using ZIC-HILIC/dialysis coupled to NMR detection.
25118249	Jiang H, Liu F, Zhang S, Lu L	2014	Putative PmrA and PmcA are important for normal growth, morphogenesis and cell wall integrity, but not for viability in Aspergillus nidulans.
25131614	Heleno SA, Ferreira IC, Ä†iriÄ‡ A, GlamoÄlija J, Martins A, Queiroz MJ, SokoviÄ‡ M	2014	Coprinopsis atramentaria extract, its organic acids, and synthesized glucuronated and methylated derivatives as antibacterial and antifungal agents.
25136005	Arendrup MC, Howard S, Lass-FlÃ¶rl C, Mouton JW, Meletiadis J, Cuenca-Estrella M	2014	EUCAST testing of Isavuconazole susceptibility in Aspergillus: comparison of results for Inoculum standardization using Conidium counting versus optical density.
25146386	Rubino S, Melin P, Spellward P, Leifer K	2014	Cryo-electron microscopy specimen preparation by means of a focused ion beam.
25147657	Adibpour N, Nasr F, Nematpour F, Shakouri A, Ameri A	2014	Antibacterial and Antifungal Activity of Holothuria leucospilota Isolated From Persian Gulf and Oman Sea.
25147659	Kazemi A, Ostadrahimi A, Ashrafnejad F, Sargheini N, Mahdavi R, Farshchian M, Mahluji S	2014	Mold contamination of untreated and roasted with salt nuts (walnuts, peanuts and pistachios) sold at markets of tabriz, iran.
25149455	Duraipandiyan V, Al-Dhabi NA, Balachandran C, Raj MK, Arasu MV, Ignacimuthu S	2014	Novel 1,5,7-trihydroxy-3-hydroxy methyl anthraquinone isolated from terrestrial Streptomyces sp. (eri-26) with antimicrobial and molecular docking studies.
25170582	Mittal V, Jain R, Mittal R, Sangwan VS	2014	Post-laser in situ keratomileusis interface fungal keratitis.
25177540	Sloothaak J, Schilders M, Schaap PJ, de Graaff LH	2014	Overexpression of the Aspergillus niger GatA transporter leads to preferential use of D-galacturonic acid over D-xylose.
25181307	Xu Y, Wang S, Han H, Chen K, Qin L, Xu J, Wang J, Li L, Guo X	2014	Enhancement of enzymatic activity by magnetic spherical polyelectrolyte brushes: a potential recycling strategy for enzymes.
25182423	Hashimoto M, Nonaka T, Fujii I	2014	Fungal type III polyketide synthases.
25183114	Gemeda N, Woldeamanuel Y, Asrat D, Debella A	2014	Effect of essential oils on Aspergillus spore germination, growth and mycotoxin production: a potential source of botanical food preservative.
25183332	Santiago C, Sun L, Munro MH, Santhanam J	2014	Polyketide and benzopyran compounds of an endophytic fungus isolated from Cinnamomum mollissimum: biological activity and structure.
25183333	Fahim H, Dasti JI, Ali I, Ahmed S, Nadeem M	2014	Physico-chemical analysis and antimicrobial potential of Apis dorsata, Apis mellifera and Ziziphus jujube honey samples from Pakistan.
25189510	Aljuboori AH, Uemura Y, Osman NB, Yusup S	2014	Production of a bioflocculant from Aspergillus niger using palm oil mill effluent as carbon source.
25209636	Ahmad B, Ashiq S, Hussain A, Bashir S, Hussain M	2014	Evaluation of mycotoxins, mycobiota, and toxigenic fungi in selected medicinal plants of Khyber Pakhtunkhwa, Pakistan.
25213561	Pal S, Ghosh SK	2014	Diversity of soil fungi in North 24 Parganas and their antagonistic potential against Leucinodes orbonalis Guen. (Shoot and fruit borer of brinjal).
25225722	Garlet TB, Weber CT, Klaic R, Foletto EL, Jahn SL, Mazutti MA, Kuhn RC	2014	Carbon nanotubes as supports for inulinase immobilization.
25229852	Thongpoo P, Srisomsap C, Chokchaichamnankit D, Kitpreechavanich V, Svasti J, Kongsaeree PT	2014	Purification and characterization of three Î²-glycosidases exhibiting high glucose tolerance from Aspergillus niger ASKU28.
25229866	Kobayashi K, Hattori T, Hayashi R, Kirimura K	2014	Overexpression of the NADP+-specific isocitrate dehydrogenase gene (icdA) in citric acid-producing Aspergillus niger WU-2223L.
25242268	Boukhatem MN, Ferhat MA, Kameli A, Saidi F, Kebir HT	2014	Lemon grass (Cymbopogon citratus) essential oil as a potent anti-inflammatory and antifungal drugs.
25242918	Veana F, MartÃ­nez-HernÃ¡ndez JL, Aguilar CN, RodrÃ­guez-Herrera R, Michelena G	2014	Utilization of molasses and sugar cane bagasse for production of fungal invertase in solid state fermentation using Aspergillus niger GH1.
25242934	Diba K, Mirhendi H, Kordbacheh P, Rezaie S	2014	Development of RFLP-PCR method for the identification of medically important Aspergillus species using single restriction enzyme MwoI.
25248692	Dewanjee S, Gangopadhyay M, Das U, Sahu R, Samanta A, Banerjee P	2014	Signal transducer and oxidative stress mediated modulation of phenylpropanoid pathway to enhance rosmarinic acid biosynthesis in fungi elicited whole plant culture of Solenostemon scutellarioides.
25251390	Miotto LS, de Rezende CA, Bernardes A, Serpa VI, Tsang A, Polikarpov I	2014	The characterization of the endoglucanase Cel12A from Gloeophyllum trabeum reveals an enzyme highly active on Î²-glucan.
25260653	Culleton H, McKie VA, de Vries RP	2014	Overexpression, purification and characterisation of homologous Î±-L-arabinofuranosidase and endo-1,4-Î²-D-glucanase in Aspergillus vadensis.
25265329	Cunha FM, Kreke T, Badino AC, Farinas CS, Ximenes E, Ladisch MR	2014	Liquefaction of sugarcane bagasse for enzyme production.
25270057	Sultan Y, Magan N, Medina A	2014	Comparison of five different C18 HPLC analytical columns for the analysis of ochratoxin A in different matrices.
25272747	Kholiavka MG, Kovaleva TA, Grechkina MV, Ostankova IV, Artiukhov VG	2014	[Inulinases from various producers: the features of their permolecular organization].
25281783	Susca A, Proctor RH, Butchko RA, Haidukowski M, Stea G, Logrieco A, Moretti A	2014	Variation in the fumonisin biosynthetic gene cluster in fumonisin-producing and nonproducing black aspergilli.
25284932	Rana K, Arora A, Bansal S, Chawla R	2014	Synthesis, in vitro Anticancer and Antimicrobial Evaluation of Novel Substituted Dihydropyrimidines.
25287894	Mahilrajan S, Nandakumar J, Kailayalingam R, Manoharan NA, SriVijeindran S	2014	Screening the antifungal activity of essential oils against decay fungi from palmyrah leaf handicrafts.
25296503	Ahmad R, Sardar M	2014	Immobilization of cellulase on TiO2 nanoparticles by physical and covalent methods: a comparative study.
25298760	Riswan Ahamed MA, Azarudeen RS, Kani NM	2014	Antimicrobial applications of transition metal complexes of benzothiazole based terpolymer: synthesis, characterization, and effect on bacterial and fungal strains.
25310310	Silva Ude C, Mendes Gde O, Silva NM, Duarte JL, Silva IR, TÃ³tola MR, Costa MD	2014	Fluoride-tolerant mutants of Aspergillus niger show enhanced phosphate solubilization capacity.
25312129	Nurkanto A, Julistiono H	2014	Screening and study of antifungal activity of leaf litter actinomycetes isolated from Ternate Island, Indonesia.
25312132	Yadav M, Yadav A, Yadav JP	2014	In vitro antioxidant activity and total phenolic content of endophytic fungi isolated from Eugenia jambolana Lam.
25313287	Ahmed SA, Baig MM	2014	Biotic elicitor enhanced production of psoralen in suspension cultures of Psoralea corylifolia L.
25314957	Reyes AL, FernÃ¡ndez L, Rey A, TerÃ¡n M	2014	Development and evaluation of 99mTc-tricarbonyl-caspofungin as potential diagnostic agent of fungal infections.
25324671	Chung EH, Lee SY	2014	A Case of Primary Cutaneous Scar Infection Caused by Aspergillus niger.
25328183	Ahmad Z, Butt MS, Ahmed A, Riaz M, Sabir SM, Farooq U, Rehman FU	2014	Effect of Aspergillus niger xylanase on dough characteristics and bread quality attributes.
25328242	Vasantha KY, Murugesh CS, Sattur AP	2014	A tyrosinase inhibitor from Aspergillus niger.
25345018	Zhou Y, Liu X, Chen J, Hu H, Hou Y	2014	[Cloning of feruloyl esterase gene from Aspergillus niger h408 and high-efficient expression in Pichia pastoris].
25351041	BalbontÃ­n R, Vlamakis H, Kolter R	2014	Mutualistic interaction between Salmonella enterica and Aspergillus niger and its effects on Zea mays colonization.
25351548	Mendes JF, Albano AP, Coimbra MA, Ferreira GF, GonÃ§alves CL, Nascente Pda S, de Mello JR	2014	Fungi isolated from the excreta of wild birds in screening centers in Pelotas, RS, Brazil.
25359605	Rejiniemon TS, Arasu MV, Duraipandiyan V, Ponmurugan K, Al-Dhabi NA, Arokiyaraj S, Agastian P, Choi KC	2014	In-vitro antimicrobial, antibiofilm, cytotoxic, antifeedant and larvicidal properties of novel quinone isolated from Aegle marmelos (Linn.) Correa.
25364204	Bharti V, Vasudeva N, Kumar S	2014	Anti-oxidant studies and anti-microbial effect of Origanum vulgare Linn in combination with standard antibiotics.
25364929	Passamani FR, Hernandes T, Lopes NA, Bastos SC, Santiago WD, Cardoso Md, Batista LR	2014	Effect of temperature, water activity, and pH on growth and production of ochratoxin A by Aspergillus niger and Aspergillus carbonarius from Brazilian grapes.
25367793	Hu W, Liu J, Chen JH, Wang SY, Lu D, Wu QH, Li WJ	2014	A mutation of Aspergillus niger for hyper-production of citric acid from corn meal hydrolysate in a bioreactor.
25372818	Prakash P, Walvekar AS, Punekar NS, Bhaumik P	2014	Purification, crystallization and preliminary X-ray diffraction analysis of NADP-dependent glutamate dehydrogenase from Aspergillus niger.
25372823	Rico-DÃ­az A, Vizoso VÃ¡zquez Ã, CerdÃ¡n ME, Becerra M, Sanz-Aparicio J	2014	Crystallization and preliminary X-ray diffraction data of Î²-galactosidase from Aspergillus niger.
25375815	Fushimi Y, Takagi M, Uno S, Kokushi E, Nakamura M, Hasunuma H, Shinya U, Deguchi E, Fink-Gremmels J	2014	Measurement of sterigmatocystin concentrations in urine for monitoring the contamination of cattle feed.
25377144	Sugui JA, Kwon-Chung KJ, Juvvadi PR, LatgÃ© JP, Steinbach WJ	2014	Aspergillus fumigatus and related species.
25379339	Khalil ZG, Kalansuriya P, Capon RJ	2014	Lipopolysaccharide (LPS) stimulation of fungal secondary metabolism.
25400408	Goel N, Drabu S, Afzal O, Bawa S	2014	Antimicrobial screening and one-pot synthesis of 4-(substituted-anilinomethyl)-3-(2-naphthyl)-1-phenyl-1H-pyrazole derivatives.
25401068	Heshof R, van Schayck JP, Tamayo-Ramos JA, de Graaff LH	2014	Heterologous expression of Gaeumannomyces graminis lipoxygenase in Aspergillus nidulans.
25401962	Zhang W, Xue B, Li M, Mu Y, Chen Z, Li J, Shan A	2014	Screening a strain of Aspergillus niger and optimization of fermentation conditions for degradation of aflatoxin Bâ‚.
25415468	Hua H, Luo H, Bai Y, Wang K, Niu C, Huang H, Shi P, Wang C, Yang P, Yao B	2014	A thermostable glucoamylase from Bispora sp. MEY-1 with stability over a broad pH range and significant starch hydrolysis capacity.
25423738	Kharin SA, Kurakov AV	2014	[Characterization of the physiological state of fungi by dynamics of colony emergence on solid media].
25429563	Tsai CT, Meyer AS	2014	Enzymatic cellulose hydrolysis: enzyme reusability and visualization of Î²-glucosidase immobilized in calcium alginate.
25450623	Watanabe K	2014	Effective use of heterologous hosts for characterization of biosynthetic enzymes allows production of natural products and promotes new natural product discovery.
25457794	Sumathy V, Zakaria Z, Jothy SL, Gothai S, Vijayarathna S, Yoga Latha L, Chen Y, Sasidharan S	2014	InÂ vitro and inÂ vivo antifungal activity of Cassia surattensis flower against Aspergillus niger.
25461931	Hocheng H, Su C, Jadhav UU	2014	Bioleaching of metals from steel slag by Acidithiobacillus thiooxidans culture supernatant.
25477943	Rani B, Kumar V, Singh J, Bisht S, Teotia P, Sharma S, Kela R	2014	Bioremediation of dyes by fungi isolated from contaminated dye effluent sites for bio-usability.
25478228	Naji KM, Abdullah QY, Al-Zaqri AQ, Alghalibi SM	2014	Evaluating the biodeterioration enzymatic activities of fungal contamination isolated from some ancient yemeni mummies preserved in the national museum.
25479903	Datt M, Sharma A	2014	Novel and unique domains in aminoacyl-tRNA synthetases from human fungal pathogens Aspergillus niger, Candida albicans and Cryptococcus neoformans.
25482236	van der Straat L, de Graaff LH	2014	Pathway transfer in fungi.
25492463	Ramanavicius A, Voronovic J, Semashko T, Mikhailova R, Kausaite-Minkstimiene A, Ramanaviciene A	2014	Comparison of glucose oxidases from Penicillium adametzii, Penicillium Funiculosum and Aspergillus Niger in the design of amperometric glucose biosensors.
25514227	He JW, Qin DP, Gao H, Kuang RQ, Yu Y, Liu XZ, Yao XS	2014	Two new coumarins from Talaromyces flavus.
25524108	Buren EB, Karrenbelt MA, Lingemann M, Chordia S, Deng Y, Hu J, Verest JM, Wu V, Gonzalez TJ, Heck RG, Odoni DI, Schonewille T, Straat Lv, Graaff LH, Passel MW	2014	Toolkit for visualization of the cellular structure and organelles in Aspergillus niger.
25532291	Surapuram V, Setzer WN, McFeeters RL, McFeeters H	2014	Antifungal activity of plant extracts against Aspergillus niger and Rhizopus stolonifer.
25532299	Sharifi-Rad J, Miri A, Hoseini-Alfatemi SM, Sharifi-Rad M, Setzer WN, Hadjiakhoondi A	2014	Chemical composition and biological activity of Pulicaria vulgaris essential oil from Iran.
25551193	Yang Z, Bai Z, Sun H, Yu Z, Li X, Guo Y, Zhang H	2014	Biomass pyrolysis liquid to citric acid via 2-step bioconversion.
25551710	KraÅ¡evec N, MilunoviÄ‡ T, Lasnik MA, LukanÄiÄ I, Komel R, Porekar VG	2014	Human granulocyte colony stimulating factor (G-CSF) produced in the filamentous fungus Aspergillus niger.
25558169	Acharya R, Padiya RH, Patel ED, Harisha CR, Shukla VJ	2014	Microbial evaluation of Limnophila rugosa Roth. (Merr) leaf.
25584256	Kumar P V K, G S G, R K, Begum R A, Aiyappan SK	2014	Bronchoscopic removal of aspergilloma from a cavitary lesion of the lung.
25614829	Kareem SO, Adio OQ, Osho MB	2014	Immobilization of Aspergillus niger F7-02 Lipase in Polysaccharide Hydrogel Beads of Irvingia gabonensis Matrix.
25632488	Wan Salleh WM, Ahmad F, Yen KH	2014	Chemical compositions and antimicrobial activity of the essential oils of Piper abbreviatum, P. erecticaule and P. lanatum (Piperaceae).
25639039	Pirog TP, Gritsenko NA, Konon AD, Shevchuk TA, Iutinskaia GA	2014	[Antiadhesive potencial of Rhodococcus erythropolis IMB Ac-5017 biosurfactants].
25643504	Abdel-Hamid H, Mekawey AA	2014	Biological and hematological responses of Biomphalaria alexandrina to mycobiosynthsis silver nanoparticles.
25674452	Dania VO, Fadina OO, Ayodele M, Kumar PL	2014	Efficacy of Oryza sativa husk and Quercus phillyraeoides extracts for the in vitro and in vivo control of fungal rot disease of white yam (Dioscorea rotundata Poir).
25691939	Diba K, Makhdoomi K, Mirhendi H	2014	Molecular characterization of Aspergillus infections in an Iranian educational hospital using RAPD-PCR method.
25705362	El-Sheekh MM, Daboor SM, Swelim MA, Mohamed S	2014	Production and characterization of antimicrobial active substance from Spirulina platensis.
25720163	Ge Z, Mao S, Li Y, Liu X, Lu F	2014	[16Î²-hydroxylation of 4-androstene-3,17-dione by Aspergillus niger].
25742974	Zhou CY, Wang YT, Zhu TC, Fu GH, Wang DD	2014	Molecular cloning, sequence analysis and expression of a GHF 43 xylanase from Aspergillus niger in Escherichia coli.
25742978	V Garay-Flores R, P Segura-Ceniceros E, De LeÃ³n-GÃ¡mez R, BalvantÃ­n-GarcÃ­a C, L MartÃ­nez-HernÃ¡ndez J, Betancourt-Galindo R, Rosa Paredes RamÃ­rez A, NoÃ© Aguilar C, Ilyina A	2014	Production of glucose oxidase and catalase by Aspergillus niger free and immobilized in alginate-polyvinyl alcohol beads.
25763055	Benassi VM, de Lucas RC, Jorge JA, Polizeli Mde L	2014	Screening of thermotolerant and thermophilic fungi aiming Î²-xylosidase and arabinanase production.
25763058	Rehman S, Aslam H, Ahmad A, Khan SA, Sohail M	2014	Production of plant cell wall degrading enzymes by monoculture and co-culture of Aspergillus niger and Aspergillus terreus under SSF of banana peels.
25775788	Chen J, Jiao XL, Yang CY, Song MF, Gao WW	2014	[Fungal composition in massa medicata fermentata based on culture dependent method and independent PCR-SSCP technique].
25815549	Zriba S, Jeddi R, Kacem K, Ben Neji H, Aissaoui L, Ben Lakhal R, Belhadj Ali Z, Ben Abid H, Battikh R, Meddeb B	2014	[Malignant external otitis due to Aspergillus niger in leukemic patient: a case report].
25816603	Borzova NV, Gudzenko OV, Varbanets LD	2014	Role of glycosylation in secretion and stability of micromycetes Î±-galactosidase.
25844464	Sazanova KV, Shchiparev SM, Vlasov DIu	2014	[Formation of organic acids by fungi isolated from the surface of stone monuments].
25941712	Pirog TP, Konon AD, Beregovaya KA, Shulyakova MA	2014	[Antiadhesive properties of the surfactants of Acinetobacter calcoaceticus IMB B-7241, Rhodococcus erythropolis IMB Ac-5017, and Nocardia vaccinii IMB B-7405].
26019574	Denkova R, Ilieva S, Denkova Z, Georgieva L, Yordanova M, Nikolova D, Evstatieva Y	2014	Production of wheat bread without preservatives using sourdough starters.
26034655	Gheith S, Saghrouni F, Bannour W, Ben Youssef Y, Khelif A, Normand AC, Piarroux R, Ben Said M, Njah M, Ranque S	2014	In vitro susceptibility to amphotericin B, itraconazole, voriconazole, posaconazole and caspofungin of Aspergillus spp. isolated from patients with haematological malignancies in Tunisia.
26038670	Elslahi RH, Osman AG, Sherif AM, Elhussein AA	2014	Comparative study of the fungicide Benomyl toxicity on some plant growth promoting bacteria and some fungi in pure cultures.
26120537	Simonis B, HÃ¶lzel C, Stark U	2014	Glucoamylase: a current allergen in the baking industry.
26457194	Pullan ST, Daly P, Delmas S, Ibbett R, Kokolski M, Neiteler A, van Munster JM, Wilson R, Blythe MJ, Gaddipati S, Tucker GA, Archer DB	2014	RNA-sequencing reveals the complexities of the transcriptional response to lignocellulosic biofuel substrates in <i>Aspergillus niger</i>.
26904628	Aneja KR, Dhiman R, Aggarwal NK, Kumar V, Kaur M	2014	Microbes Associated with Freshly Prepared Juices of Citrus and Carrots.
26904653	Gemeda N, Woldeamanuel Y, Asrat D, Debella A	2014	Effect of Cymbopogon martinii, Foeniculum vulgare, and Trachyspermum ammi Essential Oils on the Growth and Mycotoxins Production by Aspergillus Species.
27433516	Soleimaninanadegani M, Manshad S	2014	Enhancement of Biodegradation of Palm Oil Mill Effluents by Local Isolated Microorganisms.
27433535	Auta HS, Abidoye KT, Tahir H, Ibrahim AD, Aransiola SA	2014	Citric Acid Production by Aspergillus niger Cultivated on Parkia biglobosa Fruit Pulp.
27800339	Vallone L, Stella S	2014	Evaluation of Antifungal Effect of Gaseous Ozone in a Meat Processing Plant.
28156278	Boukhatem MN, Ferhat MA, Kameli A, Saidi F, Kebir HT	2014	Lemon grass (Cymbopogon citratus) essential oil as a potent anti-inflammatory and antifungal drugs.
28626642	Xu TJ, Ramanathan T, Ting YP	2014	Bioleaching of incineration fly ash by <i>Aspergillus niger</i> - precipitation of metallic salt crystals and morphological alteration of the fungus.
28955445	Pullan ST, Daly P, Delmas S, Ibbett R, Kokolski M, Neiteler A, van Munster JM, Wilson R, Blythe MJ, Gaddipati S, Tucker GA, Archer DB	2014	RNA-sequencing reveals the complexities of the transcriptional response to lignocellulosic biofuel substrates in <i>Aspergillus niger</i>.
28955446	Richter L, Wanka F, Boecker S, Storm D, Kurt T, Vural Ã–, SÃ¼ÃŸmuth R, Meyer V	2014	Engineering of <i>Aspergillus niger</i> for the production of secondary metabolites.
28955447	Fiedler MR, Lorenz A, Nitsche BM, van den Hondel CA, Ram AF, Meyer V	2014	The capacity of <i>Aspergillus niger</i> to sense and respond to cell wall stress requires at least three transcription factors: RlmA, MsnA and CrzA.
28955448	Park J, Tefsen B, Arentshorst M, Lagendijk E, van den Hondel CA, van Die I, Ram AF	2014	Identification of the UDP-glucose-4-epimerase required for galactofuranose biosynthesis and galactose metabolism in <i>A. niger</i>.
22311644	Bohlin C, Praestgaard E, Baumann MJ, Borch K, Praestgaard J, Monrad RN, Westh P	2013	A comparative study of hydrolysis and transglycosylation activities of fungal Î²-glucosidases.
22323475	Taskin M, Tasar GE, Incekara U	2013	Citric acid production from Aspergillus niger MT-4 using hydrolysate extract of the insect Locusta migratoria.
22372681	Wada S, Hobo S, Ode H, Niwa H, Moriyama H	2013	Equine keratomycosis in Japan.
22382169	Bhavsar K, Gujar P, Shah P, Kumar VR, Khire JM	2013	Combinatorial approach of statistical optimization and mutagenesis for improved production of acidic phytase by Aspergillus niger NCIM 563 under submerged fermentation condition.
22634155	Soares C, Calado T, VenÃ¢ncio A	2013	Mycotoxin production by Aspergillus niger aggregate strains isolated from harvested maize in three Portuguese regions.
22653870	Omran NE, Allam NG	2013	Screening of microbial contamination and antimicrobial activity of sea cucumber Holothuria polii.
22707054	Blumhoff M, Steiger MG, Marx H, Mattanovich D, Sauer M	2013	Six novel constitutive promoters for metabolic engineering of Aspergillus niger.
22780302	Shah WA, Dar MY, Zagar MI, Agnihotri VK, Qurishi MA, Singh B	2013	Chemical composition and antimicrobial activity of the leaf essential oil of Skimmia laureola growing wild in Jammu and Kashmir, India.
22794932	Dalmasso PR, Pedano ML, Rivas GA	2013	Supramolecular architecture based on the self-assembling of multiwall carbon nanotubes dispersed in polyhistidine and glucose oxidase: Characterization and analytical applications for glucose biosensing.
22795531	Unnikrishnan B, Palanisamy S, Chen SM	2013	A simple electrochemical approach to fabricate a glucose biosensor based on graphene-glucose oxidase biocomposite.
22806239	Jiang X, Chen P, Yin M, Yang Q	2013	Constitutive expression, purification and characterisation of pectin methylesterase from Aspergillus niger in Pichia pastoris for potential application in the fruit juice industry.
22806709	Srikrishnan S, Chen W, Da Silva NA	2013	Functional assembly and characterization of a modular xylanosome for hemicellulose hydrolysis in yeast.
22889252	Erden PE, Zeybek B, PekyardÄ±mcÄ± Åž, KÄ±lÄ±Ã§ E	2013	Amperometric carbon paste enzyme electrodes with Fe(3)O(4) nanoparticles and 1,4-benzoquinone for glucose determination.
22894913	Campbell WH, Henig J, PlumerÃ© N	2013	Affinity binding via zinc(II) for controlled orientation and electrochemistry of histidine-tagged nitrate reductase in self-assembled monolayers.
22902536	Ding SN, Gao BH, Shan D, Sun YM, Cosnier S	2013	TiO2 nanocrystals electrochemiluminescence quenching by biological enlarged nanogold particles and its application for biosensing.
22906713	Ammam M, Fransaer J	2013	Combination of laccase and catalase in construction of H2O2-O2 based biocathode for applications in glucose biofuel cells.
22927013	Mendes GO, Dias CS, Silva IR, JÃºnior JI, Pereira OL, Costa MD	2013	Fungal rock phosphate solubilization using sugarcane bagasse.
22940800	Turbe-Doan A, Arfi Y, Record E, Estrada-Alvarado I, Levasseur A	2013	Heterologous production of cellobiose dehydrogenases from the basidiomycete Coprinopsis cinerea and the ascomycete Podospora anserina and their effect on saccharification of wheat straw.
22948945	Bays HE, Evans JL, Maki KC, Evans M, Maquet V, Cooper R, Anderson JW	2013	Chitin-glucan fiber effects on oxidized low-density lipoprotein: a randomized controlled trial.
22949265	Tamayo-Ramos JA, Barends S, de Lange D, de Jel A, Verhaert R, de Graaff L	2013	Enhanced production of Aspergillus niger laccase-like multicopper oxidases through mRNA optimization of the glucoamylase expression system.
22962354	Palumbo JD, O'Keeffe TL, Gorski L	2013	Multiplex PCR analysis of fumonisin biosynthetic genes in fumonisin-nonproducing Aspergillus niger and A. awamori strains.
22963320	Kumar R, Subramani R, Aalbersberg W	2013	Three bioactive sesquiterpene quinones from the Fijian marine sponge of the genus Hippospongia.
22963878	Arasu MV, Duraipandiyan V, Ignacimuthu S	2013	Antibacterial and antifungal activities of polyketide metabolite from marine Streptomyces sp. AP-123 and its cytotoxic effect.
22965190	Chen L, Shen H, Wei C, Zhu Q	2013	Bioresolution of (R)-glycidyl azide by Aspergillus niger ZJUTZQ208: a new and concise synthon for chiral vicinal amino alcohols.
22968655	Abou-Dobara MI, El-Sonbati AZ, Morgan ShM	2013	Influence of substituent effects on spectroscopic properties and antimicrobial activity of 5-(4'-substituted phenylazo)-2-thioxothiazolidinone derivatives.
22968684	Kazakova LI, Shabarchina LI, Anastasova S, Pavlov AM, Vadgama P, Skirtach AG, Sukhorukov GB	2013	Chemosensors and biosensors based on polyelectrolyte microcapsules containing fluorescent dyes and enzymes.
22974363	Zhou R, Li DL, Feng GL, Li GY	2013	A new sesquiterpene glucoside from Nicotiana rustica L.
22974401	Marongiu B, Piras A, Porcedda S, Falconieri D, Maxia A, Frau MA, GonÃ§alves MJ, Cavaleiro C, Salgueiro L	2013	Isolation of the volatile fraction from Apium graveolens L. (Apiaceae) by supercritical carbon dioxide extraction and hydrodistillation: chemical composition and antifungal activity.
22983653	Kumar GR, Chikati R, Pandrangi SL, Kandapal M, Sonkar K, Gupta N, Mulakayala C, Jagannadham MV, Kumar CS, Saxena S, Das MD	2013	Molecular docking and dynamics simulations of A.niger RNase from Aspergillus niger ATCC26550: for potential prevention of human cancer.
22983699	Zhu F, Zhang P, Meng YF, Xu F, Zhang DW, Cheng J, Lin HH, Xi DH	2013	Alpha-momorcharin, a RIP produced by bitter melon, enhances defense response in tobacco plants against diverse plant viruses and shows antifungal activity in vitro.
23010046	RodrÃ­guez-DurÃ¡n LV, Spelzini D, Boeris V, Aguilar CN, PicÃ³ GA	2013	Partition in aqueous two-phase system: its application in downstream processing of tannase from Aspergillus niger.
23059168	Wucherpfennig T, Lakowitz A, Krull R	2013	Comprehension of viscous morphology--evaluation of fractal and conventional parameters for rheological characterization of Aspergillus niger culture broth.
23064697	Kim MS, Kim HK, Kim JM, Choi CY	2013	Comparison of contamination rates between preserved and preservative-free fluoroquinolone eyedrops.
23069766	Kant S, Vohra A, Gupta R	2013	Purification and physicochemical properties of polygalacturonase from Aspergillus niger MTCC 3323.
23076635	Gomaa OM, Selim NS, Linz JE	2013	Biochemical and biophysical response to calcium chloride stress in Aspergillus niger and its role in malachite green degradation.
23081773	Li WR, Shi QS, Ouyang YS, Chen YB, Duan SS	2013	Antifungal effects of citronella oil against Aspergillus niger ATCC 16404.
23081776	Patil JG, Ahire ML, Nitnaware KM, Panda S, Bhatt VP, Kishor PB, Nikam TD	2013	In vitro propagation and production of cardiotonic glycosides in shoot cultures of Digitalis purpurea L. by elicitation and precursor feeding.
23100575	Li SF, Niu YB, Liu JS, Lu L, Zhang LY, Ran CY, Feng MS, Du B, Deng JL, Luo XG	2013	Energy, amino acid, and phosphorus digestibility of phytase transgenic corn for growing pigs.
23107806	Iram A, Amani S, Furkan M, Naeem A	2013	Equilibrium studies of cellulase aggregates in presence of ascorbic and boric acid.
23108761	Dhillon GS, Brar SK, Kaur S, Verma M	2013	Screening of agro-industrial wastes for citric acid bioproduction by Aspergillus niger NRRL 2001 through solid state fermentation.
23116628	SvanstrÃ¶m A, Melin P	2013	Intracellular trehalase activity is required for development, germination and heat-stress resistance of Aspergillus niger conidia.
23116896	Dona AC, Landrey K, Atkinson FS, Brand Miller JC, Kuchel PW	2013	(1)H NMR spectroscopy for the in vitro understanding of the glycaemic index.
23121954	Rajendran R, Radhai R, Kotresh TM, Csiszar E	2013	Development of antimicrobial cotton fabrics using herb loaded nanoparticles.
23121962	MartÃ­nez-Camacho AP, Cortez-Rocha MO, Graciano-Verdugo AZ, RodrÃ­guez-FÃ©lix F, Castillo-Ortega MM, Burgos-HernÃ¡ndez A, Ezquerra-Brauer JM, Plascencia-Jatomea M	2013	Extruded films of blended chitosan, low density polyethylene and ethylene acrylic acid.
23122067	Kosalec I, Kremer D, Locatelli M, Epifano F, Genovese S, Carlucci G, RandiÄ‡ M, Zovko KonÄiÄ‡ M	2013	Anthraquinone profile, antioxidant and antimicrobial activity of bark extracts of Rhamnus alaternus, R. fallax, R. intermedia and R. pumila.
23132254	Liu X, Wu D, Wu J, Chen J	2013	Optimization of the production of Aspergillus niger Î±-glucosidase expressed in Pichia pastoris.
23137280	Vesper S, Barnes C, Ciaccio CE, Johanns A, Kennedy K, Murphy JS, Nunez-Alvarez A, Sandel MT, Cox D, Dewalt G, Ashley PJ	2013	Higher Environmental Relative Moldiness Index (ERMI) values measured in homes of asthmatic children in Boston, Kansas City, and San Diego.
23143287	Alfonzo A, Francesca N, Sannino C, Settanni L, Moschetti G	2013	Filamentous fungi transported by birds during migration across the mediterranean sea.
23146590	Ostafe R, Prodanovic R, Commandeur U, Fischer R	2013	Flow cytometry-based ultra-high-throughput screening assay for cellulase activity.
23154617	Shin SH, Ye MK, Kim JK, Park KK	2013	Bee venom at different concentrations modulates the aeroallergen-induced activation of nasal polyp epithelial cells.
23157656	Pinzari F, Tate J, Bicchieri M, Rhee YJ, Gadd GM	2013	Biodegradation of ivory (natural apatite): possible involvement of fungal activity in biodeterioration of the Lewis Chessmen.
23160922	HuitrÃ³n C, PÃ©rez R, GutiÃ©rrez L, Lappe P, Petrosyan P, Villegas J, Aguilar C, Rocha-Zavaleta L, Blancas A	2013	Bioconversion of Agave tequilana fructans by exo-inulinases from indigenous Aspergillus niger CH-A-2010 enhances ethanol production from raw Agave tequilana juice.
23163324	Lorenzini M, Azzolini M, Tosi E, Zapparoli G	2013	Postharvest grape infection of Botrytis cinerea and its interactions with other moulds under withering conditions to produce noble-rotten grapes.
23164073	Saki N, Rafiei A, Nikakhlagh S, Amirrajab N, Saki S	2013	Prevalence of otomycosis in Khouzestan Province, south-west Iran.
23165244	Gai L, Han X, Hou Y, Chen J, Jiang H, Chen X	2013	Surfactant-free synthesis of Fe3O4@PANI and Fe3O4@PPy microspheres as adsorbents for isolation of PCR-ready DNA.
23192408	Pandey AK, Palni UT, Tripathi NN	2013	Evaluation of Clausena pentaphylla (Roxb.) DC oil as a fungitoxicant against storage mycoflora of pigeon pea seeds.
23194080	Chakravarty P, Kovar B	2013	Evaluation of five antifungal agents used in remediation practices against six common indoor fungal species.
23201198	Thongpoo P, McKee LS, AraÃºjo AC, Kongsaeree PT, Brumer H	2013	Identification of the acid/base catalyst of a glycoside hydrolase family 3 (GH3) beta-glucosidase from Aspergillus niger ASKU28.
23201508	Wang J, Sun GX, Yu L, Wu FA, Guo XJ	2013	Enhancement of the selective enzymatic biotransformation of rutin to isoquercitrin using an ionic liquid as a co-solvent.
23201731	Pinto RJ, Almeida A, Fernandes SC, Freire CS, Silvestre AJ, Neto CP, Trindade T	2013	Antifungal activity of transparent nanocomposite thin films of pullulan and silver against Aspergillus niger.
23202242	Asmathunisha N, Kathiresan K	2013	A review on biosynthesis of nanoparticles by marine organisms.
23202847	Konduru NK, Dey S, Sajid M, Owais M, Ahmed N	2013	Synthesis and antibacterial and antifungal evaluation of some chalcone based sulfones and bisulfones.
23218379	Lam PL, Kok SH, Ho YW, Wong RS, Cheng GY, Cheng CH, Lam KH, Gambari R, Lee KK, Chui CH	2013	A novel green gelatin-agar microencapsulation system with P. urinaria as an improved anti-A. niger model.
23219667	Montis V, Pasquali M, Visentin I, Karlovsky P, Cardinale F	2013	Identification of a cis-acting factor modulating the transcription of FUM1, a key fumonisin-biosynthetic gene in the fungal maize pathogen Fusarium verticillioides.
23219688	Zhang P, Chen C, Shen Y, Ding T, Ma D, Hua Z, Sun D	2013	Starch saccharification and fermentation of uncooked sweet potato roots for fuel ethanol production.
23220267	Akeroyd M, Olsthoorn M, Gerritsma J, Gutker-Vermaas D, Ekkelkamp L, van Rij T, Klaassen P, Plugge W, Smit E, Strupat K, Wenzel T, van Tilborg M, van der Hoeven R	2013	Searching for microbial protein over-expression in a complex matrix using automated high throughput MS-based proteomics tools.
23220525	Smitha SL, Gopchandran KG	2013	Surface enhanced Raman scattering, antibacterial and antifungal active triangular gold nanoparticles.
23229476	Xiao C, Zhang H, Fang Y, Chi R	2013	Evaluation for rock phosphate solubilization in fermentation and soil-plant system using a stress-tolerant phosphate-solubilizing Aspergillus niger WHAK1.
23229479	Pfaller MA, Messer SA, Motyl MR, Jones RN, Castanheira M	2013	In vitro activity of a new oral glucan synthase inhibitor (MK-3118) tested against Aspergillus spp. by CLSI and EUCAST broth microdilution methods.
23242851	Samsudin NI, Abdullah N	2013	A preliminary survey on the occurrence of mycotoxigenic fungi and mycotoxins contaminating red rice at consumer level in Selangor, Malaysia.
23243238	Zhang X, Zhao L, Cao F, Ahmad H, Wang G, Wang T	2013	Effects of feeding fermented Ginkgo biloba leaves on small intestinal morphology, absorption, and immunomodulation of early lipopolysaccharide-challenged chicks.
23261561	Fragneto G, Alexandre S, Valleton JM, Rondelez F	2013	Competition for space between a protein and lipid monolayers.
23261581	Haghighi B, Tabrizi MA	2013	Direct electron transfer from glucose oxidase immobilized on an overoxidized polypyrrole film decorated with Au nanoparticles.
23261608	Sharma AK, Chandra S	2013	Synthesis, structural and fungicidal studies of hydrazone based coordination compounds.
23261729	Baseer M, Ansari FL, Ashraf Z	2013	Synthesis, in vitro antibacterial and antifungal activity of some n-acetylated and non-acetylated pyrazolines.
23261741	BirteksÃ¶z Tan AS, TÃ¼ysÃ¼z M, Ã–tÃ¼k G	2013	Investigation of preservative efficacy and microbiological content of some cosmetics found on the market.
23265469	Silva MF, Rigo D, Mossi V, Golunski S, Kuhn Gde O, Di Luccio M, Dallago R, de Oliveira D, Oliveira JV, Treichel H	2013	Enzymatic synthesis of fructooligosaccharides by inulinases from Aspergillus niger and Kluyveromyces marxianus NRRL Y-7571 in aqueous-organic medium.
23266683	Prasanyaa T, Jayaramakrishnan V, Haris M	2013	Antimicrobial activity and second harmonic studies on organic non-centrosymmetric pure and doped ninhydrin single crystals.
23267075	Szendro IG, Franke J, de Visser JA, Krug J	2013	Predictability of evolution depends nonmonotonically on population size.
23268204	El-Sonbati AZ, Diab MA, El-Bindary AA, Abou-Dobara MI, Seyam HA	2013	Supramolecular coordination and antimicrobial activities of constructed mixed ligand complexes.
23270832	Moussa SH, Tayel AA, Al-Turki AI	2013	Evaluation of fungal chitosan as a biocontrol and antibacterial agent using fluorescence-labeling.
23271628	de Oliveira Kuhn G, Rosa CD, Silva MF, Treichel H, de Oliveira D, Oliveira JV	2013	Synthesis of fructooligosaccharides from Aspergillus niger commercial inulinase immobilized in montmorillonite pretreated in pressurized propane and LPG.
23273282	Yamashita Y, Ferri S, Huynh ML, Shimizu H, Yamaoka H, Sode K	2013	Direct electron transfer type disposable sensor strip for glucose sensing employing an engineered FAD glucose dehydrogenase.
23274559	Salaj-Kosla U, Scanlon MD, Baumeister T, Zahma K, Ludwig R, Ã“ Conghaile P, MacAodha D, Leech D, Magner E	2013	Mediated electron transfer of cellobiose dehydrogenase and glucose oxidase at osmium polymer-modified nanoporous gold electrodes.
23278709	Kubra IR, Murthy PS, Rao LJ	2013	In vitro antifungal activity of dehydrozingerone and its fungitoxic properties.
23278805	Esbelin J, Mallea S, Ram AF, Carlin F	2013	Role of pigmentation in protecting Aspergillus niger conidiospores against pulsed light radiation.
23286670	Yin LJ, Hsu TH, Jiang ST	2013	Characterization of acidic protease from Aspergillus niger BCRC 32720.
23287649	Kakati D, Sarma RK, Saikia R, Barua NC, Sarma JC	2013	Rapid microwave assisted synthesis and antimicrobial bioevaluation of novel steroidal chalcones.
23290240	Jensen B, Knudsen IM, Andersen B, Nielsen KF, Thrane U, Jensen DF, Larsen J	2013	Characterization of microbial communities and fungal metabolites on field grown strawberries from organic and conventional production.
23290994	Xu H, Zhang F, Shang H, Li X, Wang J, Qiao D, Cao Y	2013	Alkalophilic adaptation of XynB endoxylanase from Aspergillus niger via rational design of pKa of catalytic residues.
23291123	Tabassum S, Amir S, Arjmand F, Pettinari C, Marchetti F, Masciocchi N, Lupidi G, Pettinari R	2013	Mixed-ligand Cu(II)-vanillin Schiff base complexes
23302105	Taskin M, Esim N, Genisel M, Ortucu S, Hasenekoglu I, Canli O, Erdal S	2013	Enhancement of invertase production by Aspergillus niger OZ-3 using low-intensity static magnetic fields.
23305769	Nishanth Kumar S, Mohandas C, Nambisan B	2013	Purification of an antifungal compound, cyclo(l-Pro-d-Leu) for cereals produced by Bacillus cereus subsp. thuringiensis associated with entomopathogenic nematode.
23320824	Kavoosi G, Tafsiry A, Ebdam AA, Rowshan V	2013	Evaluation of antioxidant and antimicrobial activities of essential oils from Carum copticum seed and Ferula assafoetida latex.
23325000	Su X, Ren J, Meng X, Ren X, Tang F	2013	A novel platform for enhanced biosensing based on the synergy effects of electrospun polymer nanofibers and graphene oxides.
23329529	Rajasekaran A, Rajamanickam V, Darlinquine S	2013	Synthesis of some new thioxoquinazolinone derivatives and a study on their anticonvulsant and antimicrobial activities.
23331959	Storari M, von Rohr R, Pertot I, Gessler C, Broggini GA	2013	Identification of ochratoxin A producing Aspergillus carbonarius and A. niger clade isolated from grapes using the loop-mediated isothermal amplification (LAMP) reaction.
23334722	Adjou ES, Kouton S, Dahouenon-Ahoussi E, Soumanou MM, Sohounhloue DC	2013	Effect of essential oil from fresh leaves of Ocimum gratissimum L. on mycoflora during storage of peanuts in Benin.
23336626	Agyare C, Koffuor GA, Boakye YD, Mensah KB	2013	Antimicrobial and anti-inflammatory properties of Funtumia elastica.
23337123	Gougouli M, Koutsoumanis KP	2013	Relation between germination and mycelium growth of individual fungal spores.
23338789	Huang M, Li Z, Huang X, Gao W, Zhu C, Xu H, Yuan Y, Shuai L, Chen R, Zhenfang Wu, Dewu Liu	2013	Co-expression of two fibrolytic enzyme genes in CHO cells and transgenic mice.
23341203	Torres-Mancera MT, Baqueiro-PeÃ±a I, Figueroa-Montero A, RodrÃ­guez-Serrano G, GonzÃ¡lez-Zamora E, Favela-Torres E, Saucedo-CastaÃ±eda G	2013	Biotransformation and improved enzymatic extraction of chlorogenic acid from coffee pulp by filamentous fungi.
23343141	Gavlighi HA, Michalak M, Meyer AS, Mikkelsen JD	2013	Enzymatic depolymerization of gum tragacanth: bifidogenic potential of low molecular weight oligosaccharides.
23347459	GÃ³mez-OrtÃ­z N, De la Rosa-GarcÃ­a S, GonzÃ¡lez-GÃ³mez W, Soria-Castro M, Quintana P, Oskam G, Ortega-Morales B	2013	Antifungal coatings based on Ca(OH)2 mixed with ZnO/TiO2 nanomaterials for protection of limestone monuments.
23350629	Bisignano C, Filocamo A, Faulks RM, Mandalari G	2013	In vitro antimicrobial activity of pistachio (Pistacia vera L.) polyphenols.
23351181	Wang C, Wang Z, Qiao X, Li Z, Li F, Chen M, Wang Y, Huang Y, Cui H	2013	Antifungal activity of volatile organic compounds from Streptomyces alboflavus TD-1.
23355258	Gujar PD, Bhavsar KP, Khire JM	2013	Effect of phytase from Aspergillus niger on plant growth and mineral assimilation in wheat (Triticum aestivum Linn.) and its potential for use as a soil amendment.
23357433	Zafar S, Bibi M, Yousuf S, Choudhary MI	2013	New metabolites from fungal biotransformation of an oral contraceptive agent: methyloestrenolone.
23358324	Maciel M, Ottoni C, Santos C, Lima N, Moreira K, Souza-Motta C	2013	Production of polygalacturonases by Aspergillus section Nigri strains in a fixed bed reactor.
23359393	Saad-Hussein A, Beshir S, Moubarz G, Elserougy S, Ibrahim MI	2013	Effect of occupational exposure to aflatoxins on some liver tumor markers in textile workers.
23359525	Patel MB, Harikrishnan U, Valand NN, Modi NR, Menon SK	2013	Novel cationic quinazolin-4(3H)-one conjugated fullerene nanoparticles as antimycobacterial and antimicrobial agents.
23368695	Yeh HH, Chang SL, Chiang YM, Bruno KS, Oakley BR, Wu TK, Wang CC	2013	Engineering fungal nonreducing polyketide synthase by heterologous expression and domain swapping.
23369298	Ilyas S, Rehman A	2013	Decolorization and detoxification of Synozol red HF-6BN azo dye, by Aspergillus niger and Nigrospora sp.
23373444	Pattammattel A, Deshapriya IK, Chowdhury R, Kumar CV	2013	Metal-enzyme frameworks: role of metal ions in promoting enzyme self-assembly on Î±-zirconium(IV) phosphate nanoplates.
23374870	Zhang Y, Li S, Kong X	2013	Relationship between antimold activity and molecular structure of cinnamaldehyde analogues.
23374883	Bathoorn E, Escobar Salazar N, Sepehrkhouy S, Meijer M, de Cock H, Haas PJ	2013	Involvement of the opportunistic pathogen Aspergillus tubingensis in osteomyelitis of the maxillary bone: a case report.
23376358	Abdelaal MY, Sobahi TR, Al-Shareef HF	2013	Modification of chitosan derivatives of environmental and biological interest: a green chemistry approach.
23388052	Ashiuchi M, Fukushima K, Oya H, Hiraoki T, Shibatani S, Oka N, Nishimura H, Hakuba H, Nakamori M, Kitagawa M	2013	Development of antimicrobial thermoplastic material from archaeal poly-Î³-L-glutamate and its nanofabrication.
23391705	Huang Y, Wang W, Li Z, Qin X, Bu L, Tang Z, Fu Y, Ma M, Xie Q, Yao S, Hu J	2013	Horseradish peroxidase-catalyzed synthesis of poly(thiophene-3-boronic acid) biocomposites for mono-/bi-enzyme immobilization and amperometric biosensing.
23397482	Li A, Pfelzer N, Zuijderwijk R, Brickwedde A, van Zeijl C, Punt P	2013	Reduced by-product formation and modified oxygen availability improve itaconic acid production in Aspergillus niger.
23399131	Liu B, Wang X, Pang C, Luo J, Luo Y, Sun R	2013	Preparation and antimicrobial property of chitosan oligosaccharide derivative/rectorite nanocomposite.
23399177	Esawy MA, Gamal AA, Kamel Z, Ismail AM, Abdel-Fattah AF	2013	Evaluation of free and immobilized Aspergillus niger NRC1ami pectinase applicable in industrial processes.
23410063	Xu Y, Gao C, Li X, He Y, Zhou L, Pang G, Sun S	2013	In vitro antifungal activity of silver nanoparticles against ocular pathogenic filamentous fungi.
23415660	Karimi S, Ghourchian H, Banaei A	2013	Protein structure preservation by MWCNTs/RTIL nano-composite.
23416649	Ruadrew S, Craft J, Aidoo K	2013	Occurrence of toxigenic Aspergillus spp. and aflatoxins in selected food commodities of Asian origin sourced in the West of Scotland.
23418739	Bi SF, Guo ZK, Jiang N, Jiao RH, Ge HM, Tan RX	2013	New alkaloid from Streptomyces koyangensis residing in Odontotermes formosanus.
23418878	Ogawa H, Fujimura M, Takeuchi Y, Makimura K	2013	Chronic cough management: dealing with a sensation of mucus in the throat.
23419112	Wei Z, Liang X, Pendlowski H, Hillier S, Suntornvongsagul K, Sihanonth P, Gadd GM	2013	Fungal biotransformation of zinc silicate and sulfide mineral ores.
23419989	Verma ML, Chaudhary R, Tsuzuki T, Barrow CJ, Puri M	2013	Immobilization of Î²-glucosidase on a magnetic nanoparticle improves thermostability: application in cellobiose hydrolysis.
23420787	Steiger MG, Blumhoff ML, Mattanovich D, Sauer M	2013	Biochemistry of microbial itaconic acid production.
23423648	Patel RV, Patel JK, Nile SH, Park SW	2013	Copper(II) triflate promoted multicomponent catalytic clubbing of piperazinyl-thiazoloquinolines and thiazolocoumarins as antimicrobials.
23427049	Katagi MS, Bolakatti GS, Badiger AM, Satyanarayana D, Mamledesai SN, Sujatha ML	2013	Synthesis, spectral characterization and antimicrobial activity of substituted thiazolyl derivatives of 2-quinolones.
23428175	Ghelardi E, Celandroni F, Gueye SA, Salvetti S, Campa M, Senesi S	2013	Antimicrobial activity of a new preservative for multiuse ophthalmic solutions.
23432315	da Silva IF, Martins PR, da Silva EG, Ferreira SB, Ferreira VF, da Costa KR, de Vasconcellos MC, Lima ES, da Silva Fde C	2013	Synthesis of 1H-1,2,3-triazoles and study of their antifungal and cytotoxicity activities.
23434418	Sangshetti JN, Dharmadhikari PP, Chouthe RS, Fatema B, Lad V, Karande V, Darandale SN, Shinde DB	2013	Microwave assisted nano (ZnO-TiO2) catalyzed synthesis of some new 4,5,6,7-tetrahydro-6-((5-substituted-1,3,4-oxadiazol-2-yl)methyl)thieno[2,3-c]pyridine as antimicrobial agents.
23434869	Tao R, Wang CZ, Kong ZW	2013	Antibacterial/antifungal activity and synergistic interactions between polyprenols and other lipids isolated from Ginkgo biloba L. leaves.
23449476	van Veluw GJ, Teertstra WR, de Bekker C, Vinck A, van Beek N, Muller WH, Arentshorst M, van der Mei HC, Ram AF, Dijksterhuis J, WÃ¶sten HA	2013	Heterogeneity in liquid shaken cultures of Aspergillus niger inoculated with melanised conidia or conidia of pigmentation mutants.
23449598	van Leeuwen MR, Krijgsheld P, Bleichrodt R, Menke H, Stam H, Stark J, WÃ¶sten HA, Dijksterhuis J	2013	Germination of conidia of Aspergillus niger is accompanied by major changes in RNA profiles.
23449730	van Leeuwen MR, Krijgsheld P, Wyatt TT, Golovina EA, Menke H, Dekker A, Stark J, Stam H, Bleichrodt R, WÃ¶sten HA, Dijksterhuis J	2013	The effect of natamycin on the transcriptome of conidia of Aspergillus niger.
23450745	Bleichrodt R, Vinck A, Krijgsheld P, van Leeuwen MR, Dijksterhuis J, WÃ¶sten HA	2013	Cytosolic streaming in vegetative mycelium and aerial structures of Aspergillus niger.
23452490	Tralamazza SM, Bozza A, Destro JG, RodrÃ­guez JI, do Rocio Dalzoto P, Pimentel IC	2013	Potential of Fourier transform infrared spectroscopy (FT-IR) to differentiate environmental Aspergillus fungi species A. niger, A. ochraceus, and A. westerdijkiae using two different methodologies.
23454104	Konishi T, Aoshima T, Mizuhashi F, Choi SS, Roberts A	2013	Safety evaluation of glucose oxidase from Penicillium chrysogenum.
23455192	Amin A, Khan MA, Shah S, Ahmad M, Zafar M, Hameed A	2013	Inhibitory effects of Olea ferruginea crude leaves extract against some bacterial and fungal pathogen.
23455586	Kaplan O, Vejvoda V, PlÃ­hal O, Pompach P, Kavan D, BojarovÃ¡ P, BezouÅ¡ka K, MackovÃ¡ M, Cantarella M, JirkÅ¯ V, KÅ™en V, MartÃ­nkovÃ¡ L	2013	Erratum to: Purification and characterization of a nitrilase from Aspergillus niger K10.
23456729	Lu J, Weerasiri RR, Liu Y, Wang W, Ji S, Lee I	2013	Enzyme production by the mixed fungal culture with nano-shear pretreated biomass and lignocellulose hydrolysis.
23457711	Tagami T, Okuyama M, Nakai H, Kim YM, Mori H, Taguchi K, Svensson B, Kimura A	2013	Key aromatic residues at subsites +2 and +3 of glycoside hydrolase family 31 Î±-glucosidase contribute to recognition of long-chain substrates.
23458199	Suresha BS, Vasantha KY, Sattur AP, Srinivasan K	2013	Beneficial influence of fungal metabolite nigerloxin on diabetes-induced oxidative stress in experimental rats.
23461488	Krijgsheld P, Nitsche BM, Post H, Levin AM, MÃ¼ller WH, Heck AJ, Ram AF, Altelaar AF, WÃ¶sten HA	2013	Deletion of flbA results in increased secretome complexity and reduced secretion heterogeneity in colonies of Aspergillus niger.
23462595	Verma ML, Rajkhowa R, Wang X, Barrow CJ, Puri M	2013	Exploring novel ultrafine Eri silk bioscaffold for enzyme stabilisation in cellobiose hydrolysis.
23463250	Wang D, Yuan J, Gu S, Shi Q	2013	Influence of fungal elicitors on biosynthesis of natamycin by Streptomyces natalensis HW-2.
23466957	Kazempour ZB, Yazdi MH, Rafii F, Shahverdi AR	2013	Sub-inhibitory concentration of biogenic selenium nanoparticles lacks post antifungal effect for Aspergillus niger and Candida albicans and stimulates the growth of Aspergillus niger.
23468248	Zhang N, Song Z, Xie Y, Cui P, Jiang H, Yang T, Ju R, Zhao Y, Li J, Liu X	2013	Identification and characterization of antifungal active substances of Streptomyces hygroscopicus BS-112.
23473991	Chen R, Zhang C, Yao B, Xue G, Yang W, Zhou X, Zhang J, Sun C, Chen P, Fan Y	2013	Corn seeds as bioreactors for the production of phytase in the feed industry.
23475593	Kaplan O, VeselÃ¡ AB, PetÅ™Ã­ÄkovÃ¡ A, Pasquarelli F, PiÄmanovÃ¡ M, RinÃ¡gelovÃ¡ A, Bhalla TC, PÃ¡tek M, MartÃ­nkovÃ¡ L	2013	A comparative study of nitrilases identified by genome mining.
23478077	Dholariya HR, Patel KS, Patel JC, Patel KD	2013	Dicoumarol complexes of Cu(II) based on 1,10-phenanthroline: synthesis, X-ray diffraction studies, thermal behavior and biological evaluation.
23478320	Bidula S, Kenawy H, Ali YM, Sexton D, Schwaeble WJ, Schelenz S	2013	Role of ficolin-A and lectin complement pathway in the innate defense against pathogenic Aspergillus species.
23478377	Ates O, Metan G, Dundar T, Kiziltepe M, Kocyigit I, Unal A, Sipahioglu M, Oymak O, Tokgoz B	2013	Diagnosis of Aspergillus niger peritonitis in a peritoneal dialysis patient by peritoneal galactomannan and Î²-D-glucan detection.
23497862	Man J, Yang Y, Huang J, Zhang C, Zhang F, Wang Y, Gu M, Liu Q, Wei C	2013	Morphology and structural properties of high-amylose rice starch residues hydrolysed by amyloglucosidase.
23498229	Du J, Yu X, Wu Y, Di J	2013	ZnS nanoparticles electrodeposited onto ITO electrode as a platform for fabrication of enzyme-based biosensors of glucose.
23500589	Hundt M, Schnitzlein K, Schnitzlein MG	2013	Alkaline polyol pulping and enzymatic hydrolysis of softwood: effect of pulping severity and pulp properties on cellulase activity and overall sugar yield.
23506391	Metz B, Mojzita D, Herold S, Kubicek CP, Richard P, Seiboth B	2013	A novel L-xylulose reductase essential for L-arabinose catabolism in Trichoderma reesei.
23508862	Tian B, Xu Y, Cai W, Huang Q, Gao Y, Li X, Huang J	2013	Molecular cloning and overexpression of an endo-Î²-1,4-xylanase gene from Aspergillus niger in industrial Saccharomyces cerevisiae YS2 strain.
23513713	Chen LX, Zhang H, Zhao Q, Yin SY, Zhang Z, Li TX, Qiu F	2013	Microbial transformation of curcumol by Aspergillus niger.
23517827	Cui HF, Zhang K, Zhang YF, Sun YL, Wang J, Zhang WD, Luong JH	2013	Immobilization of glucose oxidase into a nanoporous TiOâ‚‚ film layered on metallophthalocyanine modified vertically-aligned carbon nanotubes for efficient direct electron transfer.
23519806	Demo G, FliedrovÃ¡ B, WeignerovÃ¡ L, WimmerovÃ¡ M	2013	Crystallization and preliminary X-ray crystallographic analysis of recombinant Î²-mannosidase from Aspergillus niger.
23525249	Flexer V, Brun N, Destribats M, Backov R, Mano N	2013	A novel three-dimensional macrocellular carbonaceous biofuel cell.
23530361	Lever M, Hoa G, Cord-Ruwisch R	2013	Simplifying cellulase production by using environmental selection pressures and recycling substrate.
23533852	Ergene U, Akcali Z, Ozbalci D, Nese N, Senol S	2013	Disseminated Aspergillosis due to Aspergillus niger in Immunocompetent Patient: A Case Report.
23537878	Kang D, Son GH, Park HM, Kim J, Choi JN, Kim HY, Lee S, Hong SB, Lee CH	2013	Culture condition-dependent metabolite profiling ofÂ Aspergillus fumigatus with antifungal activity.
23540930	NyyssÃ¶lÃ¤ A, Pihlajaniemi V, JÃ¤rvinen R, Mikander S, Kontkanen H, Kruus K, Kallio H, Buchert J	2013	Screening of microbes for novel acidic cutinases and cloning and expression of an acidic cutinase from Aspergillus niger CBS 513.88.
23540931	Ritter DW, Roberts JR, McShane MJ	2013	Glycosylation site-targeted PEGylation of glucose oxidase retains native enzymatic activity.
23543649	GÃ³mez F, TarÃ­n V, Cuadrado M, Vecilla F, Blanquer D, Costa-BauzÃ¡ A, Grases F, Bachiller D	2013	Tracheal oxalosis associated with Aspergillus niger tracheobronchitis.
23545354	Zhao X, Zhou ZJ, Han Y, Wang ZZ, Fan J, Xiao HZ	2013	Isolation and identification of antifungal peptides from Bacillus BH072, a novel bacterium isolated from honey.
23546003	Ishikawa H, Sugiyama T, Yokoyama A	2013	Synthesis of 2,3-bis(halomethyl)quinoxaline derivatives and evaluation of their antibacterial and antifungal activities.
23553222	Arcalis E, Stadlmann J, Rademacher T, Marcel S, Sack M, Altmann F, Stoger E	2013	Plant species and organ influence the structure and subcellular localization of recombinant glycoproteins.
23560683	Lee JH, Cavagnero S	2013	A novel tri-enzyme system in combination with laser-driven NMR enables efficient nuclear polarization of biomolecules in solution.
23561081	Chen KI, Lo YC, Liu CW, Yu RC, Chou CC, Cheng KC	2013	Enrichment of two isoflavone aglycones in black soymilk by using spent coffee grounds as an immobiliser for Î²-glucosidase.
23561153	Khodaei N, Karboune S	2013	Extraction and structural characterisation of rhamnogalacturonan I-type pectic polysaccharides from potato cell wall.
23562736	Blazic M, Kovacevic G, Prodanovic O, Ostafe R, Gavrovic-Jankulovic M, Fischer R, Prodanovic R	2013	Yeast surface display for the expression, purification and characterization of wild-type and B11 mutant glucose oxidases.
23565693	Ahmad Rather I, Seo BJ, Rejish Kumar VJ, Choi UH, Choi KH, Lim JH, Park YH	2013	Isolation and characterization of a proteinaceous antifungal compound from Lactobacillus plantarum YML007 and its application as a food preservative.
23566471	Jin S, Luo M, Wang W, Zhao CJ, Gu CB, Li CY, Zu YG, Fu YJ, Guan Y	2013	Biotransformation of polydatin to resveratrol in Polygonum cuspidatum roots by highly immobilized edible Aspergillus niger and Yeast.
23567952	Singh MK, Tilak R, Nath G, Awasthi SK, Agarwal A	2013	Design, synthesis and antimicrobial activity of novel benzothiazole analogs.
23570715	Hundt M, Schnitzlein K, Schnitzlein MG	2013	Alkaline polyol pulping and enzymatic hydrolysis of hardwood: effect of pulping severity and pulp composition on cellulase activity and overall sugar yield.
23573285	Wang Y, Ye X, Ding G, Xu F	2013	Overexpression of phyA and appA genes improves soil organic phosphorus utilisation and seed phytase activity in Brassica napus.
23574791	Umar S, Liu Y, Wu Y, Li G, Ding J, Xiong R, Chen J	2013	Highly potent silver-organoalkoxysilane antimicrobial porous nanomembrane.
23575138	Palumbo JD, O'Keeffe TL	2013	Distribution and mycotoxigenic potential of Aspergillus section Nigri species in naturally contaminated almonds.
23577966	Novodvorska M, Hayer K, Pullan ST, Wilson R, Blythe MJ, Stam H, Stratford M, Archer DB	2013	Trancriptional landscape of Aspergillus niger at breaking of conidial dormancy revealed by RNA-sequencing.
23578640	Wang Y, Zhang C, Li J, Xu Y	2013	Different influences of Î²-glucosidases on volatile compounds and anthocyanins of Cabernet Gernischt and possible reason.
23581715	Moustafa AH, El-Sayed HA, El-Fattah Z Haikal Ael-F, Abd El-Hady RA	2013	Synthesis and antimicrobial activity of some 2-pyridone nucleosides containing a sulfonamide moiety.
23583899	MagaÃ±a-OrtÃ­z D, Coconi-Linares N, Ortiz-Vazquez E, FernÃ¡ndez F, Loske AM, GÃ³mez-Lim MA	2013	A novel and highly efficient method for genetic transformation of fungi employing shock waves.
23587709	GÃ³mez-RamÃ­rez C, Sosa-Morales ME, Palou E, LÃ³pez-Malo A	2013	Aspergillus niger time to growth in dried tomatoes.
23587763	Nenkova R, Wu J, Zhang Y, Godjevargova T	2013	Influence of different nanozeolite particles on the sensitivity of a glucose biosensor.
23591042	Saraya T, Light RW, Takizawa H, Goto H	2013	Black pleural effusion.
23598147	Beloglazova NV, De Boevre M, Goryacheva IY, Werbrouck S, Guo Y, De Saeger S	2013	Immunochemical approach for zearalenone-4-glucoside determination.
23598209	Lai Y, Bai J, Shi X, Zeng Y, Xian Y, Hou J, Jin L	2013	Graphene oxide as nanocarrier for sensitive electrochemical immunoassay of clenbuterol based on labeling amplification strategy.
23598924	Satyal P, Paudel P, Raut J, Deo A, Dosoky NS, Setzer WN	2013	Volatile constituents of Pinus roxburghii from Nepal.
23603018	Zhou LB, Lin QQ, Zhang JX, Zhao SJ, Hu ZB	2013	A rapid DNA assembling strategy mediated by direct full-length polymerase chain reaction.
23603258	Souza AL, DÃ­az-Dellavalle P, Cabrera A, LarraÃ±aga P, Dalla-Rizza M, De-Simone SG	2013	Antimicrobial activity of pleurocidin is retained in Plc-2, a C-terminal 12-amino acid fragment.
23607932	Heleno SA, Ferreira IC, Esteves AP, Ä†iriÄ‡ A, GlamoÄlija J, Martins A, SokoviÄ‡ M, Queiroz MJ	2013	Antimicrobial and demelanizing activity of Ganoderma lucidum extract, p-hydroxybenzoic and cinnamic acids and their synthetic acetylated glucuronide methyl esters.
23611733	Panda SS, Jain SC	2013	New trifluoromethyl quinolone derivatives: synthesis and investigation of antimicrobial properties.
23611766	Mondon M, LecornuÃ© F, Guillard J, Nakagawa S, Kato A, BlÃ©riot Y	2013	Skeletal rearrangement of seven-membered iminosugars: synthesis of (-)-adenophorine, (-)-1-epi-adenophorine and derivatives and evaluation as glycosidase inhibitors.
23617571	Inglis DO, Binkley J, Skrzypek MS, Arnaud MB, Cerqueira GC, Shah P, Wymore F, Wortman JR, Sherlock G	2013	Comprehensive annotation of secondary metabolite biosynthetic genes and gene clusters of Aspergillus nidulans, A. fumigatus, A. niger and A. oryzae.
23617888	Matan N, Matan N, Ketsa S	2013	Enhanced inhibition of Aspergillus niger on sedge (Lepironia articulata) treated with heat-cured lime oil.
23618599	Peng D, Lan Z, Guo C, Yang C, Dang Z	2013	Application of cellulase for the modification of corn stalk: leading to oil sorption.
23622347	Jabbour D, Borrusch MS, Banerjee G, Walton JD	2013	Enhancement of fermentable sugar yields by Î±-xylosidase supplementation of commercial cellulases.
23624536	Tournas VH, Rivera Calo J, Sapp C	2013	Fungal profiles in various milk thistle botanicals from US retail.
23624807	Saavedra DÃ­az RO, Le Lagadec R, Ryabov AD	2013	2-Phenylpyridine ruthenacycles as effectors of glucose oxidase activity: inhibition by Ru(II) and activation by Ru(III).
23626875	Azizi M, Yakhchali B, Ghamarian A, Enayati S, Khodabandeh M, Khalaj V	2013	Cloning and Expression of Gumboro VP2 Antigen in Aspergillus niger.
23626876	Moradi S, Azerang P, Khalaj V, Sardari S	2013	Antifungal indole and pyrrolidine-2,4-Dione derivative peptidomimetic lead design based on in silico study of bioactive Peptide families.
23633601	Langholm Jensen J, MÃ¸lgaard A, Navarro Poulsen JC, Harboe MK, Simonsen JB, Lorentzen AM, HjernÃ¸ K, van den Brink JM, Qvist KB, Larsen S	2013	Camel and bovine chymosin: the relationship between their structures and cheese-making properties.
23636517	Noorbatcha IA, Sultan AM, Salleh HM, Amid A	2013	Understanding thermostability factors of Aspergillus niger PhyA phytase: a molecular dynamics study.
23637062	Sarkar NK, Bhattacharyya SK	2013	High electro-catalytic activities of glucose oxidase embedded one-dimensional ZnO nanostructures.
23638999	Kim PD, Å aÅ¡ek V, BurketovÃ¡ L, ÄŒopÃ­kovÃ¡ J, Synytsya A, JindÅ™ichovÃ¡ B, ValentovÃ¡ O	2013	Cell wall components of Leptosphaeria maculans enhance resistance of Brassica napus.
23641410	Mikaeili A, Karimi I	2013	The Incidence of Onychomycosis Infection among Patients Referred to Hospitals in Kermanshah Province, Western Iran.
23644214	Kanawade SB, Toche RB, Rajani DP	2013	Synthetic tactics of new class of 4-aminothieno[2,3-d]pyrimidine-6-carbonitrile derivatives acting as antimicrobial agents.
23647672	Al-Salahi R, Marzouk M, Awad G, Al-Omar M, Ezzeldin E	2013	Antimicrobial activity of newly synthesized methylsulfanyl-triazoloquinazoline derivatives.
23649233	Kim EH, Lim S, Kim SO, Ahn SH, Choi YJ	2013	Optimization of enzymatic treatment for compound K production from white ginseng extract by response surface methodology.
23649736	Min XJ	2013	ASFinder: a tool for genome-wide identification of alternatively splicing transcripts from EST-derived sequences.
23666640	Narayanan A, Neera, Mallesha, Ramana KV	2013	Synergized antimicrobial activity of eugenol incorporated polyhydroxybutyrate films against food spoilage microorganisms in conjunction with pediocin.
23669377	Alastruey-Izquierdo A, Mellado E, PelÃ¡ez T, PemÃ¡n J, Zapico S, Alvarez M, RodrÃ­guez-Tudela JL, Cuenca-Estrella M	2013	Population-based survey of filamentous fungi and antifungal resistance in Spain (FILPOP Study).
23670313	Guo N, Zheng J, Tian J, Wu L, Zhou H	2013	Characterization and constitutive expression of an acidic mesophilic endo-1,4-Î²-D-xylanohydrolase with high thermotolerance and catalytic efficiency in Pichia pastoris.
23683966	Yuan B, Wang SA, Li FL	2013	Improved ethanol fermentation by heterologous endoinulinase and inherent invertase from inulin by Saccharomyces cerevisiae.
23685896	Kang C, Yu XW, Xu Y	2013	Gene cloning and enzymatic characterization of an endoprotease Endo-Pro-Aspergillus niger.
23685942	Lal J, Gupta SK, Thavaselvam D, Agarwal DD	2013	Biological activity, design, synthesis and structure activity relationship of some novel derivatives of curcumin containing sulfonamides.
23686093	Rajiv P, Rajeshwari S, Venckatesh R	2013	Bio-fabrication of zinc oxide nanoparticles using leaf extract of Parthenium hysterophorus L. and its size-dependent antifungal activity against plant fungal pathogens.
23688037	Colin VL, BaigorÃ­ MD, Pera LM	2013	Tailoring fungal morphology of Aspergillus niger MYA 135 by altering the hyphal morphology and the conidia adhesion capacity: biotechnological applications.
23688459	Cheng H, Feng S, Shen S, Zhang L, Yang R, Zhou Y, Ding C	2013	Extraction, antioxidant and antimicrobial activities of Epimedium acuminatum Franch. polysaccharide.
23690032	Zheng J, Guo N, Wu L, Tian J, Zhou H	2013	Characterization and constitutive expression of a novel endo-1,4-Î²-D-xylanohydrolase from Aspergillus niger in Pichia pastoris.
23697166	Zhang P, Wang F, Zhu C	2013	[Influence of fungal elicitor and macroporous resin on shikonin accumulation in hairy roots of Arnebia euchroma (Royle) Johnst].
23700146	Biswas S, Dey R, Mukherjee S, Banerjee PC	2013	Bioleaching of nickel and cobalt from lateritic chromite overburden using the culture filtrate of Aspergillus niger.
23700238	Nitsche BM, Burggraaf-van Welzen AM, Lamers G, Meyer V, Ram AF	2013	Autophagy promotes survival in aging submerged cultures of the filamentous fungus Aspergillus niger.
23700619	Ushakov IB, Tsetlin VV, Moisa SS	2013	[Radiation situation prognosis for deep space: reactions of water and living systems to chronic low-dose ionizing irradiation].
23706303	Thenmozhi M, Kannabiran K, Kumar R, Gopiesh Khanna V	2013	Antifungal activity of Streptomyces sp. VITSTK7 and its synthesized Ag2O/Ag nanoparticles against medically important Aspergillus pathogens.
23706551	DurÃ¡n LV, Spelzini D, Boeris V, Aguilar CN, PicÃ³ GA	2013	Interaction of tannase from Aspergillus niger with polycations applied to its primary recovery.
23709489	Horn BW, Olarte RA, Peterson SW, Carbone I	2013	Sexual reproduction in Aspergillus tubingensis from section Nigri.
23711526	Lee MY, Park HM, Son GH, Lee CH	2013	Liquid chromatography-mass spectrometry-based chemotaxonomic classification of Aspergillus spp. and evaluation of the biological activity of its unique metabolite, neosartorin.
23716059	Espinel-Ingroff A, Chowdhary A, Gonzalez GM, Lass-FlÃ¶rl C, Martin-Mazuelos E, Meis J, PelÃ¡ez T, Pfaller MA, Turnidge J	2013	Multicenter study of isavuconazole MIC distributions and epidemiological cutoff values for Aspergillus spp. for the CLSI M38-A2 broth microdilution method.
23716483	Sornlake W, Matetaviparee P, Rattanaphan N, Tanapongpipat S, Eurwilaichitr L	2013	Î²-Mannanase production by Aspergillus niger BCC4525 and its efficacy on broiler performance.
23719742	GonzÃ¡lez-Guerrero MJ, Esquivel JP, SÃ¡nchez-Molas D, Godignon P, MuÃ±oz FX, del Campo FJ, Giroud F, Minteer SD, SabatÃ© N	2013	Membraneless glucose/O2 microfluidic enzymatic biofuel cell using pyrolyzed photoresist film electrodes.
23723998	Hong SB, Lee M, Kim DH, Varga J, Frisvad JC, Perrone G, Gomi K, Yamada O, Machida M, Houbraken J, Samson RA	2013	Aspergillus luchuensis, an industrially important black Aspergillus in East Asia.
23725791	Li J, Yin G, Ding Y, Liao X, Chen X, Huang Z, Yao Y, Pu X	2013	Amino-functionalized mesostructured cellular foams as carriers of glucose oxidase.
23727185	Mahlo SM, McGaw LJ, Eloff JN	2013	Antifungal activity and cytotoxicity of isolated compounds from leaves of Breonadia salicina.
23727192	Blumhoff ML, Steiger MG, Mattanovich D, Sauer M	2013	Targeting enzymes to the right compartment: metabolic engineering for itaconic acid production by Aspergillus niger.
23727503	Niu SF, Jin Y, Xu X, Qiao Y, Wu Y, Mao Y, Su YQ, Wang J	2013	Characterization of a novel piscidin-like antimicrobial peptide from Pseudosciaena crocea and its immune response to Cryptocaryon irritans.
23732831	Susca A, Perrone G, Cozzi G, Stea G, Logrieco AF, MulÃ¨ G	2013	Multilocus sequence analysis of Aspergillus Sect. Nigri in dried vine fruits of worldwide origin.
23736873	Li F, Li F, Zhao T, Mao G, Zou Y, Zheng D, Takase M, Feng W, Wu X, Yang L	2013	Solid-state fermentation of industrial solid wastes from the fruits of milk thistle Silybum marianum for feed quality improvement.
23737340	Gomaa OM, Selim NS, Linz JE	2013	A possible role of Aspergillus niger mitochondrial cytochrome c in malachite green reduction under calcium chloride stress.
23743327	Safarnavadeh V, Zare K, Fakhari AR	2013	Capability of parasulfonato calix[6]arene, as an anion dopant, and organic solvents in enhancing the sensitivity and loading of glucose oxidase (GOx) on polypyrrole film in a biosensor: a comparative study.
23747379	Singh AK, Pandey OP, Sengupta SK	2013	Synthesis, spectral and antimicrobial activity of Zn(II) complexes with Schiff bases derived from 2-hydrazino-5-[substituted phenyl]-1,3,4-thiadiazole and benzaldehyde/2-hydroxyacetophenone/indoline-2,3-dione.
23747448	Greiner R, Konietzny U, Blackburn DM, Jorquera MA	2013	Production of partially phosphorylated myo-inositol phosphates using phytases immobilised on magnetic nanoparticles.
23747996	Peng B, Lu J, Balijepalli AS, Major TC, Cohan BE, Meyerhoff ME	2013	Evaluation of enzyme-based tear glucose electrochemical sensors over a wide range of blood glucose concentrations.
23748133	Lone IH, Khan KZ, Fozdar BI, Hussain F	2013	Synthesis antimicrobial and antioxidant studies of new oximes of steroidal chalcones.
23760557	Rodrigues C, Vandenberghe LP, Sturm W, Dergint DE, Spier MR, de Carvalho JC, Soccol CR	2013	Effect of forced aeration on citric acid production by Aspergillus sp. mutants in SSF.
23767695	Suresha BS, Srinivasan K	2013	Antioxidant potential of fungal metabolite nigerloxin during eye lens abnormalities in galactose-fed rats.
23767884	Perrone G, De Girolamo A, Sarigiannis Y, Haidukowski ME, Visconti A	2013	Occurrence of ochratoxin A, fumonisin B2 and black aspergilli in raisins from Western Greece regions in relation to environmental and geographical factors.
23770895	Mendes Gde O, Vassilev NB, Bonduki VH, da Silva IR, Ribeiro JI Jr, Costa MD	2013	Inhibition of Aspergillus niger phosphate solubilization by fluoride released from rock phosphate.
23772455	Azmanis P, Stenkat J, HÃ¼bel J, BÃ¶hme J, Krautwald-Junghanns ME, Schmidt V	2013	A complicated, metastatic, humeral air sac cystadenocarcinoma in a timneh African grey parrot (Psittacus erithacus timneh).
23772796	Kim JS, Dai Z, Aryal UK, Moore RJ, Camp DG 2nd, Baker SE, Smith RD, Qian WJ	2013	Resin-assisted enrichment of N-terminal peptides for characterizing proteolytic processing.
23780342	AltunbaÅŸ C, Uygun M, Uygun DA, AkgÃ¶l S, Denizli A	2013	Immobilization of inulinase on concanavalin A-attached super macroporous cryogel for production of high-fructose syrup.
23790946	Sadeghi M, Zolfaghari B, Senatore M, Lanzotti V	2013	Spirostane, furostane and cholestane saponins from Persian leek with antifungal activity.
23798090	Sindhwani G, Rawat J, Kesarwani V	2013	Haemoptysis after four years of lobectomy for aspergilloma.
23803589	Crambert A, Gauthier J, Vignal R, Conessa C, Lombard B	2013	[Invasive aspergillosis of sphenoidal sinus in a patient in Djibouti, revealed by palsy of cranial nerves: a case report].
23807083	Darandale SN, Mulla NA, Pansare DN, Sangshetti JN, Shinde DB	2013	A novel amalgamation of 1,2,3-triazoles, piperidines and thieno pyridine rings and evaluation of their antifungal activity.
23808566	Ghislieri D, Green AP, Pontini M, Willies SC, Rowles I, Frank A, Grogan G, Turner NJ	2013	Engineering an enantioselective amine oxidase for the synthesis of pharmaceutical building blocks and alkaloid natural products.
23810954	de Sousa LL, de Andrade SC, Athayde AJ, de Oliveira CE, de Sales CV, Madruga MS, de Souza EL	2013	Efficacy of Origanum vulgare L. and Rosmarinus officinalis L. essential oils in combination to control postharvest pathogenic Aspergilli and autochthonous mycoflora in Vitis labrusca L. (table grapes).
23811198	Avegno EA, Hasty SJ, Parameswar AR, Howarth GS, Demchenko AV, Byers LD	2013	Reactive thioglucoside substrates for Î²-glucosidase.
23815153	Queiroz B, Pereyra CM, Keller KM, Almeida T, Cavaglieri LR, Magnoli CE, da Rocha Rosa CA	2013	Fungal contamination and determination of fumonisins and aflatoxins in commercial feeds intended for ornamental birds in Rio de Janeiro, Brazil.
23817785	K G, Joseph A, C S, Haridas M	2013	Carbohydrate binding and unfolding of Spatholobus parviflorus lectin: fluorescence and circular dichroism spectroscopic study.
23828601	Prasongsuk S, Ployngam S, Wacharasindhu S, Lotrakul P, Punnapayak H	2013	Effects of sugar and amino acid supplementation on Aureobasidium pullulans NRRL 58536 antifungal activity against four Aspergillus species.
23829312	Zhao H, Kato A, Sato K, Jia YM, Yu CY	2013	Total synthesis and glycosidase inhibition of broussonetine I and J(2).
23830945	Al-Adham IS, Ashour H, Al-Kaissi E, Khalil E, Kierans M, Collier PJ	2013	Studies on the kinetics of killing and the proposed mechanism of action of microemulsions against fungi.
23831437	Nunes CA, Freitas MP	2013	aug-MIA-QSAR modeling of antimicrobial activities and design of multi-target anilide derivatives.
23832003	van Munster JM, Nitsche BM, Krijgsheld P, van Wijk A, Dijkhuizen L, WÃ¶sten HA, Ram AF, van der Maarel MJ	2013	Chitinases CtcB and CfcI modify the cell wall in sporulating aerial mycelium of Aspergillus niger.
23832368	Kobayashi K, Hattori T, Honda Y, Kirimura K	2013	Gene identification and functional analysis of methylcitrate synthase in citric acid-producing Aspergillus niger WU-2223L.
23832733	Sumathy V, Zakaria Z, Chen Y, Latha LY, Jothy SL, Vijayarathna S, Sasidharan S	2013	Evaluation of the effect of Cassia surattensis Burm. f., flower methanolic extract on the growth and morphology of Aspergillus niger.
23833518	Sivakumar KK, Rajasekaran A	2013	Synthesis, in-vitro antimicrobial and antitubercular screening of Schiff bases of 3-amino-1-phenyl-4- [2-(4-phenyl-1,3-thiazol-2-yl) hydrazin-1-ylidene]-4,5-dihydro-1H-pyrazol-5-one.
23835222	Arango Gutierrez E, Mundhada H, Meier T, Duefel H, Bocola M, Schwaneberg U	2013	Reengineered glucose oxidase for amperometric glucose determination in diabetes analytics.
23836108	Rao J, Yang L, Wang C, Zhang D, Shi J	2013	Digital gene expression analysis of mature seeds of transgenic maize overexpressing Aspergillus niger phyA2 and its non-transgenic counterpart.
23837312	Jarboui R, Magdich S, Ayadi RJ, Gargouri A, Gharsallah N, Ammar E	2013	Aspergillus niger P6 and Rhodotorula mucilaginosa CH4 used for olive mill wastewater (OMW) biological treatment in single pure and successive cultures.
23843597	Indramohan P, Rohit A, Kanchanamala M, Mathew M, Abraham G	2013	Culture-negative Aspergillus peritonitis diagnosed by peritoneal biopsy.
23845144	Dhankhar S, Dhankhar S, Ruhil S, Kumar M, Narwal M, Balhara M, Chhillar AK	2013	Safety and efficacy of green foliage in the treatment of fungal infections and associated clinical conditions.
23847065	Li XB, Xie F, Liu SS, Li Y, Zhou JC, Liu YQ, Yuan HQ, Lou HX	2013	Naphtho-Î³-pyrones from Endophyte Aspergillus niger occurring in the liverwort Heteroscyphus tener (Steph.) Schiffn.
23847079	LazareviÄ‡ JS, ÄorÄ‘eviÄ‡ AS, KitiÄ‡ DV, ZlatkoviÄ‡ BK, StojanoviÄ‡ GS	2013	Chemical composition and antimicrobial activity of the essential oil of Stachys officinalis (L.) Trevis. (Lamiaceae).
23870008		2013	Retraction: Heterologous expression, purification and characterization of nitrilase from Aspergillus niger K10.
23872189	Lefsay AM, Guy RD, Chatt A, White RL	2013	Synthesis and tandem mass spectrometry of chlorinated triacylglycerols.
23875828	Decamps K, Joye IJ, Rakotozafy L, Nicolas J, Courtin CM, Delcour JA	2013	The bread dough stability improving effect of pyranose oxidase from trametes multicolor and glucose oxidase from Aspergillus niger: unraveling the molecular mechanism.
23876265	Castrillo ML, Horianski MA, Jerke G	2013	[Isolation of Aspergillus section Nigri strains in yerba mate in Posadas (Misiones, Argentina) and evaluation of their ochratoxigenic potential].
23879927	Yoshinari T, Sakuda S, Watanabe M, Kamata Y, Ohnishi T, Sugita-Konishi Y	2013	New metabolic pathway for converting blasticidin S in Aspergillus flavus and inhibitory activity of aflatoxin production by blasticidin S metabolites.
23880089	KlemenÄiÄ D, TomÅ¡iÄ B, KovaÄ F, Å½erjav M, SimonÄiÄ A, SimonÄiÄ B	2013	Antimicrobial wool, polyester and a wool/polyester blend created by silver particles embedded in a silica matrix.
23881443	Moree WJ, Yang JY, Zhao X, Liu WT, Aparicio M, Atencio L, Ballesteros J, SÃ¡nchez J, GavilÃ¡n RG, GutiÃ©rrez M, Dorrestein PC	2013	Imaging mass spectrometry of a coral microbe interaction with fungi.
23883842	Tashiro T, Izumikawa K, Tashiro M, Morinaga Y, Nakamura S, Imamura Y, Miyazaki T, Kakeya H, Yamamoto Y, Yanagihara K, Hayashi T, Nagayasu T, Kohno S	2013	A case series of chronic necrotizing pulmonary aspergillosis and a new proposal.
23892063	de Souza WR, Maitan-Alfenas GP, de GouvÃªa PF, Brown NA, Savoldi M, Battaglia E, Goldman MH, de Vries RP, Goldman GH	2013	The influence of Aspergillus niger transcription factors AraR and XlnR in the gene expression during growth in D-xylose, L-arabinose and steam-exploded sugarcane bagasse.
23894378	Kwon MJ, Nitsche BM, Arentshorst M, JÃ¸rgensen TR, Ram AF, Meyer V	2013	The transcriptomic signature of RacA activation and inactivation provides new insights into the morphogenetic network of Aspergillus niger.
23894655	Morais JK, Bader O, Weig M, Oliveira JT, Arantes MR, Gomes VM, Da Cunha M, Oliveira HD, Sousa DO, Lourencao AL, Vasconcelos IM	2013	Soybean toxin (SBTX) impairs fungal growth by interfering with molecular transport, carbohydrate/amino acid metabolism and drug/stress responses.
23899775	Palencia ER, Glenn AE, Hinton DM, Bacon CW	2013	Constitutive expression of fluorescent protein by Aspergillus var. niger and Aspergillus carbonarius to monitor fungal colonization in maize plants.
23900618	Xing S, Li G, Sun X, Ma S, Chen G, Wang L, Gao P	2013	Dynamic changes in xylanases and Î²-1,4-endoglucanases secreted by Aspergillus niger An-76 in response to hydrolysates of lignocellulose polysaccharide.
23907680	Liao Y, Li CM, Chen H, Wu Q, Shan Z, Han XY	2013	Site-directed mutagenesis improves the thermostability and catalytic efficiency of Aspergillus niger N25 phytase mutated by I44E and T252R.
23910250	Valan Arasu M, Jung MW, Ilavenil S, Jane M, Kim DH, Lee KD, Park HS, Hur TY, Choi GJ, Lim YC, Al-Dhabi NA, Choi KC	2013	Isolation and characterization of antifungal compound from Lactobacillus plantarum KCC-10 from forage silage with potential beneficial properties.
23910348	Hood AR, Saurakhiya N, Deva D, Sharma A, Verma N	2013	Development of bimetal-grown multi-scale carbon micro-nanofibers as an immobilizing matrix for enzymes in biosensor applications.
23915965	Pereira EO, Tsang A, McAllister TA, Menassa R	2013	The production and characterization of a new active lipase from Acremonium alcalophilum using a plant bioreactor.
23916147	Severiano ME, SimÃ£o MR, Ramos HP, Parreira RL, Arakawa NS, Said S, Furtado NA, de Oliveira DC, GregÃ³rio LE, Tirapelli CR, Veneziani RC, AmbrÃ³sio SR	2013	Biotransformation of ent-pimaradienoic acid by cell cultures of Aspergillus niger.
23921178	Yu KP, Huang YT, Yang SC	2013	The antifungal efficacy of nano-metals supported TiOâ‚‚ and ozone on the resistant Aspergillus niger spore.
23923391	Kotb ER, Anwar MM, Abbas HA, Abd El-Moez SI	2013	A concise synthesis and antimicrobial activity of a novel series of naphthylpyridine-3-carbonitrile compounds.
23924507	JovanoviÄ‡ B, Mach RL, Mach-Aigner AR	2013	Characterization of erythrose reductases from filamentous fungi.
23931117	Murdoch LE, McKenzie K, Maclean M, Macgregor SJ, Anderson JG	2013	Lethal effects of high-intensity violet 405-nm light on Saccharomyces cerevisiae, Candida albicans, and on dormant and germinating spores of Aspergillus niger.
23948258	Chang SF, Yang LM, Huang TJ, Chen CY, Sheu SY, Liu PC, Lin SJ	2013	Biotransformation of dihydroisosteviol and the effects of transformed products on steroidogenic gene expressions.
23948265	Ouyang J, Liu B, Zhang M, Zheng Z, Yu H	2013	Enzymatic hydrolysis, adsorption, and recycling during hydrolysis of bagasse sulfite pulp.
23950537	Millien VO, Lu W, Shaw J, Yuan X, Mak G, Roberts L, Song LZ, Knight JM, Creighton CJ, Luong A, Kheradmand F, Corry DB	2013	Cleavage of fibrinogen by proteinases elicits allergic responses through Toll-like receptor 4.
23955377	Mohale S, Medina A, RodrÃ­guez A, Sulyok M, Magan N	2013	Mycotoxigenic fungi and mycotoxins associated with stored maize from different regions of Lesotho.
23957414	Gniewosz M, KraÅ›niewska K, Woreta M, Kosakowska O	2013	Antimicrobial activity of a pullulan-caraway essential oil coating on reduction of food microorganisms and quality in fresh baby carrot.
23959309	Howard SJ, Lass-FlÃ¶rl C, Cuenca-Estrella M, Gomez-Lopez A, Arendrup MC	2013	Determination of isavuconazole susceptibility of Aspergillus and Candida species by the EUCAST method.
23963716	Jain R, Garg V	2013	Enzymatic degradation of monocrotophos by extracellular fungal OP hydrolases.
23972397	Kim SB, Cui C, Lee JH, Lee SJ, Ahn DJ, Park C, Kim JS, Kim SW	2013	Rapid analysis of barley straw before and after dilute sulfuric acid pretreatment by photoluminescence.
23973825	Komsani JR, Koppireddi S, Avula S, Koochana PK, Yadla R	2013	Demonic axe-like conjugated alkynes in combating microbes.
23980411	Asakawa Y, Hashimoto T, Noma Y, Furusawa M	2013	Modification of valencene by bio- and chemical transformation.
23985543	Bhalerao TS	2013	Biominerlization and possible endosulfan degradation pathway adapted by Aspergillus niger.
23987194	Matsuse H, Tsuchida T, Fukahori S, Kawano T, Nishino T, Fukushima C, Kohno S	2013	Dissociation between sensitizing and colonizing fungi in patients with allergic bronchopulmonary aspergillosis.
23987435	Elgharbi F, Hmida-Sayari A, Sahnoun M, Kammoun R, Jlaeil L, Hassairi H, Bejar S	2013	Purification and biochemical characterization of a novel thermostable lichenase from Aspergillus niger US368.
23987463	Jadhav SB, Singhal RS	2013	Co-conjugation vis-Ã -vis individual conjugation of Î±-amylase and glucoamylase for hydrolysis of starch.
23990303	Moon HY, Van TL, Cheon SA, Choo J, Kim JY, Kang HA	2013	Cell-surface expression of Aspergillus saitoi-derived functional Î±-1,2-mannosidase on Yarrowia lipolytica for glycan remodeling.
23991333	Oda M, Saraya T, Wakayama M, Shibuya K, Ogawa Y, Inui T, Yokoyama E, Inoue M, Shimoyamada H, Fujiwara M, Ota T, Takizawa H, Goto H	2013	Calcium oxalate crystal deposition in a patient with Aspergilloma due to Aspergillus niger.
23993642	Sondhia S, Waseem U, Varma RK	2013	Fungal degradation of an acetolactate synthase (ALS) inhibitor pyrazosulfuron-ethyl in soil.
23994226	Waldera-Lupa DM, Stefanski A, Meyer HE, StÃ¼hler K	2013	The fate of b-ions in the two worlds of collision-induced dissociation.
23995938	Hayer K, Stratford M, Archer DB	2013	Structural features of sugars that trigger or support conidial germination in the filamentous fungus Aspergillus niger.
24010038	de Alencar Guimaraes NC, Sorgatto M, Peixoto-Nogueira Sde C, Betini JH, Zanoelo FF, Marques MR, de Moraes Polizeli Mde L, Giannesi GC	2013	Bioprocess and biotecnology: effect of xylanase from Aspergillus niger and Aspergillus flavus on pulp biobleaching and enzyme production using agroindustrial residues as substract.
24010597	Chiotta ML, Ponsone ML, Sosa DM, Combina M, Chulze SN	2013	Biodiversity of Aspergillus section Nigri populations in Argentinian vineyards and ochratoxin A contamination.
24013408	Lu K, Zhang Y, Li L, Wang X, Ding G	2013	Chaetochromones A and B, two new polyketides from the fungus Chaetomium indicum (CBS.860.68).
24018680	Li M, Zhou L, Liu M, Huang Y, Sun X, Lu F	2013	Construction of an engineering strain producing high yields of Î±-transglucosidase via Agrobacterium tumefaciens-mediated transformation of Asperillus niger.
24021641	Reddy SK, Rosengren A, Klaubauf S, Kulkarni T, Karlsson EN, de Vries RP, StÃ¥lbrand H	2013	Phylogenetic analysis and substrate specificity of GH2 Î²-mannosidases from Aspergillus species.
24022760	Marrufo T, Nazzaro F, Mancini E, Fratianni F, Coppola R, De Martino L, Agostinho AB, De Feo V	2013	Chemical composition and biological activity of the essential oil from leaves of Moringa oleifera Lam. cultivated in Mozambique.
24022764	Al-Mousawi SM, El-Apasery MA, Elnagdi MH	2013	Microwave assisted dyeing of polyester fabrics with disperse dyes.
24029024	Balaguer MP, Lopez-Carballo G, Catala R, Gavara R, Hernandez-Munoz P	2013	Antifungal properties of gliadin films incorporating cinnamaldehyde and application in active food packaging of bread and cheese spread foodstuffs.
24034235	van der Straat L, Tamayo-Ramos JA, Schonewille T, de Graaff LH	2013	Overexpression of a modified 6-phosphofructo-1-kinase results in an increased itaconic acid productivity in Aspergillus niger.
24037415	Leavy O	2013	Asthma and allergy: a fibrinogen root to airway inflammation.
24039419	Pasupuleti VR, Prasad TN, Shiekh RA, Balam SK, Narasimhulu G, Reddy CS, Ab Rahman I, Gan SH	2013	Biogenic silver nanoparticles using Rhinacanthus nasutus leaf extract: synthesis, spectral analysis, and antimicrobial studies.
24045934	Zarrinfar H, Mirhendi H, Makimura K, Satoh K, Khodadadi H, Paknejad O	2013	Use of mycological, nested PCR, and real-time PCR methods on BAL fluids for detection of Aspergillus fumigatus and A. flavus in solid organ transplant recipients.
24045935	Kohata E, Kano R, Akune Y, Ohno Y, Soichi M, Yanai T, Hasegawa A, Kamata H	2013	Environmental isolates of fungi from aquarium pools housing killer whales (Orcinus orca).
24047134	Bai J, Baldwin E, Liao HL, Zhao W, Kostenyuk I, Burns J, Irey M	2013	Extraction of DNA from orange juice, and detection of bacterium Candidatus Liberibacter asiaticus by real-time PCR.
24048364	Ostry V, Malir F, Ruprich J	2013	Producers and important dietary sources of ochratoxin A and citrinin.
24050000	Troesch B, Jing H, Laillou A, Fowler A	2013	Absorption studies show that phytase from Aspergillus niger significantly increases iron and zinc bioavailability from phytate-rich foods.
24053016	Pietrzak K, Gutarowska B	2013	The effectiveness of photocatalytic ionisation disinfection of filter materials.
24054089	Mohammadizadeh F, Ehsanpor M, Afkhami M, Mokhlesi A, Khazaali A, Montazeri S	2013	Evaluation of antibacterial, antifungal and cytotoxic effects of Holothuria scabra from the North Coast of the Persian Gulf.
24056147	Puttaraju KB, Shivashankar K, Chandra, Mahendra M, Rasal VP, Venkata Vivek PN, Rai K, Chanu MB	2013	Microwave assisted synthesis of dihydrobenzo[4,5]imidazo[1,2-a]pyrimidin-4-ones
24060058	Ries L, Pullan ST, Delmas S, Malla S, Blythe MJ, Archer DB	2013	Genome-wide transcriptional response of Trichoderma reesei to lignocellulose using RNA sequencing and comparison with Aspergillus niger.
24064212	Lima MA, Oliveira-Neto M, Kadowaki MA, Rosseto FR, Prates ET, Squina FM, Leme AF, Skaf MS, Polikarpov I	2013	Aspergillus niger Î²-glucosidase has a cellulase-like tadpole molecular shape: insights into glycoside hydrolase family 3 (GH3) Î²-glucosidase structure and function.
24066513	Mostafa I, Abd El-Aziz E, Hafez S, El-Shazly A	2013	Chemical constituents and biological activities of Galinsoga parviflora cav. (Asteraceae) from Egypt.
24076077	Dai Z, Aryal UK, Shukla A, Qian WJ, Smith RD, Magnuson JK, Adney WS, Beckham GT, Brunecky R, Himmel ME, Decker SR, Ju X, Zhang X, Baker SE	2013	Impact of alg3 gene deletion on growth, development, pigment production, protein secretion, and functions of recombinant Trichoderma reesei cellobiohydrolases in Aspergillus niger.
24079199	Satyal P, Paudel P, Poudel A, Dosoky NS, Moriarity DM, Vogler B, Setzer WN	2013	Chemical compositions, phytotoxicity, and biological activities of Acorus calamus essential oils from Nepal.
24083101	Takahashi Y, Kawabata H, Murakami S	2013	Analysis of functional xylanases in xylan degradation by Aspergillus niger E-1 and characterization of the GH family 10 xylanase XynVII.
24083146	Singh G, Kumar P	2013	Phytochemical study and screening for antimicrobial activity of flavonoids of Euphorbia hirta.
24084008	Do TT, Quyen DT, Nguyen TN, Nguyen VT	2013	Molecular characterization of a glycosyl hydrolase family 10 xylanase from Aspergillus niger.
[truncated: 71 more rows]

## Sheet: Articles of community
Articles
Aguilar CN/Rodríguez-Herrera R
27535833	Lara-Victoriano F, Veana F, HernÃ¡ndez-Castillo FD, Aguilar CN, Reyes-ValdÃ©s MH, RodrÃ­guez-Herrera R	2017	Variability among strains of Aspergillus section Nigri with capacity to degrade tannic acid isolated from extreme environments.
28794926	Lopez-Trujillo J, Medina-Morales MA, Sanchez-Flores A, Arevalo C, Ascacio-Valdes JA, Mellado M, Aguilar CN, Aguilera-Carbo AF	2017	Solid bioprocess of tarbush (<i>Flourensia cernua</i>) leaves for Î²-glucosidase production by <i>Aspergillus niger</i>: initial approach to fiber-glycoside interaction for enzyme induction.
29062676	Medina-Morales MA, LÃ³pez-Trujillo J, GÃ³mez-NarvÃ¡ez L, Mellado M, GarcÃ­a-MartÃ­nez E, Ascacio-ValdÃ©s JA, Aguilar CN, Aguilera-CarbÃ³ A	2017	Effect of growth conditions on Î²-glucosidase production using <i>Flourensia cernua</i> leaves in a solid-state fungal bioprocess.
29181764	ChÃ¡vez-GonzÃ¡lez ML, Guyot S, RodrÃ­guez-Herrera R, Prado-BarragÃ¡n A, Aguilar CN	2017	Exploring the Degradation of Gallotannins Catalyzed by Tannase Produced by Aspergillus niger GH1 for Ellagic Acid Production in Submerged and Solid-State Fermentation.
26915983	Ascacio-ValdÃ©s JA, Aguilera-CarbÃ³ AF, Buenrostro JJ, Prado-BarragÃ¡n A, RodrÃ­guez-Herrera R, Aguilar CN	2016	The complete biodegradation pathway of ellagitannins by Aspergillus niger in solid-state fermentation.
26916811	SepÃºlveda L, de la Cruz R, Buenrostro JJ, Ascacio-ValdÃ©s JA, Aguilera-CarbÃ³ AF, Prado A, RodrÃ­guez-Herrera R, Aguilar CN	2016	Effect of different polyphenol sources on the efficiency of ellagic acid release by Aspergillus niger.
25085574	de la Cruz R, Ascacio JA, Buenrostro J, SepÃºlveda L, RodrÃ­guez R, Prado-BarragÃ¡n A, Contreras JC, Aguilera A, Aguilar CN	2015	Optimization of ellagitannase production by Aspergillus niger GH1 by solid-state fermentation.
25572938	Fuentes-Garibay JA, Aguilar CN, RodrÃ­guez-Herrera R, Guerrero-OlazarÃ¡n M, Viader-SalvadÃ³ JM	2015	Tannase sequence from a xerophilic Aspergillus niger Strain and production of the enzyme in Pichia pastoris.
25920332	Mata-GÃ³mez M, Mussatto SI, RodrÃ­guez R, Teixeira JA, Martinez JL, Hernandez A, Aguilar CN	2015	Gallic Acid Production with Mouldy Polyurethane Particles Obtained from Solid State Culture of Aspergillus niger GH1.
23564673	Ascacio-ValdÃ©s JA, Buenrostro JJ, De la Cruz R, SepÃºlveda L, Aguilera AF, Prado A, Contreras JC, RodrÃ­guez R, Aguilar CN	2014	Fungal biodegradation of pomegranate ellagitannins.
25039056	Veana F, Fuentes-Garibay JA, Aguilar CN, RodrÃ­guez-Herrera R, Guerrero-OlazarÃ¡n M, Viader-SalvadÃ³ JM	2014	Gene encoding a novel invertase from a xerophilic Aspergillus niger strain and production of the enzyme in Pichia pastoris.
25065666	Borrego-Terrazas JA, Lara-Victoriano F, Flores-Gallegos AC, Veana F, Aguilar CN, RodrÃ­guez-Herrera R	2014	Nucleotide and amino acid variations of tannase gene from different Aspergillus strains.
25242918	Veana F, MartÃ­nez-HernÃ¡ndez JL, Aguilar CN, RodrÃ­guez-Herrera R, Michelena G	2014	Utilization of molasses and sugar cane bagasse for production of fungal invertase in solid state fermentation using Aspergillus niger GH1.
23010046	RodrÃ­guez-DurÃ¡n LV, Spelzini D, Boeris V, Aguilar CN, PicÃ³ GA	2013	Partition in aqueous two-phase system: its application in downstream processing of tannase from Aspergillus niger.
23706551	DurÃ¡n LV, Spelzini D, Boeris V, Aguilar CN, PicÃ³ GA	2013	Interaction of tannase from Aspergillus niger with polycations applied to its primary recovery.
Archer DB
27150814	Daly P, van Munster JM, Kokolski M, Sang F, Blythe MJ, Malla S, Velasco de Castro Oliveira J, Goldman GH, Archer DB	2017	Transcriptomic responses of mixed cultures of ascomycete fungi to lignocellulose using dual RNA-seq reveal inter-species antagonism and limited beneficial effects on CAZyme expression.
28184248	Daly P, van Munster JM, Blythe MJ, Ibbett R, Kokolski M, Gaddipati S, Lindquist E, Singan VR, Barry KW, Lipzen A, Ngan CY, Petzold CJ, Chan LJG, Pullan ST, Delmas S, Waldron PR, Grigoriev IV, Tucker GA, Simmons BA, Archer DB	2017	Expression of <i>Aspergillus niger</i> CAZymes is determined by compositional changes in wheat straw generated by hydrothermal or ionic liquid pretreatments.
28220903	van Munster JM, Thomas B, Riese M, Davis AL, Gray CJ, Archer DB, Flitsch SL	2017	Application of carbohydrate arrays coupled with mass spectrometry to detect activity of plant-polysaccharide degradative enzymes from the fungus Aspergillus niger.
26780227	Raulo R, Kokolski M, Archer DB	2016	The roles of the zinc finger transcription factors XlnR, ClrA and ClrB in the breakdown of lignocellulose by Aspergillus niger.
27378203	Novodvorska M, Stratford M, Blythe MJ, Wilson R, Beniston RG, Archer DB	2016	Metabolic activity in dormant conidia of Aspergillus niger and developmental changes during conidial outgrowth.
24682295	Delmas S, Llanos A, Parrou JL, Kokolski M, Pullan ST, Shunburne L, Archer DB	2014	Development of an unmarked gene deletion system for the filamentous fungi Aspergillus niger and Talaromyces versatilis.
24792495	van Munster JM, Daly P, Delmas S, Pullan ST, Blythe MJ, Malla S, Kokolski M, Noltorp ECM, Wennberg K, Fetherston R, Beniston R, Yu X, Dupree P, Archer DB	2014	The role of carbon starvation in the induction of enzymes that degrade plant-derived carbohydrates in Aspergillus niger.
25063657	Hayer K, Stratford M, Archer DB	2014	Germination of Aspergillus niger conidia is triggered by nitrogen compounds related to L-amino acids.
26457194	Pullan ST, Daly P, Delmas S, Ibbett R, Kokolski M, Neiteler A, van Munster JM, Wilson R, Blythe MJ, Gaddipati S, Tucker GA, Archer DB	2014	RNA-sequencing reveals the complexities of the transcriptional response to lignocellulosic biofuel substrates in <i>Aspergillus niger</i>.
28955445	Pullan ST, Daly P, Delmas S, Ibbett R, Kokolski M, Neiteler A, van Munster JM, Wilson R, Blythe MJ, Gaddipati S, Tucker GA, Archer DB	2014	RNA-sequencing reveals the complexities of the transcriptional response to lignocellulosic biofuel substrates in <i>Aspergillus niger</i>.
23577966	Novodvorska M, Hayer K, Pullan ST, Wilson R, Blythe MJ, Stam H, Stratford M, Archer DB	2013	Trancriptional landscape of Aspergillus niger at breaking of conidial dormancy revealed by RNA-sequencing.
23995938	Hayer K, Stratford M, Archer DB	2013	Structural features of sugars that trigger or support conidial germination in the filamentous fungus Aspergillus niger.
24060058	Ries L, Pullan ST, Delmas S, Malla S, Blythe MJ, Archer DB	2013	Genome-wide transcriptional response of Trichoderma reesei to lignocellulose using RNA sequencing and comparison with Aspergillus niger.
24121367	Pensupa N, Jin M, Kokolski M, Archer DB, Du C	2013	A solid state fungal fermentation-based strategy for the hydrolysis of wheat straw.
Baker SE
27924551	Brown DW, Baker SE	2017	Mycotoxins: A Fungal Genomics Perspective.
29027734	Kowalczyk JE, Khosravi C, Purvine S, Dohnalkova A, Chrisler WB, Orr G, Robinson E, Zink E, Wiebenga A, Peng M, Battaglia E, Baker S, de Vries RP	2017	High resolution visualization and exo-proteomics reveal the physiological role of XlnR and AraR in plant biomass colonization and degradation by Aspergillus niger.
26566947	Niu J, Arentshorst M, Nair PD, Dai Z, Baker SE, Frisvad JC, Nielsen KF, Punt PJ, Ram AF	2015	Identification of a Classical Mutant in the Industrial Host Aspergillus niger by Systems Genetics: LaeA Is Required for Citric Acid Production and Regulates the Formation of Some Secondary Metabolites.
24699234	Gallo A, Knox BP, Bruno KS, Solfrizzo M, Baker SE, Perrone G	2014	Identification and characterization of the polyketide synthase involved in ochratoxin A biosynthesis in Aspergillus carbonarius.
25117693	Qu Y, Feng J, Deng S, Cao L, Zhang Q, Zhao R, Zhang Z, Jiang Y, Zink EM, Baker SE, Lipton MS, PaÅ¡a-ToliÄ‡ L, Hu JZ, Wu S	2014	Structural analysis of N- and O-glycans using ZIC-HILIC/dialysis coupled to NMR detection.
23772796	Kim JS, Dai Z, Aryal UK, Moore RJ, Camp DG 2nd, Baker SE, Smith RD, Qian WJ	2013	Resin-assisted enrichment of N-terminal peptides for characterizing proteolytic processing.
24076077	Dai Z, Aryal UK, Shukla A, Qian WJ, Smith RD, Magnuson JK, Adney WS, Beckham GT, Brunecky R, Himmel ME, Decker SR, Ju X, Zhang X, Baker SE	2013	Impact of alg3 gene deletion on growth, development, pigment production, protein secretion, and functions of recombinant Trichoderma reesei cellobiohydrolases in Aspergillus niger.
Bruins MJ
29026170	KÃ¶nig J, Holster S, Bruins MJ, Brummer RJ	2017	Randomized clinical trial: Effective gluten degradation by Aspergillus niger-derived enzyme in a complex meal setting.
25529703	Montserrat V, Bruins MJ, Edens L, Koning F	2015	Influence of dietary components on Aspergillus niger prolyl endoprotease mediated gluten degradation.
26040627	Salden BN, Monserrat V, Troost FJ, Bruins MJ, Edens L, BartholomÃ© R, Haenen GR, Winkens B, Koning F, Masclee AA	2015	Randomised clinical study: Aspergillus niger-derived enzyme digests gluten in the stomach of healthy volunteers.
26179761	Salden BN, Monserrat V, Troost FJ, Bruins MJ, Edens L, BartholomÃ© R, Haenen GR, Winkens B, Koning F, Masclee AA	2015	Editorial: enhancing gluten digestion in the stomach - a further help to minimise unintentional ingestion? Authors' reply.
26331568	Salden BN, Montserrat V, Troost FJ, Bruins MJ, Edens L, BartholomÃ© R, Haenen GR, Winkens B, Koning F, Masclee AA	2015	Letter: gluten digestion in the stomach and duodenum by Aspergillus niger-derived enzyme - things to ponder. Authors' reply.
24124328	Tack GJ, van de Water JM, Bruins MJ, Kooy-Winkelaar EM, van Bergen J, Bonnet P, Vreugdenhil AC, Korponay-Szabo I, Edens L, von Blomberg BM, Schreurs MW, Mulder CJ, Koning F	2013	Consumption of gluten with gluten-degrading enzyme by celiac patients: a pilot-study.
Costa MD
26112323	Mendes Gde O, da Silva NM, AnastÃ¡cio TC, Vassilev NB, Ribeiro JI Jr, da Silva IR, Costa MD	2015	Optimization of Aspergillus niger rock phosphate solubilization in solid-state fermentation and use of the resulting product as a P fertilizer.
24610849	Mendes Gde O, Zafra DL, Vassilev NB, Silva IR, Ribeiro JI Jr, Costa MD	2014	Biochar enhances Aspergillus niger rock phosphate solubilization by increasing organic acid production and alleviating fluoride toxicity.
25310310	Silva Ude C, Mendes Gde O, Silva NM, Duarte JL, Silva IR, TÃ³tola MR, Costa MD	2014	Fluoride-tolerant mutants of Aspergillus niger show enhanced phosphate solubilization capacity.
22927013	Mendes GO, Dias CS, Silva IR, JÃºnior JI, Pereira OL, Costa MD	2013	Fungal rock phosphate solubilization using sugarcane bagasse.
23770895	Mendes Gde O, Vassilev NB, Bonduki VH, da Silva IR, Ribeiro JI Jr, Costa MD	2013	Inhibition of Aspergillus niger phosphate solubilization by fluoride released from rock phosphate.
Chu J
27696371	Lu H, Cao W, Ouyang L, Xia J, Huang M, Chu J, Zhuang Y, Zhang S, Noorman H	2017	Comprehensive reconstruction and in silico analysis of Aspergillus niger genome-scale metabolic network model that accounts for 1210 ORFs.
28138854	Zhu X, Arman B, Chu J, Wang Y, Zhuang Y	2017	Development of a method for efficient cost-effective screening of Aspergillus niger mutants having increased production of glucoamylase.
28939970	Zhu X, Sun J, Chu J	2017	High-content screening of Aspergillus niger with both increased production and high secretion rate of glucose oxidase.
28980124	Shen Y, Tian X, Zhao W, Hang H, Chu J	2017	Oxygen-enriched fermentation of sodium gluconate by Aspergillus niger and its impact on intracellular metabolic flux distributions.
29070907	Chu J, Zhang Q, Zuo Z, El-Ashram S, Guo Y, Zhao P, Huang S, He C, Khan A	2017	Co-infection of Chlamydia psittaci with H9N2, ORT and Aspergillus fumigatus contributes to severe pneumonia and high mortality in SPF chickens.
26706727	Lu F, Wang Z, Zhao W, Chu J, Zhuang Y	2016	A simple novel approach for real-time monitoring of sodium gluconate production by on-line physiological parameters in batch fermentation by Aspergillus niger.
27611026	Lu F, Li C, Wang Z, Zhao W, Chu J, Zhuang Y, Zhang S	2016	High efficiency cell-recycle continuous sodium gluconate production by Aspergillus niger using on-line physiological parameters association analysis to regulate feed rate rationally.
25498457	Shi F, Tan J, Chu J, Wang Y, Zhuang Y, Zhang S	2015	A qualitative and quantitative high-throughput assay for screening of gluconate high-yield strains by Aspergillus niger.
25552347	Lu H, Li C, Tang W, Wang Z, Xia J, Zhang S, Zhuang Y, Chu J, Noorman H	2015	Dependence of fungal characteristics on seed morphology and shear stress in bioreactors.
26062350	Tang W, Xia J, Chu J, Zhuang Y, Zhang S	2015	[Development and application of morphological analysis method in Aspergillus niger fermentation].
26383080	Lu H, Liu X, Huang M, Xia J, Chu J, Zhuang Y, Zhang S, Noorman H	2015	Integrated isotope-assisted metabolomics and (13)C metabolic flux analysis reveals metabolic flux redistribution for high glucoamylase production by Aspergillus niger.
26647584	Li L, Lu H, Xia J, Chu J, Zhuang Y, Zhang S	2015	[Construction and application of black-box model for glucoamylase production by Aspergillus niger].
Dijksterhuis J
28011318	Teertstra WR, Tegelaar M, Dijksterhuis J, Golovina EA, Ohm RA, WÃ¶sten HAB	2017	Maturation of conidia on conidiophores of Aspergillus niger.
28489278	Segers FJJ, van Laarhoven KA, WÃ¶sten HAB, Dijksterhuis J	2017	Growth of indoor fungi on gypsum.
27316968	Segers FJ, van Laarhoven KA, Huinink HP, Adan OC, WÃ¶sten HA, Dijksterhuis J	2016	The Indoor Fungus Cladosporium halotolerans Survives Humidity Dynamics Markedly Better than Aspergillus niger and Penicillium rubens despite Less Growth at Lowered Steady-State Water Activity.
25040940	Benoit I, van den Esker MH, Patyshakuliyeva A, Mattern DJ, Blei F, Zhou M, Dijksterhuis J, Brakhage AA, Kuipers OP, de Vries RP, KovÃ¡cs ÃT	2015	Bacillus subtilis attachment to Aspergillus niger hyphae results in mutually altered metabolism.
25367340	Wang F, Dijksterhuis J, Wyatt T, WÃ¶sten HA, Bleichrodt RJ	2015	VeA of Aspergillus niger increases spore dispersing capacity by impacting conidiophore architecture.
24725382	SvanstrÃ¶m Ã…, van Leeuwen MR, Dijksterhuis J, Melin P	2014	Trehalose synthesis in Aspergillus niger: characterization of six homologous genes, all with conserved orthologs in related species.
23449476	van Veluw GJ, Teertstra WR, de Bekker C, Vinck A, van Beek N, Muller WH, Arentshorst M, van der Mei HC, Ram AF, Dijksterhuis J, WÃ¶sten HA	2013	Heterogeneity in liquid shaken cultures of Aspergillus niger inoculated with melanised conidia or conidia of pigmentation mutants.
23449598	van Leeuwen MR, Krijgsheld P, Bleichrodt R, Menke H, Stam H, Stark J, WÃ¶sten HA, Dijksterhuis J	2013	Germination of conidia of Aspergillus niger is accompanied by major changes in RNA profiles.
23449730	van Leeuwen MR, Krijgsheld P, Wyatt TT, Golovina EA, Menke H, Dekker A, Stark J, Stam H, Bleichrodt R, WÃ¶sten HA, Dijksterhuis J	2013	The effect of natamycin on the transcriptome of conidia of Aspergillus niger.
23450745	Bleichrodt R, Vinck A, Krijgsheld P, van Leeuwen MR, Dijksterhuis J, WÃ¶sten HA	2013	Cytosolic streaming in vegetative mycelium and aerial structures of Aspergillus niger.
Farinas CS/Badino A
28866806	Maroldi MMC, Vasconcellos VM, Lacava PT, Farinas CS	2017	Potential of Mangrove-Associated Endophytic Fungi for Production of Carbohydrolases with High Saccharification Efficiency.
29145125	Squinca P, Badino AC, Farinas CS	2017	A closed-loop strategy for endoglucanase production using sugarcane bagasse liquefied by a home-made enzymatic cocktail.
26709004	Vasconcellos VM, Tardioli PW, Giordano RL, Farinas CS	2016	Addition of metal ions to a (hemi)cellulolytic enzymatic cocktail produced in-house improves its activity, thermostability, and efficiency in the saccharification of pretreated sugarcane bagasse.
26892007	Silveira EA, Tardioli PW, Farinas CS	2016	Valorization of Palm Oil Industrial Waste as Feedstock for Lipase Production.
27241292	Florencio C, Cunha FM, Badino AC, Farinas CS, Ximenes E, Ladisch MR	2016	Secretome analysis of Trichoderma reesei and Aspergillus niger cultivated by submerged and sequential fermentation processes: Enzyme production for sugarcane bagasse hydrolysis.
27419196	Florencio C, Cunha FM, Badino AC, Farinas CS, Ximenes E, Ladisch MR	2016	Secretome data from Trichoderma reesei and Aspergillus niger cultivated in submerged and sequential fermentation methods.
27639236	Florencio C, Badino AC, Farinas CS	2016	Soybean protein as a cost-effective lignin-blocking additive for the saccharification of sugarcane bagasse.
24363237	RodrÃ­guez-ZÃºÃ±iga UF, Bertucci Neto V, Couri S, Crestana S, Farinas CS	2014	Use of spectroscopic and imaging techniques to evaluate pretreated sugarcane bagasse as a substrate for cellulase production under solid-state fermentation.
24940510	Baraldo Junior A, Borges DG, Tardioli PW, Farinas CS	2014	Characterization of Î² -Glucosidase Produced by Aspergillus niger under Solid-State Fermentation and Partially Purified Using MANAE-Agarose.
25265329	Cunha FM, Kreke T, Badino AC, Farinas CS, Ximenes E, Ladisch MR	2014	Liquefaction of sugarcane bagasse for enzyme production.
24115639	Pirota RD, Baleeiro FC, Farinas CS	2013	Saccharification of biomass using whole solid-state fermentation medium to avoid additional separation steps.
Frisvad J
27697164	Taniwaki MH, Frisvad JC, Ferranti LS, de Souza Lopes A, Larsen TO, Fungaro MHP, Iamanaka BT	2017	Biodiversity of mycobiota throughout the Brazil nut supply chain: From rainforest to consumer.
28323242	Sultan A, Frisvad JC, Andersen B, Svensson B, Finnie C	2017	Investigation of the indigenous fungal community populating barley grains: Secretomes and xylanolytic potential.
28965153	Aerts D, Hauer EE, Ohm RA, Arentshorst M, Teertstra WR, Phippen C, Ram AFJ, Frisvad JC, WÃ¶sten HAB	2017	The FlbA-regulated predicted transcription factor Fum21 of Aspergillus niger is involved in fumonisin production.
27768708	Lamboni Y, Nielsen KF, Linnemann AR, Gezgin Y, Hell K, Nout MJ, Smid EJ, Tamo M, van Boekel MA, Hoof JB, Frisvad JC	2016	Diversity in Secondary Metabolites Including Mycotoxins from Strains of Aspergillus Section Nigri Isolated from Raw Cashew Nuts from Benin, West Africa.
26132344	Klitgaard A, Frandsen RJ, Holm DK, Knudsen PB, Frisvad JC, Nielsen KF	2015	Combining UHPLC-High Resolution MS and Feeding of Stable Isotope Labeled Polyketide Intermediates for Linking Precursors to End Products.
26566947	Niu J, Arentshorst M, Nair PD, Dai Z, Baker SE, Frisvad JC, Nielsen KF, Punt PJ, Ram AF	2015	Identification of a Classical Mutant in the Industrial Host Aspergillus niger by Systems Genetics: LaeA Is Required for Citric Acid Production and Regulates the Formation of Some Secondary Metabolites.
[truncated: 256 more rows]

## Sheet: Summary
Author	Last authorship	Co-authorship (w/o last authorship)	Total
[truncated: 32 more rows]
